# Supplementary material for: Discovery of epigenetically silenced tumour suppressor genes in aggressive breast cancer through a computational approach
Source: NAR Cancer. 2025 Jun 18;7(2):zcaf020. doi: 10.1093/narcan/zcaf020 (PMC12203794; doi:10.1093/narcan/zcaf020)
Supplement: zcaf020_Supplemental_Files [file zcaf020_supplemental_files.zip]

Archive with 8 entries (8 files):
- Supplementary_Figure_S1.pdf
- Supplementary_Figure_S2.pdf
- Supplementary_Table_S1.xlsx
- Supplementary_Table_S2.xlsx
- Supplementary_Table_S3.xlsx
- Supplementary_Table_S4.xlsx
- Supplementary_Table_S5.xlsx
- Supplementary_Table_S6.xlsx
