# Supplementary material for: Discovery of epigenetically silenced tumour suppressor genes in aggressive breast cancer through a computational approach
Source: NAR Cancer. 2025 Jun 18;7(2):zcaf020. doi: 10.1093/narcan/zcaf020 (PMC12203794; doi:10.1093/narcan/zcaf020)
Supplement: zcaf020_Supplemental_Files [file zcaf020_supplemental_files.zip › Supplementary_Table_S4.xlsx]

## Sheet: Table S4
Table S4. Statistical results of the differential analysis of methylation data in the groups DNMT3B+ versus DNMT3B-.
X.chrom	start	end	id	len	strand	min_p	n_probes	z_p	z_sidak_p	ewas_pv	ewas_effect	annot.type	annot.symbol	annot.tx_id	nb_probes	probes
chr10	3329765	3330572	chr10:3329765-3330572	807	+	1.779e-40	5	6.768e-63	2.711e-60	5.54e-30	-0.2				5	cg06271630;cg04800142;cg14534279;cg00177787;cg18813601
chr17	37028105	37029975	chr17:37028105-37029975	1870	+	0	5	5.075e-51	8.773e-49	1.02e-21	0.0969	hg19_genes_1to5kb;hg19_genes_introns	NA;LASP1	uc021twp.1;uc010wdy.1	5	cg09564253;cg12251939;cg00042837;cg08553913;cg01716603
chr1	154942509	154943933	chr1:154942509-154943933	1424	+	5.091e-38	8	5.893e-50	1.338e-47	2.06e-19	0.104	hg19_genes_promoters;hg19_genes_1to5kb;hg19_genes_1to5kb	SHC1;CKS1B;MIR4258	uc001ffv.3;uc001fga.3;uc021pai.1	8	cg09025625;cg24927174;cg06186450;cg04995846;cg22018051;cg12473916;cg16254756;cg19356022
chr8	145024637	145026052	chr8:145024637-145026052	1415	+	3.322e-40	12	4.555e-47	1.041e-44	1.31e-19	0.131	hg19_genes_promoters	PLEC	uc003zaf.1	12	cg03226203;cg10328047;cg01753788;cg23934955;cg15628518;cg19893585;cg19672546;cg21672292;cg12864389;cg00253228;cg17327067;cg14324585
chr21	38065184	38070149	chr21:38065184-38070149	4965	+	4.447e-14	15	5.415e-46	3.525e-44	5.78e-11	0.0899	hg19_genes_1to5kb	SIM2	uc002yvp.3	15	cg18133531;cg00495860;cg10445315;cg03612413;cg22274813;cg16564033;cg08064488;cg24459147;cg24127719;cg09408917;cg17727929;cg06368184;cg02730156;cg24112562;cg26144458
chr16	88963738	88970599	chr16:88963738-88970599	6861	+	6.654e-21	21	1.976e-45	9.308e-44	1.89e-09	-0.0589	hg19_genes_5UTRs	CBFA2T3	uc002fml.2	24	cg05751310;cg03178541;cg27078927;cg02434866;cg03034934;cg26544924;cg10278213;cg08875273;cg02512021;cg08961893;cg10331100;cg27102297;cg02366320;cg06978336;cg03353765;cg16792969;cg03383315;cg27050730;cg08229905;cg05844895;cg06592860;cg03915539;cg10370872;cg05481981
chr19	1271019	1271372	chr19:1271019-1271372	353	+	0	7	1.42e-46	1.3e-43	4.26e-25	0.149	hg19_genes_promoters;hg19_genes_1to5kb;hg19_genes_1to5kb;hg19_genes_exons	CIRBP-AS1;NA;FAM174C;CIRBP	uc010xgk.3;uc021umi.1;uc002lrw.4;uc010dsg.1	7	cg26552621;cg02644867;cg08902698;cg14558880;cg02281970;cg19301960;cg09400566
chr20	61559756	61561021	chr20:61559756-61561021	1265	+	2.37e-39	7	4.307e-44	1.101e-41	4.49e-19	0.111	hg19_genes_1to5kb	DIDO1	uc002ydr.2	7	cg01329151;cg02461114;cg02133557;cg15680020;cg01645295;cg24804517;cg04226366
chr6	31845110	31848100	chr6:31845110-31848100	2990	+	8.421e-24	23	1.615e-43	1.746e-41	1.31e-12	0.0849	hg19_genes_promoters;hg19_genes_exons	SLC44A4;EHMT2	uc011dol.2;uc003nxx.1	23	cg19117051;cg11726150;cg11943056;cg04021562;cg01347702;cg07185041;cg18856043;cg27005847;cg09298971;cg27003765;cg07357081;cg23431175;cg24529722;cg04567302;cg03045620;cg07363637;cg24707219;cg16553272;cg10095654;cg24493649;cg11785183;cg19770715;cg25644015
chr8	116660311	116661064	chr8:116660311-116661064	753	+	6.212e-40	5	3.035e-43	1.303e-40	1.96e-22	0.159	hg19_genes_introns	TRPS1	uc011lhy.2	5	cg13270873;cg05754853;cg03277455;cg22291627;cg04656070
chr6	33287809	33289720	chr6:33287809-33289720	1911	+	0	44	1.33e-42	2.249e-40	1.24e-15	0.102	hg19_genes_1to5kb;hg19_genes_1to5kb;hg19_genes_5UTRs	ZBTB22;NA;DAXX	uc003oeb.3;uc021ywm.1;uc021ywn.1	44	cg15583349;cg12785251;cg03477252;cg22904406;cg26500914;cg09365002;cg09597022;cg07905975;cg24498636;cg16315106;cg01893963;cg23911291;cg17251196;cg21521230;cg04399147;cg24354924;cg05147195;cg00949008;cg05325705;cg14499959;cg21350498;cg09864211;cg15070677;cg14523639;cg18704865;cg07098566;cg03243551;cg13059373;cg14199833;cg00117005;cg06513977;cg13851641;cg20818407;cg19384106;cg26858238;cg20849032;cg2…
chr1	1475143	1476552	chr1:1475143-1476552	1409	+	1.03e-30	6	1.352e-42	3.101e-40	5.06e-18	0.121	hg19_genes_promoters	TMEM240	uc009vkf.3	6	cg13850380;cg00813378;cg16306898;cg16601494;cg23244095;cg18114463
chr20	23548991	23550447	chr20:23548991-23550447	1456	+	1.906e-26	5	1.061e-41	2.356e-39	1.32e-19	-0.101	hg19_genes_promoters	CST9L	uc002wtk.4	5	cg15210427;cg12184157;cg04982166;cg12633918;cg02592239
chr1	36786777	36788628	chr1:36786777-36788628	1851	+	5.091e-38	9	3.295e-40	5.755e-38	6.82e-16	0.101	hg19_genes_exons;hg19_genes_exons	SH3D21;EVA1B	uc010oia.1;uc001cai.1	9	cg02993069;cg11673291;cg17139085;cg23672278;cg22721579;cg13500072;cg16394290;cg04010586;cg14128890
chr18	77157760	77158677	chr18:77157760-77158677	917	+	1.697e-34	5	4.9e-40	1.727e-37	5.43e-19	-0.102	hg19_genes_1to5kb	NFATC1	uc010xfi.1	5	cg00151768;cg13608166;cg16848717;cg01277438;cg03586564
chr10	104406345	104406991	chr10:104406345-104406991	646	+	4.464e-29	3	1.002e-39	5.014e-37	2.13e-22	0.0806	hg19_genes_introns	TRIM8	uc001kvz.2	3	cg00957665;cg06662132;cg17782974
chr21	45148332	45149374	chr21:45148332-45149374	1042	+	0	6	4.994e-39	1.549e-36	2.12e-18	0.0976	hg19_genes_promoters	PDXK	uc002zdp.3	6	cg11385003;cg00506168;cg01224366;cg08692423;cg26504229;cg06741996
chr20	23498937	23500382	chr20:23498937-23500382	1445	+	2.459e-22	6	7.727e-39	1.728e-36	1.47e-16	-0.085	hg19_genes_promoters	CST13P	uc002wti.3	6	cg07709692;cg07511259;cg00327332;cg15842722;cg22150051;cg24045498
chr11	131939328	131941080	chr11:131939328-131941080	1752	+	3.012e-26	8	1.735e-38	3.2e-36	5.49e-14	-0.0596	hg19_genes_introns	NTM	uc001qgm.3	8	cg01877500;cg01208557;cg10959649;cg10996368;cg15131519;cg19747968;cg12682458;cg14778531
chr8	23083353	23083579	chr8:23083353-23083579	226	+	1.789e-35	3	3.927e-39	5.617e-36	1.71e-24	-0.15	hg19_genes_promoters;hg19_genes_exons	TNFRSF10A;LOC389641	uc003xda.3;uc003xdb.1	3	cg26530341;cg24278165;cg23303108
chr8	101662628	101662791	chr8:101662628-101662791	163	+	1.528e-35	2	3.215e-39	6.376e-36	5.51e-30	-0.13	hg19_genes_promoters	SNX31	uc003yjr.3	2	cg17808631;cg06874326
chr7	157694516	157697629	chr7:157694516-157697629	3113	+	2.232e-23	15	2.821e-37	2.93e-35	1.47e-10	-0.0845	hg19_genes_introns	PTPRN2	uc011kwa.2	15	cg02562602;cg01999622;cg10322560;cg14582691;cg02860108;cg05874166;cg18948899;cg04246957;cg19434087;cg06018853;cg19437757;cg22213057;cg12015948;cg04087039;cg23447239
chr17	11143439	11146041	chr17:11143439-11146041	2602	+	3.93e-18	9	4.809e-37	5.974e-35	7.12e-12	0.0455	hg19_genes_promoters	SHISA6	uc002gna.4	9	cg04398070;cg02831267;cg08169394;cg10282162;cg18160402;cg17807479;cg07037251;cg02207554;cg17938383
chr6	27569094	27569168	chr6:27569094-27569168	74	+	8.045e-35	2	2.041e-38	8.914e-35	1.87e-29	-0.173				2	cg01850245;cg03315940
chr6	164392555	164393861	chr6:164392555-164393861	1306	+	2.079e-29	9	1.647e-36	4.076e-34	3.5e-15	-0.105				9	cg07876823;cg09614154;cg00040411;cg26656672;cg04534697;cg05170671;cg12793096;cg08836375;cg11588637
chr18	55107097	55108948	chr18:55107097-55108948	1851	+	4.798e-22	8	2.614e-36	4.565e-34	1.52e-13	0.0994	hg19_genes_introns	ONECUT2	uc002lgo.3	8	cg01193769;cg03636532;cg24771804;cg00196827;cg04115544;cg20956738;cg10835584;cg16941302
chr12	120151527	120152128	chr12:120151527-120152128	601	+	1.887e-41	7	1.158e-36	6.229e-34	1.04e-20	0.105	hg19_genes_promoters;hg19_genes_exons	MIR1178;CIT	uc021rer.1;uc001txh.2	7	cg12704462;cg18805612;cg24603926;cg21913981;cg00009001;cg10024406;cg19844829
chr19	49646093	49646247	chr19:49646093-49646247	154	+	1.954e-33	5	6.045e-37	1.269e-33	1.03e-22	0.15	hg19_genes_exons	PPFIA3	uc002pmr.3	5	cg04113418;cg04781584;cg03559454;cg13484549;cg00421363
chr10	8093239	8094861	chr10:8093239-8094861	1622	+	3.209e-28	11	6.595e-36	1.314e-33	1.93e-13	0.117	hg19_genes_1to5kb;hg19_genes_exons;hg19_genes_exons	GATA3;GATA3-AS1;NA	uc001ijz.3;uc001ijx.1;uc001ijy.1	11	cg25988034;cg24414788;cg11100386;cg03672342;cg25536137;cg17611674;cg04729913;cg24039697;cg00779924;cg04765277;cg00407546
chr11	19735701	19737352	chr11:19735701-19737352	1651	+	3.472e-32	12	1.221e-35	2.39e-33	1.37e-13	0.0907	hg19_genes_promoters;hg19_genes_introns	LOC100126784;NAV2	uc010rdl.2;uc001mpp.3	12	cg20686479;cg20167126;cg20129082;cg25451249;cg09723979;cg24565274;cg07189401;cg05812089;cg23501051;cg18052274;cg03611487;cg19838963
chr16	1428639	1430368	chr16:1428639-1430368	1729	+	0	8	2.427e-35	4.537e-33	1.22e-15	-0.109	hg19_genes_promoters	UNKL	uc002cln.3	10	cg16490191;cg08063051;cg26728422;cg04928129;cg04603812;cg00454305;cg01682111;cg14850784;cg11911951;cg05541542
chr17	79058303	79058860	chr17:79058303-79058860	557	+	2.165e-25	4	8.801e-36	5.107e-33	1.35e-19	0.112	hg19_genes_promoters	BAIAP2	uc002jzh.2	4	cg20707786;cg02080909;cg09840386;cg01780984
chr1	110210265	110211024	chr1:110210265-110211024	759	+	2.299e-33	7	1.464e-35	6.234e-33	3.49e-18	0.12	hg19_genes_promoters	GSTM2	uc001dyj.3	7	cg12647497;cg02337836;cg03070194;cg08142344;cg07219542;cg03942855;cg06615940
chr22	46480891	46482024	chr22:46480891-46482024	1133	+	2.263e-29	11	3.014e-35	8.6e-33	3.91e-15	0.102	hg19_genes_promoters;hg19_genes_1to5kb	MIRLET7BHG;MIR3619	uc003bgu.2;uc021wrm.1	11	cg04329382;cg03412618;cg10352237;cg21094022;cg09328012;cg26422762;cg20076516;cg24731441;cg11383208;cg21450723;cg07546360
chr1	179333987	179334177	chr1:179333987-179334177	190	+	1.889e-32	2	6.486e-36	1.103e-32	2.48e-27	-0.175	hg19_genes_promoters	AXDND1	uc001gmn.2	2	cg04348247;cg03440799
chr17	38497494	38499097	chr17:38497494-38499097	1603	+	1.533e-20	6	2.422e-34	4.884e-32	5.17e-14	0.0754	hg19_genes_promoters	RARA	uc031rae.1	6	cg10452206;cg09038058;cg24957657;cg27453606;cg16276850;cg05824218
chr17	35302352	35303489	chr17:35302352-35303489	1137	+	3.746e-23	4	2.334e-34	6.635e-32	1.16e-17	0.121	hg19_genes_1to5kb	AATF	uc002hni.3	4	cg12656291;cg27421298;cg04264908;cg11762306
chr17	46802517	46804805	chr17:46802517-46804805	2288	+	8.719e-28	11	4.725e-34	6.675e-32	7.78e-12	0.102	hg19_genes_promoters;hg19_genes_1to5kb;hg19_genes_exons	MIR3185;PRAC1;HOXB13	uc021tzl.1;uc002iny.3;uc002ioa.3	11	cg18043825;cg12698628;cg19057986;cg09000583;cg08594218;cg14337027;cg26506288;cg21865150;cg16557178;cg22149137;cg01799458
chr7	157510257	157514823	chr7:157510257-157514823	4566	+	1.056e-16	17	1.045e-33	7.395e-32	3.2e-08	-0.076	hg19_genes_introns	PTPRN2	uc011kwa.2	17	cg05731713;cg11848928;cg05585630;cg16518986;cg06286135;cg24764310;cg01625945;cg25981546;cg27611274;cg04441333;cg09608412;cg15733309;cg27572053;cg12138780;cg11376706;cg11872672;cg23636833
chr13	20716432	20716729	chr13:20716432-20716729	297	+	1.829e-31	3	7.184e-35	7.819e-32	1.59e-22	0.128	hg19_genes_exons;hg19_genes_exons	GJA3;NA	uc001umx.1;uc021rgz.1	3	cg18391323;cg00963378;cg01767631
chr12	130648987	130651590	chr12:130648987-130651590	2603	+	2.786e-15	5	9.643e-34	1.197e-31	1.94e-12	-0.103	hg19_genes_1to5kb;hg19_genes_exons	FZD10-AS1;FZD10	uc001uig.2;uc001uii.3	5	cg07742404;cg13859208;cg02506275;cg19738121;cg24953335
chr20	23028977	23031564	chr20:23028977-23031564	2587	+	1.574e-22	13	9.642e-34	1.205e-31	2.79e-11	0.0664	hg19_genes_promoters;hg19_genes_promoters	THBD;NA	uc002wss.3;uc002wst.1	13	cg07255664;cg17368760;cg16339238;cg08354093;cg24562819;cg11769163;cg09279949;cg09083579;cg25397597;cg22152407;cg08244522;cg10185099;cg26324132
chr10	77794591	77794697	chr10:77794591-77794697	106	+	1.969e-31	3	7.918e-35	2.415e-31	5.85e-24	-0.139	hg19_genes_introns	LRMDA	uc001jxi.3	3	cg14207539;cg02987635;cg23264016
chr1	92946132	92947962	chr1:92946132-92947962	1830	+	2.388e-26	8	1.383e-33	2.442e-31	9.61e-14	0.0944	hg19_genes_exons	GFI1	uc001dou.4	8	cg09662411;cg06338710;cg18146737;cg12876356;cg18316974;cg04535902;cg09935388;cg14179389
chr3	172165517	172167811	chr3:172165517-172167811	2294	+	7.685e-23	15	1.88e-33	2.65e-31	3.22e-11	0.0903	hg19_genes_promoters	GHSR	uc003fib.2	15	cg18875012;cg03587978;cg10109500;cg07852825;cg15987088;cg24599434;cg17152757;cg14768785;cg11812218;cg22459146;cg04851268;cg22070855;cg23500122;cg06737494;cg07393736
chr20	23583594	23584368	chr20:23583594-23584368	774	+	2.159e-18	2	6.955e-34	2.904e-31	9.94e-21	-0.0983	hg19_genes_exons	CST9	uc002wtl.3	2	cg09631192;cg07473985
chr5	554886	556292	chr5:554886-556292	1406	+	1.672e-29	5	1.468e-33	3.376e-31	5.27e-15	-0.0925				5	cg01221209;cg11833938;cg05641123;cg19741148;cg12947079
chr16	30106682	30106898	chr16:30106682-30106898	216	+	5.151e-31	3	2.28e-34	3.411e-31	1.72e-22	0.106	hg19_genes_promoters;hg19_genes_1to5kb;hg19_genes_5UTRs;hg19_genes_introns	NA;TBX6;YPEL3;BOLA2	uc002dwo.2;uc010veh.2;uc002dwl.3;uc010bzb.2	3	cg26709300;cg16348385;cg27106909
chr7	2768566	2770789	chr7:2768566-2770789	2223	+	1.622e-19	8	4.47e-33	6.499e-31	8.6e-12	-0.0672	hg19_genes_exons	GNA12	uc003smt.3	8	cg26517831;cg03961401;cg13137809;cg03653726;cg13034073;cg18998543;cg08933276;cg05046371
chr8	142231004	142231888	chr8:142231004-142231888	884	+	5.092e-24	5	2.845e-33	1.04e-30	1.93e-16	-0.0865	hg19_genes_exons	SLC45A4	uc003ywc.1	5	cg27000496;cg20555854;cg00767977;cg07115035;cg08829393
chr19	1132256	1132538	chr19:1132256-1132538	282	+	7.461e-31	7	1.165e-33	1.335e-30	1.64e-19	0.159	hg19_genes_promoters	SBNO2	uc002lrj.4	7	cg02791973;cg23885932;cg09495643;cg03178838;cg16238993;cg02297063;cg12255995
chr10	102760724	102760971	chr10:102760724-102760971	247	+	2.459e-30	3	1.255e-33	1.642e-30	5.06e-22	0.107	hg19_genes_1to5kb	LZTS2	uc001ksm.3	3	cg19499884;cg24760467;cg03271893
chr8	90913265	90913897	chr8:90913265-90913897	632	+	4.824e-33	3	3.23e-33	1.652e-30	2.89e-20	-0.137	hg19_genes_promoters	OSGIN2	uc003yeg.3	3	cg24046017;cg06418282;cg04857257
chr10	10337051	10337313	chr10:10337051-10337313	262	+	2.75e-30	2	1.421e-33	1.753e-30	1.43e-23	-0.136				2	cg03061778;cg05697873
chr8	99959430	99962348	chr8:99959430-99962348	2918	+	2.152e-19	18	1.877e-32	2.079e-30	7.02e-10	0.0735	hg19_genes_1to5kb;hg19_genes_5UTRs	STK3;OSR2	uc003yio.4;uc010mbn.2	18	cg22524061;cg14657725;cg23820828;cg03157027;cg04768602;cg02409878;cg26570179;cg07972191;cg07358855;cg02469095;cg14548272;cg00388812;cg08202494;cg05754861;cg01581084;cg20823772;cg16746576;cg18744668
chr16	1013990	1015104	chr16:1013990-1015104	1114	+	8.73e-28	6	8.268e-33	2.399e-30	1.07e-15	-0.129	hg19_genes_introns	LMF1	uc010bri.2	6	cg04554272;cg08018572;cg10244976;cg06430465;cg13706784;cg02612270
chr3	5024761	5025886	chr3:5024761-5025886	1125	+	2.086e-21	7	1.648e-32	4.734e-30	4.02e-15	0.109	hg19_genes_1to5kb;hg19_genes_exons	BHLHE40-AS1;BHLHE40	uc003bqe.1;uc003bqf.3	7	cg03598297;cg02220837;cg26344982;cg18768347;cg01864791;cg16320419;cg16582517
chr7	158037763	158040100	chr7:158037763-158040100	2337	+	6.454e-22	8	5.37e-32	7.428e-30	2.2e-11	-0.0859	hg19_genes_introns	PTPRN2	uc011kwa.2	8	cg03147861;cg09759737;cg13915179;cg16796848;cg04662039;cg08235947;cg19795796;cg24063658
chr6	1605352	1608978	chr6:1605352-1608978	3626	+	1.17e-18	14	9.049e-32	8.067e-30	2.15e-09	-0.0828	hg19_genes_1to5kb	FOXC1	uc003mtp.3	15	cg02226810;cg11369736;cg16695576;cg17697016;cg26104083;cg19515484;cg16935039;cg18398056;cg04661888;cg23989119;cg25460984;cg18720698;cg09323975;cg11478200;cg22789298
chr10	124901456	124903315	chr10:124901456-124903315	1859	+	7.126e-20	11	7.549e-32	1.313e-29	3.25e-11	0.0871	hg19_genes_1to5kb	HMX2	uc001lhc.1	11	cg20417071;cg26870126;cg18030587;cg00902104;cg17422774;cg24873562;cg08529882;cg09239524;cg11171221;cg22828989;cg01350680
chr7	157658762	157660802	chr7:157658762-157660802	2040	+	3.639e-15	8	8.402e-32	1.331e-29	1.82e-11	-0.0819	hg19_genes_exons;hg19_genes_introns	LOC100506585;PTPRN2	uc003wns.3;uc011kwa.2	8	cg08401143;cg16013919;cg00533835;cg02445395;cg03660606;cg12875205;cg02323550;cg06138156
chr12	54389891	54391632	chr12:54389891-54391632	1741	+	5.904e-24	7	7.306e-32	1.356e-29	2.14e-12	-0.107	hg19_genes_1to5kb	HOXC9	uc001seq.3	7	cg24208826;cg07541701;cg14639847;cg16264616;cg19794507;cg09941406;cg20340866
chr7	5536937	5537037	chr7:5536937-5537037	100	+	9.826e-30	3	5.35e-33	1.729e-29	1.78e-22	-0.11	hg19_genes_1to5kb;hg19_genes_introns	MIR589;FBXL18	uc021zzd.1;uc003son.4	3	cg03040622;cg02355304;cg20511815
chr6	30707966	30709925	chr6:30707966-30709925	1959	+	3.467e-24	14	2.94e-31	4.85e-29	3.25e-11	0.0639	hg19_genes_exons	FLOT1	uc003nrm.3	14	cg21279207;cg08879099;cg18695800;cg05129568;cg15576292;cg06534376;cg11285284;cg06206827;cg11229650;cg23423329;cg27303735;cg23775991;cg17840178;cg09284772
chr13	100007116	100008958	chr13:100007116-100008958	1842	+	2.222e-19	6	3.213e-31	5.638e-29	8.51e-13	-0.0973	hg19_genes_promoters;hg19_genes_introns;hg19_genes_introns	MIR623;UBAC2;MIR548AN	uc021rmb.1;uc001voa.4;uc021rly.1	6	cg09561830;cg19635644;cg02702515;cg18560638;cg16193278;cg12578486
chr11	65816027	65816986	chr11:65816027-65816986	959	+	9.834e-31	10	1.989e-31	6.704e-29	5.45e-16	0.0966	hg19_genes_promoters;hg19_genes_1to5kb	GAL3ST3;SF3B2	uc001ogw.3;uc031qbn.1	10	cg02839195;cg24960947;cg14780632;cg21238818;cg15916004;cg04337534;cg09700701;cg20051530;cg24089521;cg06569300
chr2	119614489	119617129	chr2:119614489-119617129	2640	+	1.181e-22	12	6.026e-31	7.377e-29	5.57e-10	0.0816				12	cg24269074;cg18669186;cg19224201;cg04227922;cg02288088;cg01502588;cg08390877;cg05256483;cg05270938;cg26994225;cg14634534;cg22595460
chr7	157957646	157959554	chr7:157957646-157959554	1908	+	4.432e-24	8	6.13e-31	1.038e-28	1.87e-12	-0.0957	hg19_genes_introns	PTPRN2	uc011kwa.2	8	cg12661624;cg25354206;cg18889973;cg14632918;cg16347412;cg26934214;cg09742643;cg03960595
chr7	100285650	100285914	chr7:100285650-100285914	264	+	1.398e-28	3	9.042e-32	1.107e-28	8.89e-21	0.0978	hg19_genes_5UTRs	GIGYF1	uc003uwg.1	3	cg05922723;cg21638357;cg09262732
chr5	146435656	146436806	chr5:146435656-146436806	1150	+	1.629e-25	4	5.339e-31	1.501e-28	3.09e-15	-0.101	hg19_genes_promoters	PPP2R2B	uc003loh.5	4	cg16617774;cg21113446;cg03653855;cg08991927
chr19	13365923	13366102	chr19:13365923-13366102	179	+	1.38e-28	4	8.793e-32	1.588e-28	1.98e-20	-0.132	hg19_genes_exons	CACNA1A	uc002mwv.3	4	cg01255513;cg07982896;cg00007326;cg18707858
chr8	143761503	143761812	chr8:143761503-143761812	309	+	3.83e-28	6	2.666e-31	2.789e-28	6.81e-19	-0.092	hg19_genes_promoters;hg19_genes_exons	PSCA;NA	uc003ywu.3;uc022bce.1	6	cg02141940;cg20281815;cg00585116;cg02616368;cg13392302;cg00014754
chr20	61583537	61584160	chr20:61583537-61584160	623	+	3.806e-31	7	8.716e-31	4.522e-28	3.01e-17	0.119	hg19_genes_promoters	SLC17A9	uc002ydz.4	7	cg21455983;cg00199007;cg16552454;cg26329715;cg04478428;cg01817521;cg14686919
chr2	219266059	219266136	chr2:219266059-219266136	77	+	1.683e-28	2	1.109e-31	4.656e-28	4.02e-24	0.11	hg19_genes_promoters;hg19_genes_1to5kb	CTDSP1;MIR26B	uc002vhz.3;uc010zkd.2	2	cg03395188;cg27291385
chr19	41306150	41307229	chr19:41306150-41307229	1079	+	9.614e-25	5	1.631e-30	4.887e-28	1.22e-14	0.0889	hg19_genes_5UTRs;hg19_genes_5UTRs	RAB4B-EGLN2;EGLN2	uc010ehd.3;uc002opg.4	5	cg11298343;cg25923056;cg08080060;cg08078058;cg03287692
chr7	158107269	158107724	chr7:158107269-158107724	455	+	6.009e-32	4	8.032e-31	5.706e-28	8.51e-18	-0.0972	hg19_genes_introns	PTPRN2	uc011kwa.2	4	cg26790663;cg23220435;cg03653377;cg02855558
chr20	30225325	30226047	chr20:30225325-30226047	722	+	1.863e-33	9	1.358e-30	6.081e-28	1.17e-17	0.0961	hg19_genes_promoters	COX4I2	uc002wwj.1	9	cg11595048;cg27413508;cg12033622;cg26070540;cg17116120;cg21543589;cg08918020;cg11704513;cg09027725
chr10	134143489	134143536	chr10:134143489-134143536	47	+	1.429e-28	2	9.324e-32	6.412e-28	3.41e-24	-0.178	hg19_genes_1to5kb;hg19_genes_introns	LRRC27;STK32C	uc001llf.2;uc010quu.1	2	cg03889013;cg01301803
chr12	34488729	34489996	chr12:34488729-34489996	1267	+	1.604e-19	5	2.571e-30	6.56e-28	2.43e-16	-0.0799				5	cg26714388;cg10923855;cg02703627;cg13700315;cg08158662
chr6	56405167	56406337	chr6:56405167-56406337	1170	+	2.906e-21	3	3.551e-30	9.812e-28	1.78e-15	0.114	hg19_genes_introns	DST	uc003pcy.4	3	cg15373592;cg01358444;cg06311422
chr7	157785628	157787818	chr7:157785628-157787818	2190	+	1.263e-13	8	6.659e-30	9.828e-28	6.65e-11	-0.0775	hg19_genes_introns	PTPRN2	uc011kwa.2	8	cg19027985;cg06315569;cg25546888;cg22620803;cg02007867;cg22011802;cg15057554;cg20754430
chr5	676441	678010	chr5:676441-678010	1569	+	4.316e-22	6	5.882e-30	1.212e-27	3.53e-12	-0.058	hg19_genes_exons	TPPP	uc003jbg.4	6	cg05871207;cg02371401;cg03477771;cg09660670;cg09884756;cg05458764
chr6	35479350	35480130	chr6:35479350-35480130	780	+	1.247e-34	6	3.393e-30	1.406e-27	4.09e-16	0.107	hg19_genes_exons	TULP1	uc003okv.4	6	cg00247631;cg15219228;cg24281267;cg12827262;cg27532732;cg02569698
chr18	11148510	11151765	chr18:11148510-11151765	3255	+	6.511e-20	15	1.518e-29	1.507e-27	8.94e-10	0.0518	hg19_genes_promoters	PIEZO2	uc002kos.2	16	cg00525823;cg22374057;cg24362812;cg23556443;cg10023530;cg03602280;cg12951849;cg10567810;cg03117976;cg03686593;cg06510438;cg02664349;cg12673429;cg06127719;cg00432659;cg12569880
chr16	54971598	54973763	chr16:54971598-54973763	2165	+	1.791e-26	14	1.067e-29	1.593e-27	5.4e-10	0.0649				14	cg26470798;cg26053832;cg08529345;cg03426023;cg15916160;cg08454455;cg01047631;cg13744172;cg00747944;cg10214640;cg06138439;cg02377941;cg16387593;cg07271394
chr13	100640914	100644658	chr13:100640914-100644658	3744	+	2.157e-24	26	1.906e-29	1.646e-27	1.32e-08	0.0717				26	cg09287190;cg25527494;cg06654537;cg00295794;cg18008019;cg25334575;cg19385331;cg07501233;cg11990630;cg19068510;cg26454150;cg24064266;cg07751277;cg12821539;cg12438547;cg19526568;cg04370314;cg22489321;cg05072470;cg07941927;cg13436155;cg26155867;cg10445449;cg03786327;cg21885864;cg11694262
chr10	134732891	134737192	chr10:134732891-134737192	4301	+	1.559e-14	16	2.595e-29	1.95e-27	5.25e-08	-0.0713	hg19_genes_1to5kb	CFAP46	uc009ybf.2	16	cg06919865;cg03078672;cg02487712;cg01646289;cg06041852;cg06388605;cg00647046;cg16084830;cg24875250;cg20216928;cg00124045;cg07631575;cg10033892;cg25361175;cg18705098;cg15930085
chr1	155264372	155265379	chr1:155264372-155265379	1007	+	2.579e-32	6	6.946e-30	2.23e-27	5.8e-16	0.0827	hg19_genes_exons	PKLR	uc001fka.4	6	cg04897644;cg03314840;cg11736940;cg25651783;cg01971813;cg09037777
chr7	157345090	157348267	chr7:157345090-157348267	3177	+	1.538e-19	15	4.278e-29	4.352e-27	1.88e-08	-0.0835	hg19_genes_introns	PTPRN2	uc011kwa.2	16	cg14051111;cg10471944;cg22770560;cg25777818;cg07267845;cg03900492;cg15318176;cg13912824;cg12054171;cg05926314;cg11326510;cg26204417;cg08490529;cg13464117;cg21323106;cg02505956
chr5	176827082	176827794	chr5:176827082-176827794	712	+	9.158e-36	6	1e-29	4.542e-27	4.32e-15	0.0777	hg19_genes_promoters	PFN3	uc003mgl.2	6	cg15123573;cg14621323;cg01287088;cg06847624;cg00642460;cg20095656
chr6	100895050	100897446	chr6:100895050-100897446	2396	+	6.973e-21	15	4.091e-29	5.519e-27	1.57e-09	0.0696	hg19_genes_exons	SIM1	uc003pqj.4	15	cg18782604;cg08074534;cg06386307;cg26248075;cg14717557;cg23720064;cg20234976;cg08979319;cg00087368;cg16565394;cg05100070;cg01978237;cg03830329;cg26099134;cg14314744
chr7	157980803	157982590	chr7:157980803-157982590	1787	+	1.384e-22	11	3.399e-29	6.149e-27	4.37e-11	-0.0861	hg19_genes_introns	PTPRN2	uc011kwa.2	11	cg03377073;cg08702740;cg11374656;cg09027472;cg03180552;cg05652666;cg19589728;cg02078164;cg10231116;cg27194152;cg06621425
chr1	156631235	156631249	chr1:156631235-156631249	14	+	3.975e-28	3	2.841e-31	6.559e-27	2.54e-21	0.146				3	cg25343618;cg15101245;cg07134230
chr11	5345105	5346250	chr11:5345105-5346250	1145	+	6.673e-19	3	2.748e-29	7.758e-27	3.6e-15	-0.111	hg19_genes_promoters;hg19_genes_introns;hg19_genes_introns	OR51B2;HBG2;HBE1	uc001mao.1;uc001mak.1;uc001mam.1	3	cg06892501;cg22677048;cg14269191
chr4	681086	683773	chr4:681086-683773	2687	+	1.879e-18	11	9.277e-29	1.116e-26	1.31e-09	0.0771	hg19_genes_promoters	SLC49A3	uc003gax.3	11	cg23681017;cg18244487;cg05827190;cg07086226;cg13656831;cg24693053;cg17121747;cg02096793;cg14876761;cg17952262;cg25510614
chr2	2030038	2030971	chr2:2030038-2030971	933	+	1.461e-26	4	3.644e-29	1.262e-26	5.34e-15	-0.0766	hg19_genes_introns	MYT1L	uc002qxd.3	4	cg22865176;cg22200744;cg03758732;cg07910488
chr8	132052702	132055482	chr8:132052702-132055482	2780	+	1.524e-17	14	1.447e-28	1.683e-26	6.82e-10	0.0692	hg19_genes_promoters	ADCY8	uc003ytd.4	14	cg05229355;cg03120091;cg22762091;cg07557260;cg26332560;cg16696270;cg22060073;cg02842496;cg07312654;cg26351229;cg01245966;cg13912117;cg15447540;cg24290996
chr11	89954258	89954680	chr11:89954258-89954680	422	+	3.73e-18	2	2.364e-29	1.811e-26	1.14e-19	-0.116	hg19_genes_introns	CHORDC1	uc001pdg.2	2	cg01796225;cg01186595
chr12	8973966	8975310	chr12:8973966-8975310	1344	+	2.097e-23	5	8.109e-29	1.95e-26	7.48e-14	-0.084	hg19_genes_promoters	A2ML1	uc001quz.5	5	cg12168926;cg15769388;cg03490200;cg13863204;cg27653134
chr7	157639351	157640164	chr7:157639351-157640164	813	+	7.579e-20	3	5.384e-29	2.14e-26	1e-15	-0.0812	hg19_genes_introns	PTPRN2	uc011kwa.2	3	cg16486501;cg25891212;cg04135434
chr14	38060564	38061989	chr14:38060564-38061989	1425	+	3.713e-15	5	9.491e-29	2.153e-26	9.05e-13	0.0933	hg19_genes_5UTRs	FOXA1	uc010tpz.3	5	cg10988041;cg04932551;cg07940072;cg03772350;cg00955911
chr4	1303317	1304049	chr4:1303317-1304049	732	+	4.146e-27	5	6.132e-29	2.708e-26	5.1e-15	0.1	hg19_genes_promoters	MAEA	uc011bvc.2	5	cg06654118;cg00689492;cg04863758;cg03096285;cg06976589
chr11	133825519	133827521	chr11:133825519-133827521	2002	+	3.629e-19	12	1.846e-28	2.98e-26	3.34e-10	0.0639	hg19_genes_promoters	IGSF9B	uc031qfh.1	12	cg07629355;cg04621578;cg13774792;cg24172269;cg18162528;cg14579819;cg10884788;cg07052390;cg15480095;cg06508879;cg15685268;cg09685934
chr17	35297752	35300449	chr17:35297752-35300449	2697	+	2.658e-15	7	2.778e-28	3.33e-26	8.95e-10	0.0758	hg19_genes_1to5kb;hg19_genes_exons	NA;LHX1	uc002hng.1;uc002hnh.2	8	cg07103093;cg15291243;cg02633371;cg06490225;cg00574563;cg14754787;cg19760241;cg20950167
chr11	5364676	5365378	chr11:5364676-5365378	702	+	4.172e-22	4	7.3e-29	3.361e-26	5.94e-16	-0.119	hg19_genes_promoters;hg19_genes_5UTRs;hg19_genes_introns;hg19_genes_introns	NA;OR51B5;HBG2;HBE1	uc001map.1;uc001maq.2;uc001mak.1;uc001mam.1	4	cg02408311;cg19554569;cg20490724;cg07568203
chr1	228657381	228659094	chr1:228657381-228659094	1713	+	3.472e-21	9	1.947e-28	3.674e-26	2.72e-11	0.0753				9	cg25734842;cg25622154;cg03569277;cg15033163;cg20704450;cg26823666;cg11336382;cg00815832;cg11801727
chr10	101286538	101287382	chr10:101286538-101287382	844	+	2.196e-19	4	1.195e-28	4.575e-26	5.93e-15	0.101	hg19_genes_promoters		uc001kpt.3	4	cg11988910;cg16137498;cg19103219;cg13544333
chr10	134751598	134752473	chr10:134751598-134752473	875	+	2.415e-26	7	1.676e-28	6.19e-26	1.29e-13	-0.0993	hg19_genes_exons	CFAP46	uc021qbc.1	7	cg05721839;cg00483825;cg03904799;cg15048099;cg11360416;cg06579154;cg13289827
chr11	133899912	133902372	chr11:133899912-133902372	2460	+	3.117e-18	8	5.303e-28	6.968e-26	2.58e-10	-0.0696	hg19_genes_promoters	LINC02731	uc001qha.1	8	cg03961718;cg16082695;cg20761187;cg16422816;cg17119170;cg09452728;cg00704554;cg08824961
chr7	157709849	157711558	chr7:157709849-157711558	1709	+	4.839e-22	9	3.791e-28	7.171e-26	4.29e-11	-0.102	hg19_genes_introns	PTPRN2	uc011kwa.2	9	cg22578966;cg10737671;cg03262885;cg19790941;cg12415687;cg23178546;cg00214250;cg02720761;cg22057372
chr19	1254066	1254436	chr19:1254066-1254436	370	+	9.389e-26	3	8.831e-29	7.715e-26	2.18e-19	0.105	hg19_genes_exons	MIDN	uc002lrp.3	3	cg07843568;cg18151262;cg27287944
chr19	36642720	36643573	chr19:36642720-36643573	853	+	2.288e-19	3	2.29e-28	8.677e-26	1.2e-15	0.0872	hg19_genes_5UTRs	COX7A1	uc002odm.1	3	cg08686960;cg09307985;cg15176213
chr3	50487955	50488231	chr3:50487955-50488231	276	+	8.254e-26	4	7.685e-29	9e-26	2.63e-17	0.144	hg19_genes_introns	CACNA2D2	uc003dap.3	4	cg22670759;cg22120095;cg00383793;cg09451427
chr1	17086521	17086559	chr1:17086521-17086559	38	+	1.808e-26	2	1.477e-29	1.256e-25	8.54e-23	0.0811	hg19_genes_promoters;hg19_genes_introns	MST1L;CROCC	uc001azp.5;uc009voy.1	2	cg04810755;cg24547873
chr4	183060943	183065520	chr4:183060943-183065520	4577	+	1.389e-21	16	2.021e-27	1.427e-25	1.12e-07	-0.0098	hg19_genes_promoters;hg19_genes_exons	TENM3;TENM3-AS1	uc010irv.1;uc003ivc.2	23	cg04737881;cg07493858;cg11393122;cg02353258;cg23370946;cg18304448;cg03867465;cg15590989;cg08985979;cg09795809;cg05812452;cg14201424;cg19759671;cg09802066;cg11111460;cg02348751;cg00053393;cg01646109;cg23595636;cg26393541;cg16357834;cg24399106;cg09580409
chr17	38254448	38254715	chr17:38254448-38254715	267	+	1.328e-25	2	1.274e-28	1.543e-25	3.4e-20	0.091	hg19_genes_1to5kb;hg19_genes_1to5kb	NA;NR1D1	uc031rad.1;uc010cwr.2	2	cg20667664;cg01346501
chr10	678920	680353	chr10:678920-680353	1433	+	4.322e-23	7	7.846e-28	1.77e-25	4.64e-13	-0.0881	hg19_genes_introns	DIP2C	uc001ifp.3	7	cg05867158;cg08079763;cg04720116;cg03559389;cg25297146;cg08324703;cg10580626
chr7	157605569	157608643	chr7:157605569-157608643	3074	+	9.277e-16	12	1.878e-27	1.974e-25	3.36e-08	-0.0795	hg19_genes_introns	PTPRN2	uc011kwa.2	12	cg01239704;cg08954025;cg11315900;cg22960901;cg08725167;cg26085328;cg25143162;cg21660826;cg14012538;cg02369188;cg05986374;cg21565196
chr12	97884975	97887663	chr12:97884975-97887663	2688	+	1.274e-15	9	2.261e-27	2.719e-25	2.13e-11	-0.0564	hg19_genes_promoters;hg19_genes_promoters	MIR1251;RMST	uc021rcf.1;uc001tez.1	9	cg17967602;cg27533635;cg00030523;cg19702383;cg04663692;cg03415518;cg04303901;cg27315341;cg06818217
chr17	38503802	38504103	chr17:38503802-38504103	301	+	2.8e-25	2	2.815e-28	3.023e-25	2.53e-20	0.0814	hg19_genes_introns	RARA	uc002huk.2	2	cg10062919;cg19709355
chr3	49236800	49236947	chr3:49236800-49236947	147	+	1.629e-25	6	1.604e-28	3.527e-25	1.94e-17	0.129	hg19_genes_promoters	CCDC36	uc010hkt.3	6	cg01454592;cg04581018;cg02938205;cg12468774;cg03352189;cg03540175
chr7	128555661	128556141	chr7:128555661-128556141	480	+	1.22e-28	3	5.556e-28	3.742e-25	1.72e-17	0.0768	hg19_genes_1to5kb	KCP	uc011kor.2	3	cg11343464;cg02092102;cg07493435
chr6	1615843	1617620	chr6:1615843-1617620	1777	+	2.171e-22	7	2.097e-27	3.815e-25	8.82e-11	-0.0757				7	cg21010202;cg18346398;cg18453320;cg13501538;cg05109966;cg27222736;cg18771184
chr3	27764473	27766383	chr3:27764473-27766383	1910	+	2.195e-17	15	2.881e-27	4.876e-25	9.92e-10	0.0831	hg19_genes_promoters	EOMES	uc003cdx.4	15	cg01714811;cg02694810;cg16971668;cg22383888;cg06014401;cg15540820;cg24961583;cg16840358;cg21188820;cg19426522;cg15588215;cg18293662;cg11828621;cg26106948;cg02391509
chr20	35971659	35973065	chr20:35971659-35973065	1406	+	8.351e-15	5	3.019e-27	6.941e-25	3.76e-12	-0.0782	hg19_genes_promoters	SRC	uc002xgx.3	5	cg20482274;cg24384816;cg11210813;cg24055525;cg19757422
chr5	139040546	139041015	chr5:139040546-139041015	469	+	2.211e-26	4	1.298e-27	8.943e-25	5.76e-16	0.11	hg19_genes_introns	CXXC5	uc010jfg.1	4	cg18814344;cg14871225;cg20455854;cg15165154
chr1	155161679	155162757	chr1:155161679-155162757	1078	+	4.401e-20	5	3.252e-27	9.75e-25	4.92e-13	0.0585	hg19_genes_promoters;hg19_genes_promoters;hg19_genes_1to5kb	NA;MUC1;MIR92B	uc021par.1;uc001fhz.3;uc021pas.1	5	cg20949223;cg24512973;cg18804777;cg22500132;cg22531371
chr1	112527540	112528162	chr1:112527540-112528162	622	+	1.401e-15	2	2.592e-27	1.347e-24	1.51e-17	-0.106	hg19_genes_introns	KCND3	uc001ebu.1	2	cg22040158;cg17898124
chr7	34696723	34698189	chr7:34696723-34698189	1466	+	1.137e-20	5	6.716e-27	1.481e-24	6.23e-13	-0.0882	hg19_genes_promoters;hg19_genes_introns	NPSR1;NPSR1-AS1	uc003teg.1;uc010kwo.2	5	cg08564874;cg14401837;cg20276677;cg11310191;cg06506864
chr17	48545805	48546621	chr17:48545805-48546621	816	+	7.394e-26	12	3.896e-27	1.543e-24	3.41e-13	0.118	hg19_genes_promoters;hg19_genes_introns	CHAD;ACSF2	uc010dbr.3;uc002iqu.2	12	cg15506894;cg25792518;cg06958829;cg17890928;cg22627841;cg15880760;cg19046826;cg10421979;cg19961043;cg13764778;cg05180443;cg06818777
chr6	31695027	31697153	chr6:31695027-31697153	2126	+	2.697e-39	34	1.018e-26	1.547e-24	3.49e-11	0.0752	hg19_genes_5UTRs	DDAH2	uc003nwp.3	37	cg00175838;cg13318914;cg16515974;cg25953692;cg03900314;cg13597051;cg17825714;cg16936944;cg23760103;cg08550588;cg07944381;cg17309530;cg08021615;cg25845158;cg26978172;cg09632273;cg01066220;cg26111283;cg08509383;cg16359915;cg19008099;cg23348155;cg14293129;cg25095032;cg04074004;cg00941576;cg14016554;cg04161526;cg21286967;cg03608520;cg16704889;cg27506783;cg06493473;cg04665604;cg01945183;cg19334030;cg0…
chr7	75913933	75915066	chr7:75913933-75915066	1133	+	3.063e-21	6	5.468e-27	1.56e-24	4.53e-13	-0.0644	hg19_genes_promoters;hg19_genes_exons	NA;SRRM3	uc022agm.2;uc010ldi.2	6	cg24579534;cg01430430;cg08549573;cg18705067;cg11267480;cg21938845
chr17	8054688	8055889	chr17:8054688-8055889	1201	+	3.051e-20	8	6.441e-27	1.733e-24	1.51e-12	0.0821	hg19_genes_promoters	PER1	uc010vuq.2	8	cg08521677;cg10028884;cg07592976;cg23363911;cg14158601;cg21093368;cg20503576;cg16545079
chr4	109087312	109088574	chr4:109087312-109088574	1262	+	1.167e-26	8	7.465e-27	1.912e-24	4.27e-12	0.0961	hg19_genes_promoters;hg19_genes_promoters	LEF1-AS1;LEF1	uc021xqn.1;uc011cfj.1	8	cg24023289;cg08460812;cg19737633;cg06037943;cg06341779;cg21515898;cg11100798;cg26679958
chr6	33047944	33048880	chr6:33047944-33048880	936	+	7.975e-31	16	6.439e-27	2.224e-24	5.13e-14	0.108	hg19_genes_promoters;hg19_genes_promoters	HLA-DPB1;HLA-DPA1	uc011dqq.1;uc021ywg.1	16	cg17362900;cg09059466;cg19053046;cg09234582;cg25045942;cg13349035;cg02692313;cg10850215;cg03229061;cg17588455;cg26645432;cg06437840;cg19990651;cg01132696;cg02197634;cg25491704
chr10	103880810	103881481	chr10:103880810-103881481	671	+	3.856e-27	7	4.769e-27	2.297e-24	3.16e-15	0.0652	hg19_genes_promoters	LDB1	uc009xwz.3	7	cg24429450;cg10096454;cg04554652;cg25170591;cg26412532;cg15444597;cg17915961
chr7	751009	752150	chr7:751009-752150	1141	+	2.375e-24	7	8.179e-27	2.317e-24	2.44e-12	0.0786	hg19_genes_5UTRs	PRKAR1B	uc003siu.2	7	cg27418434;cg19087971;cg23605961;cg27331241;cg00356183;cg12441126;cg08558397
chr7	99155673	99156969	chr7:99155673-99156969	1296	+	1.992e-23	16	1.025e-26	2.556e-24	3.22e-11	0.0623	hg19_genes_promoters;hg19_genes_promoters	ZNF655;FAM200A	uc003urc.3;uc003urb.3	16	cg13636404;cg05165378;cg21950525;cg01079658;cg07484673;cg12457529;cg08024409;cg07121182;cg07235253;cg22758700;cg12717668;cg27451672;cg05312305;cg06769082;cg12536526;cg04083712
chr5	2537210	2537907	chr5:2537210-2537907	697	+	1.987e-26	8	5.704e-27	2.645e-24	3.55e-13	-0.0944				8	cg07540084;cg23251701;cg23488198;cg00055986;cg22547775;cg10852875;cg05500575;cg00622988
chr7	157340390	157342802	chr7:157340390-157342802	2412	+	4.746e-12	9	2.121e-26	2.842e-24	5.77e-09	-0.0862	hg19_genes_exons	PTPRN2	uc011kwa.2	9	cg05482502;cg23631556;cg02637474;cg15819410;cg08572454;cg14779376;cg20159095;cg04212285;cg09226185
chr10	3666169	3666756	chr10:3666169-3666756	587	+	2.321e-17	2	5.201e-27	2.864e-24	1.95e-17	-0.135	hg19_genes_introns		uc001igy.1	2	cg25892587;cg05180182
chr7	157872484	157874021	chr7:157872484-157874021	1537	+	1.57e-18	6	1.379e-26	2.9e-24	2.36e-11	-0.0981	hg19_genes_exons	PTPRN2	uc011kwa.2	6	cg15540496;cg14743683;cg02773779;cg24652817;cg10879854;cg08514594
chr6	30094947	30095803	chr6:30094947-30095803	856	+	6.328e-35	29	8.518e-27	3.217e-24	1.03e-13	0.0839	hg19_genes_promoters		uc003npj.3	29	cg23375895;cg21376799;cg20167366;cg14645861;cg06893296;cg12860635;cg25247859;cg05745631;cg05068206;cg23079252;cg21334513;cg27282900;cg02049405;cg21697794;cg26477792;cg06938705;cg04768479;cg18628732;cg17034390;cg05994850;cg26719062;cg18055610;cg19059495;cg01964152;cg08548396;cg12534216;cg01528052;cg27108419;cg08498156
chr13	96293572	96294469	chr13:96293572-96294469	897	+	1.272e-27	4	1.083e-26	3.904e-24	1.51e-14	0.0966	hg19_genes_5UTRs	DZIP1	uc001vmk.4	4	cg04194341;cg05845403;cg11337289;cg22991101
chr14	53256600	53257344	chr14:53256600-53257344	744	+	3.43e-21	3	1.229e-26	5.34e-24	3.68e-15	-0.121	hg19_genes_introns	GNPNAT1	uc001xab.3	3	cg04150276;cg15418809;cg05225684
chr19	58238600	58239223	chr19:58238600-58239223	623	+	3.472e-26	7	1.044e-26	5.419e-24	4.84e-14	0.11	hg19_genes_promoters;hg19_genes_introns	ZNF671;ZNF776	uc002qpz.4;uc002qpx.4	7	cg03215105;cg12074025;cg19246110;cg11977686;cg08048222;cg24016939;cg21305471
chr7	966196	967039	chr7:966196-967039	843	+	6.493e-29	5	1.563e-26	5.992e-24	1.83e-14	-0.0771	hg19_genes_promoters	ADAP1	uc003sjn.4	5	cg11600991;cg03333699;cg07492281;cg07102937;cg03807842
chr22	30721543	30721637	chr22:30721543-30721637	94	+	1.613e-24	2	1.773e-27	6.096e-24	3.17e-21	0.0983	hg19_genes_introns	TBC1D10A	uc003ahk.4	2	cg18476604;cg11664544
chr7	157567443	157568393	chr7:157567443-157568393	950	+	4.752e-23	6	2.089e-26	7.106e-24	4.23e-13	-0.0908	hg19_genes_introns	PTPRN2	uc011kwa.2	6	cg00872170;cg25906770;cg17022244;cg06094238;cg27143007;cg16748524
chr12	122986080	122986465	chr12:122986080-122986465	385	+	9.029e-24	2	8.805e-27	7.393e-24	6.7e-19	-0.13	hg19_genes_promoters	ZCCHC8	uc001ucn.3	2	cg10857250;cg01581360
chr1	41303356	41304106	chr1:41303356-41304106	750	+	8.916e-27	4	1.824e-26	7.863e-24	8.31e-15	0.0712	hg19_genes_exons	KCNQ4	uc001cgh.2	4	cg20276780;cg07906262;cg19276343;cg23109867
chr19	4555838	4556983	chr19:4555838-4556983	1145	+	5.854e-16	4	2.836e-26	8.007e-24	9.66e-14	-0.084	hg19_genes_exons	SEMA6B	uc010dud.2	4	cg02777191;cg06915470;cg25655324;cg19823504
chr14	101291933	101294431	chr14:101291933-101294431	2498	+	5.301e-20	16	6.252e-26	8.09e-24	1.19e-08	0.0534	hg19_genes_promoters;hg19_genes_promoters	MEG3;NA	uc021sbw.2;uc021sbv.1	16	cg20952167;cg12967319;cg04304932;cg04576764;cg25836301;cg09926418;cg23176399;cg05711886;cg15419911;cg14245102;cg15373285;cg14123427;cg15101633;cg26374305;cg08698721;cg04291079
chr7	157967926	157968684	chr7:157967926-157968684	758	+	2.302e-18	3	2.24e-26	9.551e-24	2.98e-15	-0.129	hg19_genes_introns	PTPRN2	uc011kwa.2	3	cg25903223;cg01536803;cg06955214
chr7	34801131	34801760	chr7:34801131-34801760	629	+	1.581e-16	2	1.913e-26	9.828e-24	4.69e-17	-0.0821	hg19_genes_promoters;hg19_genes_introns	NPSR1-AS1;NPSR1	uc003tdz.3;uc003teg.1	2	cg23862011;cg20495677
chr7	8481460	8483711	chr7:8481460-8483711	2251	+	1.379e-19	12	7.021e-26	1.008e-23	3.83e-09	0.0854	hg19_genes_introns	NXPH1	uc003srv.3	12	cg23075337;cg10443049;cg12265623;cg14094983;cg15285250;cg12597389;cg06335867;cg26170604;cg21806015;cg24529280;cg01933308;cg13611822
chr1	197191366	197191387	chr1:197191366-197191387	21	+	6.529e-25	2	6.889e-28	1.06e-23	2.82e-21	-0.14	hg19_genes_introns	CRB1	uc010poz.2	2	cg02394578;cg20277781
chr19	1857434	1857443	chr19:1857434-1857443	9	+	3.48e-25	2	3.554e-28	1.277e-23	1.69e-21	0.139	hg19_genes_introns	KLF16	uc002luc.3	2	cg15045802;cg02161471
chr7	158103293	158104661	chr7:158103293-158104661	1368	+	2.56e-19	6	5.607e-26	1.325e-23	4.31e-12	-0.083	hg19_genes_introns	PTPRN2	uc011kwa.2	6	cg09279037;cg23343389;cg22831949;cg01731355;cg15000722;cg22136038
chr3	141495400	141496004	chr3:141495400-141496004	604	+	1.617e-24	6	2.611e-26	1.397e-23	1.23e-13	-0.103	hg19_genes_1to5kb	GRK7	uc011bnd.2	6	cg25979053;cg16143325;cg21834048;cg22949286;cg04016621;cg19275745
chr17	72207518	72207596	chr17:72207518-72207596	78	+	3.277e-24	2	3.741e-27	1.55e-23	7.21e-21	-0.106	hg19_genes_1to5kb;hg19_genes_exons	TTYH2;MGC16275	uc002jkc.3;uc002jkb.3	2	cg15325704;cg27225658
chr7	157584081	157586867	chr7:157584081-157586867	2786	+	2.281e-14	12	1.563e-25	1.813e-23	3.32e-08	-0.0675	hg19_genes_introns	PTPRN2	uc011kwa.2	12	cg10243459;cg05581460;cg21160944;cg19713140;cg25901559;cg18664013;cg15272173;cg03304660;cg16006415;cg04303033;cg00534540;cg10613546
chr9	93922330	93922526	chr9:93922330-93922526	196	+	9.029e-24	2	1.147e-26	1.892e-23	2.42e-19	0.102	hg19_genes_introns		uc004are.1	2	cg14232218;cg02703145
chr1	46951291	46951590	chr1:46951291-46951590	299	+	1.548e-23	5	2.078e-26	2.246e-23	3.06e-16	0.132				5	cg03311232;cg03257575;cg19807257;cg03401357;cg19375537
chr2	1891057	1891068	chr2:1891057-1891068	11	+	7.333e-25	2	7.828e-28	2.3e-23	3.11e-21	-0.142	hg19_genes_introns	MYT1L	uc002qxd.3	2	cg14766621;cg14328535
chr1	848379	848610	chr1:848379-848610	231	+	1.362e-23	4	1.785e-26	2.498e-23	2.39e-16	-0.109	hg19_genes_exons		uc001abu.1	4	cg11851804;cg06623778;cg14528386;cg17436295
chr7	157950511	157951965	chr7:157950511-157951965	1454	+	4.801e-23	6	1.213e-25	2.696e-23	2.31e-11	-0.0833	hg19_genes_introns	PTPRN2	uc011kwa.2	6	cg00369194;cg19642306;cg05195085;cg19268477;cg11803278;cg09301410
chr7	157636458	157638260	chr7:157636458-157638260	1802	+	3.159e-14	7	1.532e-25	2.747e-23	1.15e-10	-0.0923	hg19_genes_introns	PTPRN2	uc011kwa.2	7	cg06767389;cg17128505;cg27308682;cg02369113;cg11365983;cg21914526;cg21341435
chr7	158264663	158266199	chr7:158264663-158266199	1536	+	8.379e-17	9	1.532e-25	3.223e-23	6.81e-10	-0.0858	hg19_genes_introns	PTPRN2	uc011kwa.2	9	cg22531685;cg01370437;cg27004850;cg26389638;cg08452870;cg14157417;cg13632655;cg05264279;cg14527439
chr19	39754498	39756249	chr19:39754498-39756249	1751	+	6.79e-21	9	2.675e-25	4.939e-23	5.04e-10	0.0832	hg19_genes_1to5kb	IFNL2	uc002oku.1	9	cg07377446;cg21542881;cg19555264;cg10918735;cg01496199;cg16997364;cg04656042;cg03099849;cg21161766
chr9	139879629	139880519	chr9:139879629-139880519	890	+	8.238e-23	4	1.405e-25	5.101e-23	2.5e-14	0.0956	hg19_genes_exons	LCNL1	uc004ckh.1	4	cg10149605;cg04859969;cg14348741;cg10129025
chr4	185937405	185938304	chr4:185937405-185938304	899	+	2.825e-20	6	1.454e-25	5.227e-23	1.92e-12	0.0847	hg19_genes_1to5kb	HELT	uc011cko.2	6	cg15756227;cg05059159;cg16331929;cg18030409;cg01595640;cg00036664
chr19	42408316	42409118	chr19:42408316-42409118	802	+	3.925e-20	4	1.397e-25	5.63e-23	3.42e-14	0.104	hg19_genes_exons	ARHGEF1	uc002orx.3	4	cg24299913;cg24296761;cg15221831;cg05503433
chr5	172750450	172751332	chr5:172750450-172751332	882	+	6.531e-25	6	1.838e-25	6.737e-23	1.43e-12	0.107	hg19_genes_introns	STC2	uc003mcn.1	6	cg10625081;cg13329346;cg19481287;cg15420720;cg26605683;cg01984743
chr16	57662008	57662691	chr16:57662008-57662691	683	+	1.97e-27	5	1.499e-25	7.094e-23	3.01e-13	0.097	hg19_genes_promoters	ADGRG1	uc002emd.2	5	cg26734350;cg08343644;cg01616225;cg03989617;cg09730500
chr1	2406721	2406796	chr1:2406721-2406796	75	+	1.362e-23	3	1.8e-26	7.756e-23	3.91e-18	0.0927	hg19_genes_promoters	PLCH2	uc001aji.1	3	cg10716120;cg20066001;cg04847649
chr1	38022384	38022719	chr1:38022384-38022719	335	+	5.703e-23	7	8.61e-26	8.308e-23	8.35e-15	0.089	hg19_genes_promoters;hg19_genes_1to5kb	DNALI1;SNIP1	uc001cbj.3;uc001cbi.4	7	cg02930200;cg12696750;cg11397548;cg21488617;cg21171625;cg14830003;cg16109423
chr6	30737007	30737456	chr6:30737007-30737456	449	+	3.237e-25	6	1.2e-25	8.642e-23	2.48e-14	0.0866				6	cg14129735;cg20873416;cg10784519;cg07220152;cg25063165;cg03813377
chr5	17490778	17491942	chr5:17490778-17491942	1164	+	4.374e-19	5	3.582e-25	9.947e-23	7.71e-13	-0.0667				5	cg18583740;cg17035795;cg17376861;cg17770461;cg11779053
chr5	663639	664560	chr5:663639-664560	921	+	4.401e-20	6	3.647e-25	1.28e-22	3.64e-12	0.096	hg19_genes_exons	TPPP	uc003jbg.4	6	cg01969115;cg22936884;cg09075149;cg14593418;cg05631486;cg01950495
chr10	2035287	2035341	chr10:2035287-2035341	54	+	1.583e-23	3	2.14e-26	1.281e-22	4.14e-18	-0.11				3	cg20718223;cg15412682;cg18620927
chr12	53612551	53612735	chr12:53612551-53612735	184	+	5.045e-23	3	7.461e-26	1.311e-22	1.02e-17	0.135	hg19_genes_introns	RARG	uc001scd.3	3	cg13937905;cg10592478;cg09107344
chr9	127212625	127213677	chr9:127212625-127213677	1052	+	4.187e-15	3	4.425e-25	1.36e-22	4.18e-14	0.0837	hg19_genes_promoters	ADGRD2	uc010mwn.3	3	cg11027140;cg17680088;cg14037948
chr17	11165833	11165955	chr17:11165833-11165955	122	+	3.771e-23	2	5.368e-26	1.422e-22	4.95e-20	-0.126	hg19_genes_introns	SHISA6	uc002gna.4	2	cg07527126;cg02629470
chr6	108440118	108440340	chr6:108440118-108440340	222	+	6.582e-23	3	1.008e-25	1.467e-22	5.21e-17	0.151	hg19_genes_1to5kb		uc003psf.1	3	cg02134353;cg20295992;cg08382226
chr5	17632043	17632558	chr5:17632043-17632558	515	+	7.509e-17	2	2.383e-25	1.495e-22	4.02e-17	-0.109				2	cg08248003;cg12452792
chr12	53443057	53443912	chr12:53443057-53443912	855	+	6.487e-21	4	3.958e-25	1.496e-22	1.94e-13	0.0794	hg19_genes_promoters;hg19_genes_introns	TNS2;LOC283335	uc001sbo.1;uc001sbk.2	4	cg07661899;cg27097846;cg17094065;cg03691549
chr11	131778850	131781258	chr11:131778850-131781258	2408	+	2.288e-26	23	1.176e-24	1.578e-22	3.42e-09	0.00211	hg19_genes_promoters	NTM	uc010scj.2	23	cg17090716;cg26808144;cg27481629;cg27644715;cg25642917;cg08506743;cg27016549;cg11319300;cg25881591;cg01654560;cg05806689;cg27370013;cg16462254;cg15585794;cg20881910;cg23699196;cg06874656;cg24284973;cg15617814;cg11473001;cg11965370;cg07072722;cg19717586
chr16	1843424	1845114	chr16:1843424-1845114	1690	+	8.433e-16	14	1.018e-24	1.947e-22	2.42e-09	0.0731	hg19_genes_promoters	IGFALS	uc002cmy.3	14	cg01747665;cg00490583;cg09650989;cg06462780;cg10325224;cg06993429;cg08853572;cg06886374;cg09996597;cg00629117;cg05982504;cg02593924;cg00534624;cg07190921
chr7	157549542	157552160	chr7:157549542-157552160	2618	+	1.703e-15	12	1.612e-24	1.99e-22	3.97e-08	-0.0702	hg19_genes_introns	PTPRN2	uc011kwa.2	12	cg13538517;cg07529930;cg13214121;cg26861487;cg07617120;cg04826336;cg24029819;cg03473125;cg01491398;cg08192683;cg17775016;cg00946316
chr2	238864535	238865253	chr2:238864535-238865253	718	+	5.634e-24	5	4.516e-25	2.033e-22	3.17e-13	0.0918				5	cg10403784;cg10429608;cg27051315;cg07997434;cg02888092
chr21	34405681	34406590	chr21:34405681-34406590	909	+	2.509e-18	5	6.923e-25	2.462e-22	5.02e-12	0.0841				5	cg00274965;cg10915739;cg04836472;cg13821571;cg10477592
chr5	15927184	15928687	chr5:15927184-15928687	1503	+	7.1e-21	6	1.146e-24	2.465e-22	2.64e-11	-0.0717	hg19_genes_exons	FBXL7	uc003jfn.1	6	cg00664723;cg20328399;cg07856071;cg08792955;cg11005831;cg25936482
chr13	51417469	51418222	chr13:51417469-51418222	753	+	3.433e-34	11	6.175e-25	2.651e-22	5.83e-14	0.0765	hg19_genes_promoters;hg19_genes_introns	DLEU7;DLEU7-AS1	uc001vex.2;uc001vey.3	11	cg17241776;cg06679720;cg20170533;cg08274637;cg13846270;cg27051129;cg10359157;cg20400592;cg05965387;cg17288288;cg03389701
chr4	141563054	141565590	chr4:141563054-141565590	2536	+	4.384e-13	7	2.146e-24	2.736e-22	3.16e-09	0.0771	hg19_genes_promoters;hg19_genes_introns	TNRC18P1;TBC1D9	uc031shd.1;uc010ioj.3	7	cg21434376;cg03135535;cg23631385;cg06147143;cg09172812;cg24703951;cg11164142
chr1	63784454	63786272	chr1:63784454-63786272	1818	+	2.195e-20	10	1.57e-24	2.791e-22	4.21e-10	0.0758	hg19_genes_1to5kb;hg19_genes_1to5kb	FOXD3;LINC00466	uc001dax.2;uc001daw.2	10	cg17941572;cg03446636;cg19801921;cg00597687;cg15617155;cg02283366;cg10785263;cg06962177;cg13066016;cg18175808
chr1	207995752	207997167	chr1:207995752-207997167	1415	+	2.303e-17	5	1.237e-24	2.826e-22	1.15e-12	0.0851	hg19_genes_promoters;hg19_genes_exons	NA;LOC148696	uc001hgr.2;uc010psi.2	5	cg22793142;cg04845871;cg15393490;cg10501210;cg24536146
chr10	101281275	101284536	chr10:101281275-101284536	3261	+	6.87e-13	13	3.117e-24	3.09e-22	3.83e-08	0.0715	hg19_genes_1to5kb		uc001kpt.3	13	cg19522050;cg25452067;cg26075184;cg02792168;cg11113066;cg22957360;cg01987516;cg23904955;cg17888390;cg07044859;cg27210464;cg11081894;cg11232245
chr7	158092647	158093278	chr7:158092647-158093278	631	+	4.498e-17	3	6.513e-25	3.336e-22	1.77e-14	-0.114	hg19_genes_introns	PTPRN2	uc011kwa.2	3	cg14891617;cg09992350;cg27014435
chr5	1551883	1553225	chr5:1551883-1553225	1342	+	3.955e-17	8	1.442e-24	3.472e-22	1.24e-10	-0.0651				8	cg03512172;cg11599887;cg27039593;cg08808615;cg18634758;cg18262197;cg18895088;cg21129181
chr10	134754286	134756708	chr10:134754286-134756708	2422	+	2.84e-18	14	2.929e-24	3.908e-22	1.69e-08	0.00956	hg19_genes_promoters	CFAP46	uc021qbc.1	14	cg24626659;cg24411972;cg07780895;cg08720746;cg13281772;cg01757745;cg23563927;cg25745697;cg23962250;cg24025893;cg26450740;cg07421032;cg08325191;cg20100445
chr3	15311021	15311270	chr3:15311021-15311270	249	+	1.854e-22	4	3.239e-25	4.205e-22	6.01e-16	0.119	hg19_genes_5UTRs	SH3BP5	uc003bzq.2	4	cg08003402;cg03495084;cg07078958;cg24170085
chr12	112203795	112204137	chr12:112203795-112204137	342	+	2.524e-22	2	4.491e-25	4.244e-22	4.76e-18	-0.114	hg19_genes_promoters	ALDH2	uc001tst.3	2	cg10887937;cg22158248
chr6	168376134	168377745	chr6:168376134-168377745	1611	+	4.421e-14	10	2.195e-24	4.405e-22	1.24e-09	-0.0639	hg19_genes_promoters	HGC6.3	uc010kks.1	10	cg16896890;cg16417308;cg00585076;cg01848372;cg06706024;cg22858008;cg06276084;cg19693890;cg05789359;cg20807417
chr2	63281844	63286356	chr2:63281844-63286356	4512	+	3.516e-14	25	6.235e-24	4.467e-22	5.73e-07	0.0626	hg19_genes_exons	OTX1	uc021vim.1	26	cg00445405;cg00463767;cg04654530;cg08473330;cg07974511;cg14604681;cg03299042;cg07938743;cg21472506;cg23229261;cg10122865;cg25371919;cg19763461;cg22249789;cg22666373;cg22303418;cg17145370;cg05092308;cg19351026;cg13768290;cg04371726;cg18947951;cg07617338;cg27315333;cg11536474;cg25168494
chr22	31736976	31738550	chr22:31736976-31738550	1574	+	1.253e-16	3	2.288e-24	4.699e-22	5.08e-12	0.0676	hg19_genes_1to5kb;hg19_genes_exons	NA;PATZ1	uc003akt.3;uc003aks.3	3	cg11163555;cg08225986;cg17783244
chr7	157914479	157916637	chr7:157914479-157916637	2158	+	1.208e-18	8	3.479e-24	5.211e-22	8.2e-10	-0.0807	hg19_genes_introns	PTPRN2	uc011kwa.2	8	cg17376415;cg17392950;cg07941978;cg19550490;cg27550325;cg03784302;cg01718785;cg05241143
chr7	127910927	127912373	chr7:127910927-127912373	1446	+	5.866e-17	7	2.54e-24	5.677e-22	6.53e-11	0.0749				7	cg08234689;cg21885361;cg26209990;cg01745789;cg20372230;cg02962944;cg07428004
chr1	158799935	158800025	chr1:158799935-158800025	90	+	1.092e-22	2	1.79e-25	6.428e-22	1.79e-19	-0.155	hg19_genes_1to5kb	MNDA	uc001fsz.1	2	cg25119415;cg05304729
chr7	157854008	157854773	chr7:157854008-157854773	765	+	8.436e-17	5	1.528e-24	6.457e-22	1.31e-12	-0.0988	hg19_genes_introns	PTPRN2	uc011kwa.2	5	cg24576995;cg12494138;cg05439204;cg06228260;cg02470440
chr10	135086785	135088452	chr10:135086785-135088452	1667	+	8.413e-18	7	4.171e-24	8.088e-22	1.27e-10	-0.0518	hg19_genes_exons	ADAM8	uc009ybi.3	7	cg06188870;cg23114262;cg03312251;cg19968916;cg11380051;cg16102283;cg25526061
chr1	50880864	50882911	chr1:50880864-50882911	2047	+	3.621e-16	9	5.635e-24	8.897e-22	1.1e-09	0.0847				9	cg07382435;cg16391955;cg01891252;cg14179581;cg27529871;cg02340083;cg00009292;cg18122419;cg17088073
chr17	80346614	80346913	chr17:80346614-80346913	299	+	4.596e-22	2	8.56e-25	9.254e-22	1.3e-17	-0.127				2	cg19579500;cg01329756
chr11	1325718	1325785	chr11:1325718-1325785	67	+	1.178e-22	2	1.975e-25	9.527e-22	1.67e-19	0.155	hg19_genes_1to5kb	TOLLIP	uc001ltd.3	2	cg06174078;cg26016267
chr4	5052464	5054080	chr4:5052464-5054080	1616	+	1.121e-25	11	4.832e-24	9.666e-22	2.17e-10	0.0643	hg19_genes_promoters	STK32B	uc003gih.1	11	cg00225765;cg25688113;cg22551741;cg11768886;cg11682071;cg10351287;cg23300732;cg08323075;cg18827954;cg16333992;cg27153759
chr16	67682005	67683818	chr16:67682005-67683818	1813	+	7.617e-13	7	6.064e-24	1.081e-21	1.66e-09	0.0579	hg19_genes_1to5kb;hg19_genes_exons	NA;CARMIL2	uc010vjs.1;uc010cel.1	7	cg09583024;cg26295435;cg08314208;cg19582491;cg24536529;cg07125278;cg06138825
chr8	22785257	22786375	chr8:22785257-22786375	1118	+	1.442e-20	7	3.742e-24	1.082e-21	1.85e-11	0.0691	hg19_genes_promoters	PEBP4	uc003xcn.1	7	cg10565216;cg02382109;cg08204162;cg00901161;cg16575322;cg01966160;cg18050520
chr6	168216358	168216662	chr6:168216358-168216662	304	+	5.667e-22	2	1.073e-24	1.141e-21	1.2e-17	-0.107				2	cg22765829;cg10132767
chr1	112523648	112525733	chr1:112523648-112525733	2085	+	8.422e-20	7	7.436e-24	1.153e-21	1e-09	-0.0432	hg19_genes_5UTRs	KCND3	uc001ebu.1	7	cg06160682;cg22386646;cg07111008;cg16057532;cg17475085;cg22482502;cg04843968
chr16	87886871	87886934	chr16:87886871-87886934	63	+	1.328e-22	3	2.26e-25	1.159e-21	1.91e-17	-0.098	hg19_genes_introns	SLC7A5	uc002fkm.3	3	cg26529851;cg26569315;cg27560818
chr5	9544693	9546696	chr5:9544693-9546696	2003	+	2.569e-15	10	7.585e-24	1.224e-21	5.05e-09	0.0548	hg19_genes_promoters;hg19_genes_promoters;hg19_genes_1to5kb	SNHG18;SEMA5A;SNORD123	uc021xwm.1;uc003jek.2;uc010itp.1	10	cg17520550;cg23204296;cg27462405;cg00642749;cg11011938;cg22549558;cg18616062;cg02476461;cg00600844;cg04555220
chr10	129797760	129797841	chr10:129797760-129797841	81	+	1.814e-22	3	3.148e-25	1.256e-21	2.65e-17	-0.105	hg19_genes_exons	PTPRE	uc001lkc.1	3	cg05524354;cg24824686;cg11659652
chr22	46929704	46931139	chr22:46929704-46931139	1435	+	7.94e-14	4	5.7e-24	1.284e-21	7.32e-11	0.0947	hg19_genes_exons	CELSR1	uc003bhw.1	4	cg14743748;cg08815672;cg07223632;cg00875636
chr15	86233214	86233237	chr15:86233214-86233237	23	+	6.482e-23	3	9.867e-26	1.387e-21	1.19e-17	0.156	hg19_genes_introns	AKAP13	uc002blu.2	3	cg05341539;cg25947619;cg25510609
chr17	46799640	46800029	chr17:46799640-46800029	389	+	3.873e-22	8	1.864e-24	1.549e-21	3.2e-13	0.117	hg19_genes_promoters;hg19_genes_promoters	PRAC2;PRAC1	uc002inz.2;uc002iny.3	8	cg12374721;cg04574034;cg09866983;cg20094830;cg00960395;cg14230397;cg20945566;cg27170782
chr10	101290029	101291398	chr10:101290029-101291398	1369	+	1.952e-17	8	6.728e-24	1.588e-21	2.38e-10	0.0763	hg19_genes_promoters;hg19_genes_1to5kb	NA;NKX2-3	uc001kps.2;uc009xwj.3	8	cg00158122;cg02798576;cg23262218;cg10377903;cg04837832;cg04190875;cg26951440;cg03609639
chr21	36042170	36043249	chr21:36042170-36043249	1079	+	3.869e-18	7	5.561e-24	1.666e-21	7.39e-11	0.0936	hg19_genes_exons	CLIC6	uc002yuf.1	7	cg17935217;cg04497512;cg04125350;cg12742338;cg08363042;cg14583871;cg21537230
chr21	38077042	38079020	chr21:38077042-38079020	1978	+	5.669e-20	10	1.029e-23	1.681e-21	5.2e-09	0.0815	hg19_genes_introns	SIM2	uc002yvp.3	10	cg16851417;cg08066129;cg19498960;cg07615087;cg10456990;cg26720125;cg26701242;cg02701080;cg02553516;cg14626259
chr1	156814488	156815775	chr1:156814488-156815775	1287	+	3.764e-24	7	6.697e-24	1.682e-21	6.5e-11	0.0764	hg19_genes_exons;hg19_genes_introns	INSRR;NTRK1	uc010pht.2;uc001fqf.1	7	cg24845595;cg08728702;cg11793699;cg00242627;cg13574390;cg16438688;cg00008446
chr19	891782	891987	chr19:891782-891987	205	+	5.667e-22	2	1.073e-24	1.692e-21	1.62e-17	0.112	hg19_genes_promoters;hg19_genes_1to5kb	MED16;NA	uc010xfv.1;uc021umd.1	2	cg03721994;cg04340203
chr1	149672149	149673690	chr1:149672149-149673690	1541	+	1.243e-18	6	8.692e-24	1.823e-21	2.71e-10	0.0509	hg19_genes_promoters;hg19_genes_exons	NA;LINC00869	uc031poq.1;uc009wlc.3	6	cg18201679;cg07332769;cg07591519;cg05024121;cg09785984;cg06741726
chr7	105279391	105279883	chr7:105279391-105279883	492	+	8.029e-25	4	2.903e-24	1.907e-21	4.36e-14	-0.106	hg19_genes_introns	ATXN7L1	uc003vdf.2	4	cg13007207;cg27056270;cg24248505;cg20821442
chr7	157562675	157563603	chr7:157562675-157563603	928	+	9.467e-14	2	5.533e-24	1.927e-21	6.94e-15	-0.0971	hg19_genes_introns	PTPRN2	uc011kwa.2	2	cg16937735;cg10288307
chr20	23471627	23472485	chr20:23471627-23472485	858	+	2.635e-22	7	5.252e-24	1.978e-21	7.38e-13	-0.0514	hg19_genes_promoters	CST8	uc002wth.1	7	cg11350680;cg09953122;cg02051975;cg19394282;cg16261823;cg05348770;cg23033024
chr7	43287968	43289505	chr7:43287968-43289505	1537	+	5.162e-16	7	9.646e-24	2.029e-21	1.36e-10	-0.0763	hg19_genes_introns	HECW1	uc003tid.1	7	cg06278714;cg01124575;cg01378182;cg05606455;cg17544584;cg18608610;cg02003457
chr1	3826425	3826804	chr1:3826425-3826804	379	+	1.315e-21	3	2.645e-24	2.256e-21	7.58e-17	-0.107	hg19_genes_introns	LINC01134	uc001alg.3	3	cg12279968;cg26160564;cg22344254
chr5	17633640	17634463	chr5:17633640-17634463	823	+	2.129e-14	2	5.817e-24	2.285e-21	6.67e-15	-0.0708				2	cg18908071;cg26254916
chr21	47455453	47456447	chr21:47455453-47456447	994	+	6.93e-19	5	7.715e-24	2.509e-21	4.98e-12	0.0884				5	cg00129785;cg25504217;cg25439798;cg15317049;cg12457659
chr7	158045980	158047360	chr7:158045980-158047360	1380	+	7.547e-18	8	1.122e-23	2.627e-21	9.31e-11	-0.101	hg19_genes_introns	PTPRN2	uc011kwa.2	8	cg27200869;cg16571642;cg06715136;cg02770061;cg06400119;cg10473311;cg06497408;cg20235871
chr19	56458926	56459235	chr19:56458926-56459235	309	+	1.264e-21	5	2.533e-24	2.65e-21	7.66e-15	-0.1	hg19_genes_promoters	NLRP8	uc002qmh.3	5	cg26351481;cg00751958;cg01292613;cg08026930;cg22190114
chr8	55087084	55088457	chr8:55087084-55088457	1373	+	6.663e-18	6	1.213e-23	2.855e-21	5.39e-11	-0.0837				6	cg11783602;cg06042504;cg20636351;cg18036535;cg18172013;cg24706188
chr20	25062254	25064269	chr20:25062254-25064269	2015	+	3.508e-23	13	1.954e-23	3.135e-21	5.36e-10	0.0831	hg19_genes_promoters	VSX1	uc002wue.4	13	cg06151165;cg14763548;cg00043788;cg01941895;cg02631468;cg16185834;cg15272362;cg01715455;cg03111498;cg19592637;cg23097006;cg17650274;cg13981425
chr19	12831659	12832213	chr19:12831659-12832213	554	+	1.637e-24	4	5.52e-24	3.221e-21	5.91e-14	0.0856	hg19_genes_5UTRs	TNPO2	uc002mup.3	4	cg18810947;cg02011723;cg17708995;cg24874555
chr2	86449665	86450217	chr2:86449665-86450217	552	+	1.306e-17	2	5.844e-24	3.422e-21	2.27e-16	0.106	hg19_genes_introns	REEP1	uc002srh.4	2	cg01766957;cg16874347
chr7	157932921	157934205	chr7:157932921-157934205	1284	+	1.795e-17	8	1.667e-23	4.196e-21	9.36e-10	-0.0867	hg19_genes_introns	PTPRN2	uc011kwa.2	8	cg09383172;cg09066883;cg22795123;cg25120425;cg26472973;cg03308120;cg07979652;cg02586507
chr20	642436	642895	chr20:642436-642895	459	+	1.024e-22	4	6.378e-24	4.491e-21	5.25e-14	0.118	hg19_genes_exons;hg19_genes_introns	SCRT2;SRXN1	uc002wec.3;uc002web.4	4	cg02751731;cg20543681;cg01235820;cg16165797
chr6	15243923	15244879	chr6:15243923-15244879	956	+	2.191e-16	5	1.399e-23	4.732e-21	8.31e-13	-0.103	hg19_genes_promoters	JARID2	uc011diu.1	5	cg02084214;cg20892245;cg12694224;cg04505252;cg02043994
chr8	145938126	145939779	chr8:145938126-145939779	1653	+	2.2e-15	7	2.534e-23	4.955e-21	4.1e-10	0.039				7	cg12050750;cg01287000;cg06331333;cg22728385;cg01995289;cg12010198;cg11896398
chr12	52400530	52400908	chr12:52400530-52400908	378	+	1.574e-22	5	5.804e-24	4.963e-21	2.92e-14	0.109	hg19_genes_promoters	GRASP	uc001rzo.2	5	cg08102256;cg09889291;cg22196952;cg09101796;cg04034767
chr7	158249209	158252290	chr7:158249209-158252290	3081	+	6.194e-12	8	4.757e-23	4.991e-21	2.03e-08	-0.07	hg19_genes_introns	PTPRN2	uc011kwa.2	9	cg15061647;cg05012972;cg25363527;cg11227987;cg15374582;cg11575295;cg09756125;cg02925076;cg20983647
chr6	32118204	32121567	chr6:32118204-32121567	3363	+	2.645e-16	57	5.451e-23	5.239e-21	5.75e-07	0.0577	hg19_genes_promoters;hg19_genes_promoters;hg19_genes_promoters;hg19_genes_exons	PPT2;PPT2-EGFL8;PRRT1;LOC100507547	uc003nzw.3;uc021yvl.1;uc003nzs.3;uc003nzv.3	59	cg12320039;cg05985317;cg15194163;cg05714552;cg05764839;cg22849665;cg11617964;cg25845985;cg22268510;cg21398794;cg13705391;cg00254681;cg16040614;cg27068095;cg20266593;cg17218813;cg12387154;cg13035743;cg12602633;cg20914572;cg00403498;cg21037008;cg02429905;cg17161421;cg04749507;cg19048176;cg06814287;cg08045906;cg12883279;cg12626589;cg25426302;cg06025456;cg13934406;cg17113856;cg06108383;cg02956248;cg2…
chr1	967967	968559	chr1:967967-968559	592	+	7.739e-18	3	9.832e-24	5.368e-21	2.25e-14	0.116	hg19_genes_introns	AGRN	uc001ack.2	3	cg02341264;cg06712559;cg17928920
chr7	157460657	157464926	chr7:157460657-157464926	4269	+	4.099e-13	15	7.358e-23	5.571e-21	7.26e-07	-0.0712	hg19_genes_introns	PTPRN2	uc011kwa.2	18	cg19509988;cg06963346;cg26337914;cg00566158;cg05894462;cg03232056;cg00935216;cg11309704;cg02956699;cg24794322;cg24688143;cg02855778;cg26706676;cg06819373;cg09598596;cg09833475;cg26510723;cg04177845
chr2	171784674	171785125	chr2:171784674-171785125	451	+	3.557e-25	5	8.343e-24	5.979e-21	2.14e-14	-0.108	hg19_genes_promoters	GORASP2	uc002ugj.3	5	cg01095157;cg05866854;cg25189241;cg05309280;cg20720918
chr6	33397122	33397884	chr6:33397122-33397884	762	+	4.985e-28	6	1.524e-23	6.463e-21	1.04e-12	0.0523	hg19_genes_introns	SYNGAP1	uc003oeo.2	6	cg26257411;cg01340991;cg05856036;cg16278329;cg26514099;cg25813235
chr2	237964920	237965351	chr2:237964920-237965351	431	+	2.715e-14	2	8.766e-24	6.574e-21	4.82e-16	-0.0738				2	cg26693693;cg20507732
chr11	5247586	5249529	chr11:5247586-5249529	1943	+	1.9e-13	5	3.961e-23	6.589e-21	4.66e-10	-0.0851	hg19_genes_promoters;hg19_genes_1to5kb	HBB;NA	uc001mae.1;uc021qcu.1	5	cg18160150;cg26461378;cg18764164;cg14544583;cg06233985
chr7	158113184	158114660	chr7:158113184-158114660	1476	+	5.033e-16	7	3.154e-23	6.906e-21	2.45e-10	-0.0838	hg19_genes_introns	PTPRN2	uc011kwa.2	7	cg06612016;cg20797106;cg06219351;cg07015608;cg13409070;cg25566285;cg03480698
chr1	220958670	220959638	chr1:220958670-220959638	968	+	6.306e-10	3	2.219e-23	7.411e-21	6.43e-13	-0.0934	hg19_genes_promoters	MARC1	uc001hms.3	3	cg04396721;cg07185695;cg09023136
chr2	242756029	242756363	chr2:242756029-242756363	334	+	3.61e-21	2	7.806e-24	7.554e-21	6.66e-17	-0.116	hg19_genes_1to5kb;hg19_genes_exons	NA;NEU4	uc002wck.1;uc002wcm.3	2	cg20189808;cg17696563
chr11	31840628	31841981	chr11:31840628-31841981	1353	+	8.9e-18	8	3.246e-23	7.755e-21	6.07e-10	0.0768	hg19_genes_1to5kb;hg19_genes_introns;hg19_genes_introns	PAX6;PAX6-AS1;RCN1	uc009yjr.3;uc021qfo.1;uc021qfp.1	8	cg06312283;cg07434271;cg17280740;cg11990419;cg20512711;cg07329360;cg21971285;cg11930477
chr6	17985408	17986168	chr6:17985408-17986168	760	+	2.84e-16	3	1.884e-23	8.012e-21	1.2e-13	0.114	hg19_genes_introns	KIF13A	uc003ncf.3	3	cg18213495;cg15414930;cg02727079
chr1	1012526	1013277	chr1:1012526-1013277	751	+	1.428e-15	2	1.954e-23	8.408e-21	2.97e-15	-0.107	hg19_genes_1to5kb;hg19_genes_1to5kb	RNF223;NA	uc021oen.1;uc021oeo.1	2	cg14854474;cg01518906
chr17	38501174	38501774	chr17:38501174-38501774	600	+	1.084e-24	5	1.655e-23	8.918e-21	7.65e-14	0.0619	hg19_genes_introns	RARA	uc002huk.2	5	cg07944862;cg19314352;cg08446900;cg27102350;cg11522012
chr16	84075503	84076583	chr16:84075503-84076583	1080	+	2.201e-17	5	3.112e-23	9.314e-21	3.28e-11	-0.0615	hg19_genes_promoters	SLC38A8	uc002fhg.1	5	cg05138133;cg14720455;cg27383865;cg02516845;cg01119072
chr10	63212206	63213785	chr10:63212206-63213785	1579	+	3.144e-20	14	4.686e-23	9.593e-21	4.32e-09	0.069	hg19_genes_promoters;hg19_genes_promoters	NA;TMEM26	uc001jlr.3;uc001jlo.2	14	cg26296364;cg02023345;cg03237606;cg02461363;cg26785954;cg09135551;cg18192919;cg02853012;cg18286501;cg06067842;cg00360414;cg12160258;cg05499367;cg00606880
chr12	113013048	113013708	chr12:113013048-113013708	660	+	3.618e-24	6	1.965e-23	9.625e-21	1.62e-13	0.0901	hg19_genes_5UTRs	RPH3A	uc010syl.2	6	cg17453780;cg11596863;cg21900624;cg00854817;cg14273502;cg08355538
chr2	102316442	102316497	chr2:102316442-102316497	55	+	9.263e-22	2	1.794e-24	1.055e-20	5.22e-19	-0.129	hg19_genes_introns	MAP4K4	uc002tbc.3	2	cg03974193;cg13522882
chr22	21386494	21387059	chr22:21386494-21387059	565	+	5.249e-23	9	2.053e-23	1.175e-20	7.26e-15	0.114	hg19_genes_promoters	SLC7A4	uc002zud.3	9	cg02114946;cg04054731;cg27645955;cg24333469;cg05684406;cg23644624;cg13286281;cg23894948;cg17816637
chr17	46795860	46797765	chr17:46795860-46797765	1905	+	1.917e-15	10	6.992e-23	1.186e-20	1.36e-08	0.0711	hg19_genes_1to5kb	PRAC2	uc002inz.2	10	cg12800030;cg19248602;cg26499363;cg16700282;cg18395355;cg11561737;cg01818151;cg09659227;cg02052915;cg02340556
chr1	147718157	147719040	chr1:147718157-147719040	883	+	6.79e-21	7	3.323e-23	1.216e-20	3.5e-11	0.0495	hg19_genes_promoters;hg19_genes_introns	NA;NBPF8	uc021ovq.1;uc001eqe.3	7	cg03965496;cg17599831;cg01052200;cg17442776;cg00769810;cg21639031;cg26793320
chr7	157643007	157643771	chr7:157643007-157643771	764	+	2.593e-14	6	2.895e-23	1.225e-20	1.78e-11	-0.0837	hg19_genes_1to5kb;hg19_genes_introns	LOC100506585;PTPRN2	uc003wns.3;uc011kwa.2	6	cg24524099;cg22216157;cg15230900;cg09360824;cg07491199;cg02054964
chr7	100805303	100805973	chr7:100805303-100805973	670	+	6.878e-19	2	2.572e-23	1.241e-20	1.16e-15	-0.0878	hg19_genes_exons	VGF	uc003uxx.4	2	cg11693986;cg03656020
chr20	23015624	23018267	chr20:23015624-23018267	2643	+	5.822e-13	10	1.089e-22	1.331e-20	1.67e-09	0.0313	hg19_genes_promoters;hg19_genes_1to5kb	SSTR4;NA	uc002wsr.2;uc002wsq.2	10	cg16502866;cg14631053;cg17586860;cg18197392;cg07676859;cg22534145;cg10019507;cg01277511;cg07032439;cg27578977
chr3	58522771	58523374	chr3:58522771-58523374	603	+	1.362e-23	4	2.736e-23	1.467e-20	2.66e-14	0.0774	hg19_genes_promoters	ACOX2	uc003dkl.3	4	cg16209444;cg16587010;cg13705284;cg02259384
chr8	145105319	145107200	chr8:145105319-145107200	1881	+	5.789e-16	9	9.056e-23	1.556e-20	5.88e-09	0.0598	hg19_genes_exons	OPLAH	uc003zar.3	9	cg04594598;cg25223771;cg06319475;cg26199906;cg17698295;cg17301223;cg26256223;cg22882523;cg04366687
chr2	1983190	1983519	chr2:1983190-1983519	329	+	7.067e-21	4	1.619e-23	1.591e-20	2.84e-14	-0.101	hg19_genes_exons	MYT1L	uc002qxd.3	4	cg20345923;cg00320539;cg17918270;cg02870147
chr11	131758433	131759566	chr11:131758433-131759566	1133	+	6.915e-13	3	5.645e-23	1.611e-20	3.43e-12	-0.09	hg19_genes_introns	NTM	uc001qgm.3	3	cg26567736;cg11328898;cg11730020
chr3	195946851	195947063	chr3:195946851-195947063	212	+	5.114e-21	3	1.136e-23	1.731e-20	3.3e-16	-0.134	hg19_genes_introns	SLC51A	uc011btu.1	3	cg03296935;cg04855678;cg17572056
chr19	2046085	2046351	chr19:2046085-2046351	266	+	6.389e-21	4	1.444e-23	1.755e-20	3.86e-15	0.0893	hg19_genes_1to5kb	MKNK2	uc002luq.1	4	cg11634930;cg13220129;cg22811668;cg03246954
chr16	88977768	88979365	chr16:88977768-88979365	1597	+	1.303e-14	4	9.201e-23	1.862e-20	7.59e-11	-0.0724	hg19_genes_introns	CBFA2T3	uc002fml.2	4	cg02525435;cg26655856;cg06326865;cg10296496
chr11	78980839	78981870	chr11:78980839-78981870	1031	+	1.232e-17	3	6.247e-23	1.959e-20	2.57e-12	-0.0826	hg19_genes_promoters	TENM4	uc009yvc.3	3	cg11251728;cg17146918;cg25783326
chr1	248004886	248005720	chr1:248004886-248005720	834	+	2.651e-20	6	5.624e-23	2.18e-20	1.31e-11	-0.0949	hg19_genes_promoters	OR11L1	uc001idn.1	6	cg12080717;cg05726701;cg11606050;cg26832666;cg21542666;cg20805835
chr3	38035463	38036061	chr3:38035463-38036061	598	+	2.394e-25	7	4.062e-23	2.196e-20	7.09e-12	0.0915	hg19_genes_promoters	VILL	uc010hgu.3	7	cg25663755;cg26113512;cg06356912;cg20885179;cg11431957;cg04660410;cg04421553
chr11	133770764	133771192	chr11:133770764-133771192	428	+	4.469e-23	3	2.941e-23	2.221e-20	1.75e-14	-0.0816	hg19_genes_exons	MIR4697HG	uc001qgw.2	3	cg23971226;cg18881978;cg11007153
chr4	3446405	3448151	chr4:3446405-3448151	1746	+	8.146e-16	6	1.239e-22	2.293e-20	3.26e-09	-0.0529	hg19_genes_exons	HGFAC	uc003ghc.3	6	cg08071405;cg04677405;cg08820079;cg04930921;cg02658564;cg00907884
chr6	27647713	27649121	chr6:27647713-27649121	1408	+	9.936e-23	9	1.033e-22	2.371e-20	4.43e-10	0.0887	hg19_genes_promoters		uc021yqx.1	9	cg10812708;cg10903903;cg13163930;cg04274288;cg27641532;cg14558529;cg25106913;cg02925601;cg03161803
chr16	30456325	30456380	chr16:30456325-30456380	55	+	2.138e-21	2	4.443e-24	2.611e-20	1.99e-18	-0.141	hg19_genes_exons;hg19_genes_exons	SEPHS2;NA	uc021tgl.1;uc002dyh.1	2	cg01371233;cg26697065
chr3	128215433	128217092	chr3:128215433-128217092	1659	+	2.362e-16	6	1.354e-22	2.638e-20	8.75e-10	0.0548	hg19_genes_1to5kb	GATA2	uc003eko.2	6	cg01571001;cg01757168;cg18746336;cg00037153;cg07693037;cg24954207
chr21	45177538	45178332	chr21:45177538-45178332	794	+	1.363e-15	4	7.095e-23	2.888e-20	1.12e-12	-0.105	hg19_genes_exons	PDXK	uc002zdm.4	4	cg14906976;cg14606328;cg16362786;cg02074274
chr8	67344553	67345007	chr8:67344553-67345007	454	+	1.048e-21	9	4.195e-23	2.986e-20	1.99e-12	0.0918	hg19_genes_promoters;hg19_genes_1to5kb	ADHFE1;RRS1-AS1	uc011leq.1;uc022avk.2	9	cg01588438;cg09383816;cg18065361;cg08090772;cg19283840;cg20295442;cg20912169;cg01988129;cg25046651
chr12	122016415	122017053	chr12:122016415-122017053	638	+	2.209e-22	3	5.896e-23	2.987e-20	5.3e-14	0.0838	hg19_genes_5UTRs	KDM2B	uc001uau.3	3	cg25482146;cg01029623;cg03241244
chr7	65969653	65970194	chr7:65969653-65970194	541	+	9.133e-20	4	6.012e-23	3.592e-20	2.28e-13	-0.0721				4	cg12376805;cg18782651;cg10342821;cg00644797
chr19	51170816	51172145	chr19:51170816-51172145	1329	+	8.854e-19	8	1.53e-22	3.721e-20	8.26e-10	0.0728	hg19_genes_exons	SHANK1	uc002psw.1	8	cg08447324;cg16658931;cg04005969;cg24220046;cg01427575;cg10286380;cg06936631;cg18411150
chr7	38725419	38726898	chr7:38725419-38726898	1479	+	9.011e-15	6	1.752e-22	3.829e-20	5.32e-10	-0.0483	hg19_genes_promoters	FAM183BP	uc011kbd.2	6	cg02725821;cg00729291;cg03465157;cg01022087;cg03517998;cg06321954
chr9	90113593	90114756	chr9:90113593-90114756	1163	+	1.964e-21	6	1.472e-22	4.09e-20	1.51e-11	-0.109	hg19_genes_promoters	DAPK1	uc011ltg.2	6	cg19734228;cg15746719;cg14014720;cg13527872;cg24754277;cg13752933
chr21	30392188	30392220	chr21:30392188-30392220	32	+	1.998e-21	2	4.11e-24	4.151e-20	1.25e-18	-0.109	hg19_genes_promoters;hg19_genes_1to5kb	RWDD2B;USP16	uc002yms.3;uc002ymw.3	2	cg20220242;cg05406101
chr1	10738569	10739981	chr1:10738569-10739981	1412	+	1.547e-13	5	1.822e-22	4.17e-20	2.02e-10	0.0612	hg19_genes_1to5kb;hg19_genes_introns	NA;CASZ1	uc021ogh.1;uc001aro.4	5	cg27295042;cg22513691;cg09579869;cg20935317;cg04899446
chr7	156432293	156432527	chr7:156432293-156432527	234	+	1.387e-20	2	3.321e-23	4.587e-20	1.25e-16	-0.105	hg19_genes_promoters;hg19_genes_exons	RNF32;NA	uc003wmo.3;uc003wmm.3	2	cg02849937;cg00465958
chr11	71146096	71146832	chr11:71146096-71146832	736	+	1.531e-24	6	1.087e-22	4.774e-20	6.7e-12	-0.0634	hg19_genes_exons	DHCR7	uc001oqk.3	6	cg07099121;cg13043300;cg18482822;cg03490288;cg01476789;cg00630245
chr22	35795274	35795395	chr22:35795274-35795395	121	+	8.018e-21	3	1.858e-23	4.964e-20	2.9e-16	-0.0999	hg19_genes_promoters	MCM5	uc003anu.4	3	cg08152263;cg00199549;cg20162146
chr1	223853145	223853929	chr1:223853145-223853929	784	+	9.025e-20	2	1.218e-22	5.02e-20	4.26e-15	0.105	hg19_genes_promoters	CAPN8	uc009xee.2	2	cg19249749;cg27235315
chr2	63273684	63277328	chr2:63273684-63277328	3644	+	1.887e-18	37	5.866e-22	5.203e-20	1.68e-07	-0.0631	hg19_genes_promoters;hg19_genes_promoters	OTX1;LOC100132215	uc021vim.1;uc002scc.4	38	cg02046665;cg10814803;cg25518132;cg15732840;cg19177627;cg15402210;cg17583946;cg20585676;cg01156077;cg06528559;cg27344587;cg18126442;cg13433250;cg00445126;cg22197050;cg06192497;cg02606403;cg23116322;cg03957108;cg01940425;cg14174204;cg10658666;cg08210688;cg17162260;cg26544594;cg21933175;cg15853117;cg13471114;cg15862215;cg10487970;cg25037384;cg13289869;cg14371636;cg22441310;cg00374224;cg18966265;cg1…
chr7	27531429	27531653	chr7:27531429-27531653	224	+	1.513e-20	2	3.664e-23	5.287e-20	2.01e-16	-0.112				2	cg17837894;cg05307533
chr7	157791721	157792101	chr7:157791721-157792101	380	+	2.452e-20	4	6.266e-23	5.33e-20	2.65e-14	-0.0987	hg19_genes_introns	PTPRN2	uc011kwa.2	4	cg12440927;cg10161888;cg10468535;cg13661172
chr1	58331989	58332863	chr1:58331989-58332863	874	+	1.664e-13	2	1.545e-22	5.715e-20	4.71e-14	-0.0731	hg19_genes_introns	DAB1	uc001cys.1	2	cg01067603;cg18642361
chr7	157409860	157411143	chr7:157409860-157411143	1283	+	4.012e-14	7	2.375e-22	5.984e-20	1.25e-09	-0.0874	hg19_genes_introns	PTPRN2	uc011kwa.2	7	cg19082304;cg12724498;cg20899329;cg04775824;cg08431749;cg21375490;cg00476944
chr5	139077894	139078530	chr5:139077894-139078530	636	+	3.61e-17	2	1.263e-22	6.418e-20	5.17e-15	0.0822				2	cg23233742;cg06650255
chr18	77230484	77231655	chr18:77230484-77231655	1171	+	6.429e-15	5	2.35e-22	6.488e-20	2.07e-11	-0.0851	hg19_genes_introns	NFATC1	uc002lnd.3	5	cg23240477;cg17102627;cg16536399;cg03239925;cg22532194
chr21	45705429	45706102	chr21:45705429-45706102	673	+	4.942e-23	11	1.382e-22	6.638e-20	6e-12	0.0778	hg19_genes_promoters	AIRE	uc002zei.3	11	cg23272544;cg16501323;cg17356252;cg18689454;cg16717549;cg11923631;cg27251412;cg09510531;cg08089567;cg12843033;cg18876487
chr19	4455239	4455414	chr19:4455239-4455414	175	+	1.49e-20	3	3.598e-23	6.647e-20	6.02e-16	0.12	hg19_genes_promoters	UBXN6	uc002mam.2	3	cg21720385;cg19820705;cg03719555
chr11	636659	637492	chr11:636659-637492	833	+	5.634e-26	9	1.802e-22	6.994e-20	2.44e-13	0.11	hg19_genes_promoters	DRD4	uc001lqp.2	9	cg06299284;cg08726248;cg23501406;cg15861585;cg20931042;cg06825142;cg00556112;cg12928379;cg09607276
chr17	54230419	54230879	chr17:54230419-54230879	460	+	1.01e-20	6	1.11e-22	7.8e-20	7.2e-13	-0.0784	hg19_genes_promoters	ANKFN1	uc002iun.1	6	cg17607722;cg05422096;cg17024482;cg09980771;cg18851332;cg11871064
chr6	27441972	27442107	chr6:27441972-27442107	135	+	1.447e-20	2	3.484e-23	8.341e-20	7.81e-18	-0.111	hg19_genes_1to5kb;hg19_genes_1to5kb	NA;ZNF184	uc021ypx.1;uc003njj.3	2	cg03332623;cg27180492
chr10	133996309	133997160	chr10:133996309-133997160	851	+	1.484e-13	2	2.208e-22	8.386e-20	5.71e-14	-0.08	hg19_genes_1to5kb;hg19_genes_exons;hg19_genes_exons	DPYSL4;JAKMIP3;NA	uc009ybb.3;uc001lkx.4;uc021qbb.1	2	cg13196806;cg16046937
chr20	56286391	56287533	chr20:56286391-56287533	1142	+	6.585e-22	10	2.966e-22	8.395e-20	7.93e-11	-0.0751	hg19_genes_promoters;hg19_genes_exons	PMEPA1;NA	uc002xyr.4;uc002xyu.1	10	cg26912636;cg20208990;cg08567517;cg07143805;cg00138126;cg12514933;cg00626515;cg26467279;cg02468966;cg12670073
chr8	99439948	99440523	chr8:99439948-99440523	575	+	1.126e-22	4	1.528e-22	8.589e-20	3.97e-13	0.041	hg19_genes_promoters;hg19_genes_5UTRs	NA;KCNS2	uc022azb.1;uc003yin.3	4	cg05373457;cg14486338;cg02471153;cg05825700
chr4	778336	781042	chr4:778336-781042	2706	+	2.375e-24	10	8.306e-22	9.922e-20	3.67e-08	0.0733	hg19_genes_1to5kb;hg19_genes_exons	LOC100129917;CPLX1	uc021xkd.1;uc003gbi.3	12	cg02941286;cg06672737;cg06673130;cg05448404;cg06821199;cg17128947;cg18638914;cg07434284;cg27651229;cg07079724;cg21038264;cg01345055
chr15	68121028	68122140	chr15:68121028-68122140	1112	+	2.866e-23	5	3.621e-22	1.053e-19	1.6e-11	0.0951	hg19_genes_exons	SKOR1	uc031qsn.1	5	cg22459630;cg20557801;cg24880701;cg14432910;cg11601252
chr7	157366933	157367779	chr7:157366933-157367779	846	+	1.055e-20	8	2.948e-22	1.126e-19	6.73e-11	-0.101	hg19_genes_promoters;hg19_genes_introns	MIR153-2;PTPRN2	uc011kwb.1;uc011kwa.2	8	cg02223801;cg06555227;cg16477744;cg10310310;cg03361379;cg12779445;cg17527969;cg08791395
chr7	27146237	27148205	chr7:27146237-27148205	1968	+	1.042e-14	9	6.957e-22	1.143e-19	2.86e-08	0.0661	hg19_genes_1to5kb;hg19_genes_1to5kb;hg19_genes_exons	HOXA2;NA;HOXA3	uc003syh.3;uc022aaq.1;uc011jzl.2	10	cg03308399;cg01964852;cg05109569;cg14216068;cg27539480;cg01175550;cg13240116;cg07153966;cg19048532;cg17800708
chr7	126889015	126892600	chr7:126889015-126892600	3585	+	1.104e-09	11	1.389e-21	1.253e-19	4.89e-07	0.00586	hg19_genes_promoters	GRM8	uc003vlt.2	11	cg18574254;cg02409125;cg09066361;cg15254881;cg08731559;cg22374237;cg03101021;cg00076497;cg02929073;cg13588054;cg16919771
chr16	14403004	14403426	chr16:14403004-14403426	422	+	1.496e-22	7	1.679e-22	1.286e-19	1.15e-12	-0.106	hg19_genes_promoters;hg19_genes_promoters	MIR365A;NA	uc021tdh.1;uc021tdi.1	7	cg06916001;cg00928596;cg02533339;cg22388260;cg02886263;cg16484042;cg00160388
chr19	49842035	49843161	chr19:49842035-49843161	1126	+	1.71e-16	5	4.553e-22	1.307e-19	1.64e-10	0.0789	hg19_genes_exons;hg19_genes_introns	CD37;NA	uc002pnc.3;uc002pnb.1	5	cg10768321;cg07575373;cg02189760;cg20644754;cg07542476
chr6	32156071	32157486	chr6:32156071-32157486	1415	+	6.124e-26	12	5.965e-22	1.363e-19	2.01e-10	0.0473	hg19_genes_1to5kb;hg19_genes_exons	AGER;PBX2	uc021yvm.1;uc003oav.1	12	cg16602460;cg12456552;cg14851325;cg05525649;cg08293075;cg02681370;cg03426888;cg25978487;cg01246676;cg11103845;cg13964363;cg13910855
chr7	158210489	158211036	chr7:158210489-158211036	547	+	1.164e-13	2	2.52e-22	1.489e-19	4.25e-15	-0.0666	hg19_genes_introns	PTPRN2	uc011kwa.2	2	cg14689490;cg11251200
chr3	48310544	48310898	chr3:48310544-48310898	354	+	6.083e-20	3	1.707e-22	1.558e-19	2.14e-14	0.111	hg19_genes_exons	ZNF589	uc010hjt.2	3	cg01458495;cg11307417;cg05070273
chr19	14115611	14115968	chr19:14115611-14115968	357	+	6.152e-20	2	1.732e-22	1.568e-19	5.87e-16	0.108	hg19_genes_introns	RFX1	uc002mxv.3	2	cg18109874;cg27476456
chr12	8025394	8025862	chr12:8025394-8025862	468	+	2.983e-21	8	2.271e-22	1.569e-19	6.93e-14	0.0862	hg19_genes_promoters;hg19_genes_promoters	NA;SLC2A14	uc001qtp.1;uc001qtk.3	8	cg06645921;cg06122660;cg13323752;cg15251385;cg11207307;cg19556774;cg16404371;cg00955780
chr17	80831409	80834229	chr17:80831409-80834229	2820	+	9.638e-17	11	1.391e-21	1.595e-19	1.86e-07	-0.0614	hg19_genes_introns	TBCD	uc002kfx.1	12	cg15370235;cg17290636;cg08605773;cg11049863;cg07863354;cg10377414;cg17852482;cg03778909;cg02217022;cg07409471;cg13304638;cg06218079
chr16	1092765	1093275	chr16:1092765-1093275	510	+	1.066e-13	2	2.651e-22	1.68e-19	4.38e-15	-0.0903				2	cg01540172;cg00676394
chr12	123187474	123188079	chr12:123187474-123188079	605	+	9.175e-17	3	3.338e-22	1.784e-19	2.56e-13	-0.0831	hg19_genes_promoters;hg19_genes_introns	HCAR2;NA	uc001ucx.1;uc001ucw.1	3	cg22192744;cg27306537;cg11919336
chr6	43242911	43243710	chr6:43242911-43243710	799	+	5.395e-21	4	4.573e-22	1.85e-19	1.08e-11	0.0931	hg19_genes_introns	TTBK1	uc003ouq.1	4	cg18691564;cg02578560;cg01883159;cg16568727
chr14	104355829	104356173	chr14:104355829-104356173	344	+	7.25e-20	3	2.068e-22	1.943e-19	1.27e-14	0.0862				3	cg26066724;cg12950030;cg03022263
chr10	134728488	134730606	chr10:134728488-134730606	2118	+	7.186e-14	8	1.3e-21	1.983e-19	7.8e-09	-0.0684	hg19_genes_promoters	CFAP46	uc009ybf.2	8	cg02695567;cg12807237;cg13355574;cg18647449;cg00676833;cg06581491;cg26589930;cg11087774
chr7	158049906	158051020	chr7:158049906-158051020	1114	+	7.826e-15	6	6.971e-22	2.023e-19	3.66e-10	-0.0748	hg19_genes_introns	PTPRN2	uc011kwa.2	6	cg04992250;cg01901654;cg01903241;cg08628777;cg03008692;cg00356251
chr3	66454763	66454857	chr3:66454763-66454857	94	+	2.378e-20	2	5.995e-23	2.061e-19	1.39e-17	0.111	hg19_genes_promoters	LRIG1	uc011bfu.2	2	cg21385480;cg26053346
chr19	13208349	13209549	chr19:13208349-13209549	1200	+	2.569e-16	4	7.693e-22	2.072e-19	1.08e-10	-0.0891	hg19_genes_exons	NFIX	uc002mwd.3	4	cg13465946;cg02297936;cg09331335;cg00689651
chr2	176936091	176936943	chr2:176936091-176936943	852	+	1.015e-23	7	6.296e-22	2.389e-19	1.9e-11	0.0908				7	cg03151469;cg04452311;cg01429449;cg09323727;cg00459623;cg17835961;cg23429510
chr15	62126953	62127171	chr15:62126953-62127171	218	+	5.91e-20	2	1.651e-22	2.448e-19	4.52e-16	-0.0846				2	cg07148207;cg17196713
chr2	1940991	1941560	chr2:1940991-1941560	569	+	7.97e-24	5	4.539e-22	2.579e-19	1.29e-12	-0.0914	hg19_genes_introns	MYT1L	uc002qxd.3	5	cg12849224;cg04680209;cg02818910;cg20256649;cg05127036
chr2	169658881	169659183	chr2:169658881-169659183	302	+	8.609e-20	6	2.54e-22	2.719e-19	1.13e-13	0.0901	hg19_genes_promoters	NOSTRIN	uc002ueg.3	6	cg18556822;cg25694915;cg16960758;cg16780603;cg00174992;cg09479286
chr13	58207013	58209134	chr13:58207013-58209134	2121	+	3.74e-10	7	1.894e-21	2.886e-19	4.57e-08	0.0665	hg19_genes_exons	PCDH17	uc001vhq.1	7	cg11312408;cg14427009;cg22840780;cg26444528;cg07921625;cg04413320;cg12432236
chr2	158182140	158182997	chr2:158182140-158182997	857	+	1.466e-13	3	8.207e-22	3.096e-19	2.71e-12	-0.0579	hg19_genes_promoters	ERMN	uc010zcj.2	3	cg02757236;cg02833117;cg13114088
chr16	88940941	88943642	chr16:88940941-88943642	2701	+	7.688e-14	13	2.601e-21	3.112e-19	3.9e-07	-0.0431	hg19_genes_exons	CBFA2T3	uc002fmk.2	13	cg06071660;cg01554970;cg27418099;cg02461502;cg02770947;cg26591221;cg02926769;cg08372350;cg03373771;cg08846558;cg27130240;cg20283771;cg09030685
chr8	144178512	144178769	chr8:144178512-144178769	257	+	8.609e-20	3	2.53e-22	3.181e-19	7.79e-15	-0.103				3	cg23673147;cg12068411;cg04856167
chr3	48632484	48633442	chr3:48632484-48633442	958	+	1.516e-23	12	9.469e-22	3.195e-19	4.94e-11	0.0731	hg19_genes_promoters	COL7A1	uc003ctz.2	12	cg27507687;cg11846236;cg17913386;cg00158683;cg08772752;cg12448161;cg00178511;cg14957943;cg16357381;cg23328613;cg18656024;cg08977790
chr9	35676104	35676366	chr9:35676104-35676366	262	+	9.133e-20	3	2.718e-22	3.354e-19	9.98e-15	0.106	hg19_genes_promoters;hg19_genes_exons	ARHGEF39;CA9	uc003zxl.3;uc003zxo.4	3	cg06908460;cg13849253;cg09566069
chr11	66487938	66489023	chr11:66487938-66489023	1085	+	2.654e-18	7	1.166e-21	3.475e-19	5.83e-11	-0.0661	hg19_genes_promoters	SPTBN2	uc001ojd.3	7	cg04883026;cg04985144;cg09704475;cg21002224;cg01980810;cg23344241;cg08971859
chr10	85898649	85898701	chr10:85898649-85898701	52	+	2.445e-20	2	6.218e-23	3.865e-19	1.33e-17	-0.113	hg19_genes_promoters	GHITM	uc001kcs.1	2	cg25783892;cg12706330
chr16	20363009	20363712	chr16:20363009-20363712	703	+	4.864e-14	2	9.149e-22	4.207e-19	3.55e-14	-0.101	hg19_genes_introns	UMOD	uc002dgz.3	2	cg04231019;cg07456201
chr5	146460987	146461856	chr5:146460987-146461856	869	+	2.059e-15	5	1.135e-21	4.221e-19	6.9e-11	-0.0511	hg19_genes_promoters	PPP2R2B	uc003loj.5	5	cg01112778;cg01987925;cg18087718;cg15390518;cg17342759
chr1	158746611	158747278	chr1:158746611-158747278	667	+	1.605e-12	2	8.933e-22	4.329e-19	4.06e-14	-0.13	hg19_genes_exons	OR6N2	uc010pir.2	2	cg11977941;cg12921481
chr6	7540834	7541067	chr6:7540834-7541067	233	+	1.119e-19	3	3.368e-22	4.672e-19	9.25e-15	-0.138	hg19_genes_promoters	DSP	uc003mxp.1	3	cg08250825;cg25147604;cg03814872
chr7	157589770	157590319	chr7:157589770-157590319	549	+	7.03e-15	2	8.417e-22	4.956e-19	7.78e-15	-0.12	hg19_genes_introns	PTPRN2	uc011kwa.2	2	cg11717251;cg26639747
chr1	17197456	17200164	chr1:17197456-17200164	2708	+	1.954e-11	10	4.25e-21	5.072e-19	2.65e-07	0.0331	hg19_genes_1to5kb;hg19_genes_introns	NA;CROCC	uc021ohg.1;uc009voy.1	10	cg04494270;cg09861838;cg06988967;cg07564869;cg25976453;cg08736522;cg21692666;cg24280512;cg11334694;cg10011855
chr16	66982435	66982804	chr16:66982435-66982804	369	+	1.846e-19	3	5.813e-22	5.092e-19	4.67e-14	0.0852				3	cg00423700;cg07284994;cg08795320
chr12	34494825	34495087	chr12:34494825-34495087	262	+	1.349e-19	3	4.14e-22	5.107e-19	1.09e-19	-0.092				3	cg01893629;cg15907392;cg04589828
chr8	103572833	103573118	chr8:103572833-103573118	285	+	1.48e-19	2	4.592e-22	5.208e-19	1.58e-16	-0.1	hg19_genes_exons	ODF1	uc003ykt.2	2	cg25255602;cg27030081
chr17	38084119	38084460	chr17:38084119-38084460	341	+	1.765e-19	4	5.536e-22	5.247e-19	2.2e-13	0.101	hg19_genes_promoters	ORMDL3	uc002htj.2	4	cg19511844;cg04308185;cg10444806;cg08932654
chr22	36236303	36236761	chr22:36236303-36236761	458	+	4.438e-21	5	7.59e-22	5.357e-19	9.41e-13	0.103	hg19_genes_promoters	RBFOX2	uc003aoh.4	5	cg25488206;cg00615377;cg26196531;cg15352367;cg18613324
chr1	247978690	247979751	chr1:247978690-247979751	1061	+	1.953e-19	4	1.793e-21	5.462e-19	4.95e-11	-0.0992	hg19_genes_promoters	OR14A16	uc001idm.1	4	cg01755009;cg16027403;cg25977504;cg23920445
chr7	157744316	157744348	chr7:157744316-157744348	32	+	2.161e-20	2	5.416e-23	5.47e-19	1.29e-17	-0.152	hg19_genes_introns	PTPRN2	uc011kwa.2	2	cg27104173;cg11356247
chr3	50355416	50357645	chr3:50355416-50357645	2229	+	3.07e-14	7	4.083e-21	5.921e-19	1.9e-09	0.0477	hg19_genes_exons	HYAL2	uc003czx.3	7	cg06721473;cg08776109;cg00575896;cg25630588;cg09412061;cg26794477;cg00467652
chr1	11862907	11863366	chr1:11862907-11863366	459	+	1.699e-14	2	8.93e-22	6.288e-19	8.59e-15	0.117	hg19_genes_1to5kb;hg19_genes_5UTRs	CLCN6;MTHFR	uc009vne.2;uc001atb.1	2	cg17514528;cg17745097
chr1	25893405	25893736	chr1:25893405-25893736	331	+	2.047e-19	2	6.491e-22	6.338e-19	1.45e-15	0.113	hg19_genes_exons	LDLRAP1	uc001bkl.4	2	cg06359931;cg18792528
chr7	157369895	157372333	chr7:157369895-157372333	2438	+	1.766e-12	12	4.793e-21	6.354e-19	4.93e-07	-0.0691	hg19_genes_1to5kb;hg19_genes_exons	MIR153-2;PTPRN2	uc011kwb.1;uc011kwa.2	13	cg22991232;cg25890575;cg25607226;cg26158710;cg16370537;cg09235185;cg21024835;cg15289882;cg19350216;cg00353353;cg13917560;cg06339573;cg12866112
chr16	80654711	80654764	chr16:80654711-80654764	53	+	4.116e-20	3	1.104e-22	6.733e-19	1.26e-15	-0.0809	hg19_genes_exons	CDYL2	uc002ffs.3	3	cg08799656;cg06698470;cg00888336
chr7	157985057	157985819	chr7:157985057-157985819	762	+	7.058e-14	6	1.619e-21	6.867e-19	8.53e-11	-0.0834	hg19_genes_exons	PTPRN2	uc011kwa.2	6	cg09614629;cg08246366;cg19738802;cg23074601;cg18791223;cg10152633
chr2	233252706	233253379	chr2:233252706-233253379	673	+	5.879e-21	3	1.439e-21	6.913e-19	8.23e-13	0.0806	hg19_genes_promoters	ECEL1P2	uc021vyg.2	3	cg17204652;cg09490371;cg00955035
chr9	102590743	102591303	chr9:102590743-102591303	560	+	1.956e-14	2	1.219e-21	7.037e-19	1.05e-14	0.0883	hg19_genes_exons	NR4A3	uc004bae.3	2	cg12190044;cg08042258
chr22	42095347	42095774	chr22:42095347-42095774	427	+	1.996e-20	6	9.731e-22	7.366e-19	1.11e-12	0.0962	hg19_genes_promoters	MEI1	uc003bay.3	6	cg20522370;cg10296410;cg10384919;cg22476848;cg11260046;cg22153239
chr14	20903410	20903881	chr14:20903410-20903881	471	+	5.824e-21	5	1.08e-21	7.41e-19	9.66e-13	0.0651	hg19_genes_promoters	KLHL33	uc010tli.2	5	cg02852670;cg14286208;cg19635505;cg10982443;cg26346562
chr9	137673051	137673895	chr9:137673051-137673895	844	+	3.006e-15	3	1.985e-21	7.601e-19	2.09e-12	-0.0735	hg19_genes_introns	COL5A1	uc004cfe.4	3	cg13917918;cg14227731;cg13775295
chr5	173316748	173317343	chr5:173316748-173317343	595	+	3.595e-14	3	1.743e-21	9.47e-19	1.49e-12	0.0912	hg19_genes_1to5kb	CPEB4	uc003mcu.4	3	cg03032025;cg18757087;cg06889108
chr7	569418	570042	chr7:569418-570042	624	+	6.184e-20	5	1.954e-21	1.012e-18	2.45e-13	-0.0999				5	cg02733604;cg11152263;cg15921824;cg21214521;cg27228712
chr1	1145618	1146904	chr1:1145618-1146904	1286	+	1.356e-16	4	4.097e-21	1.03e-18	1.96e-10	-0.0501	hg19_genes_1to5kb;hg19_genes_exons	TNFRSF18;TNFRSF4	uc001ada.3;uc001ade.3	4	cg15993652;cg25625296;cg09503311;cg20544186
chr2	27301195	27301944	chr2:27301195-27301944	749	+	3.982e-22	6	2.441e-21	1.053e-18	2.32e-11	0.0512	hg19_genes_promoters	EMILIN1	uc010eyq.2	6	cg03514843;cg19399165;cg14021880;cg15895197;cg22047282;cg20516209
chr22	17564615	17565150	chr22:17564615-17565150	535	+	7.546e-22	4	1.794e-21	1.084e-18	7.65e-13	-0.0752	hg19_genes_promoters	IL17RA	uc031rwe.1	4	cg19901866;cg13595439;cg07191900;cg20758542
chr7	158064840	158064947	chr7:158064840-158064947	107	+	1.22e-19	2	3.694e-22	1.116e-18	5.27e-17	-0.127	hg19_genes_introns	PTPRN2	uc011kwa.2	2	cg23677103;cg08373769
chr11	113953462	113954171	chr11:113953462-113954171	709	+	6.68e-20	4	2.591e-21	1.181e-18	4.25e-12	-0.0879	hg19_genes_introns	ZBTB16	uc001poo.1	4	cg04226002;cg24452821;cg10827488;cg17518710
chr16	2801668	2801953	chr16:2801668-2801953	285	+	3.25e-19	5	1.092e-21	1.239e-18	2.91e-13	-0.0945	hg19_genes_promoters;hg19_genes_promoters	SRRM2;SRRM2-AS1	uc002crj.1;uc002cri.1	5	cg16792312;cg04484916;cg06736444;cg10575367;cg03507326
chr7	157937468	157938098	chr7:157937468-157938098	630	+	1.834e-14	3	2.447e-21	1.255e-18	3.35e-12	-0.0852	hg19_genes_introns	PTPRN2	uc011kwa.2	3	cg17360832;cg21380084;cg18894198
chr14	106410628	106410735	chr14:106410628-106410735	107	+	1.379e-19	3	4.259e-22	1.287e-18	1.56e-15	-0.109	hg19_genes_exons		uc031qqx.1	3	cg00947478;cg24663971;cg14506667
chr17	78161467	78161707	chr17:78161467-78161707	240	+	3.086e-19	6	1.03e-21	1.388e-18	9.03e-13	0.0893	hg19_genes_promoters	CARD14	uc002jxx.3	6	cg24206431;cg15910686;cg03130276;cg20571913;cg11447922;cg21336650
chr12	133172465	133173042	chr12:133172465-133173042	577	+	1.057e-20	3	2.585e-21	1.448e-18	1.14e-12	-0.088				3	cg16946687;cg07558209;cg02633723
chr8	121136534	121138318	chr8:121136534-121138318	1784	+	1.083e-19	10	8.248e-21	1.494e-18	7.47e-09	0.0665	hg19_genes_promoters	COL14A1	uc003yox.4	10	cg16907566;cg09404551;cg04242021;cg23196831;cg02964031;cg23158731;cg26626663;cg12065840;cg23586322;cg23281803
chr19	5846552	5846600	chr19:5846552-5846600	48	+	7.89e-20	3	2.296e-22	1.546e-18	2.08e-15	-0.0908	hg19_genes_promoters;hg19_genes_5UTRs	NA;FUT3	uc002mdn.3;uc002mdj.2	3	cg19263069;cg19442149;cg14529758
chr11	1324478	1324626	chr11:1324478-1324626	148	+	2.339e-19	3	7.538e-22	1.646e-18	4.55e-15	0.11	hg19_genes_promoters	TOLLIP	uc001ltd.3	3	cg12601909;cg08764925;cg03361085
chr17	3438413	3439043	chr17:3438413-3439043	630	+	3.511e-16	5	3.233e-21	1.659e-18	4.67e-12	0.109	hg19_genes_promoters	TRPV3	uc002fvs.2	5	cg22972519;cg06907418;cg03741619;cg17861455;cg11992351
chr19	56443419	56444552	chr19:56443419-56444552	1133	+	5.854e-12	3	5.939e-21	1.694e-18	4.08e-11	-0.0952	hg19_genes_promoters	NLRP13	uc010ygg.2	3	cg01424997;cg03770907;cg24086536
chr1	47009527	47010224	chr1:47009527-47010224	697	+	3.873e-22	6	3.694e-21	1.713e-18	1.62e-11	0.0825	hg19_genes_introns	MKNK1-AS1	uc021onb.1	6	cg06995548;cg06660332;cg00514268;cg14415160;cg17291907;cg13353942
chr7	158936508	158938492	chr7:158936508-158938492	1984	+	8.279e-16	11	1.064e-20	1.734e-18	8.57e-08	0.0883	hg19_genes_promoters	VIPR2	uc003woh.3	11	cg04525189;cg20830514;cg19814400;cg21038156;cg18349835;cg13794530;cg03976877;cg23572908;cg25189564;cg20673829;cg08614290
chr8	133573364	133574074	chr8:133573364-133574074	710	+	4.022e-21	6	3.817e-21	1.738e-18	2.84e-11	-0.0998	hg19_genes_promoters	HPYR1	uc011liz.1	6	cg10830322;cg24627900;cg07696099;cg05740582;cg09763347;cg25520146
chr5	76923943	76924908	chr5:76923943-76924908	965	+	1.232e-14	3	5.618e-21	1.882e-18	2.26e-11	0.0951	hg19_genes_exons	OTP	uc003kfg.3	3	cg15160263;cg17555825;cg14446615
chr2	74875227	74875549	chr2:74875227-74875549	322	+	5.635e-19	8	1.977e-21	1.984e-18	4.71e-12	0.0925	hg19_genes_promoters	M1AP	uc002smy.3	8	cg20945085;cg02109484;cg17019053;cg00273449;cg17105755;cg02611848;cg02768694;cg01287476
chr5	3324860	3325696	chr5:3324860-3325696	836	+	2.781e-23	6	6.082e-21	2.352e-18	2.64e-11	-0.064				6	cg07840143;cg01603456;cg21515406;cg03899412;cg00993308;cg25129000
chr7	158190612	158191009	chr7:158190612-158191009	397	+	6.072e-13	2	3.006e-21	2.447e-18	2.14e-14	-0.0949	hg19_genes_introns	PTPRN2	uc011kwa.2	2	cg15440763;cg13451497
chr3	50306107	50307038	chr3:50306107-50307038	931	+	2.929e-15	5	7.084e-21	2.46e-18	1.18e-10	0.0698	hg19_genes_promoters	SEMA3B	uc003cyv.3	5	cg01988285;cg15145767;cg25597623;cg24784036;cg25635916
chr4	81109888	81111528	chr4:81109888-81111528	1640	+	7.005e-13	6	1.313e-20	2.588e-18	9.36e-09	0.0644	hg19_genes_introns	PRDM8	uc010ijo.3	6	cg01789499;cg09595050;cg14197071;cg27111250;cg27639662;cg06440348
chr10	22633916	22635029	chr10:22633916-22635029	1113	+	2.838e-25	14	9.076e-21	2.636e-18	3.19e-10	0.0733	hg19_genes_promoters	SPAG6	uc001iri.3	14	cg25261328;cg25802093;cg17098147;cg13933080;cg12610471;cg12377139;cg23016129;cg18247055;cg05099508;cg24031355;cg10648197;cg06908778;cg26492368;cg11864574
chr7	157834846	157835050	chr7:157834846-157835050	204	+	5.072e-19	3	1.748e-21	2.769e-18	2.82e-14	-0.122	hg19_genes_introns	PTPRN2	uc011kwa.2	3	cg24254317;cg07306108;cg21185990
chr1	166853278	166853813	chr1:166853278-166853813	535	+	1.069e-22	5	4.714e-21	2.848e-18	4.96e-12	0.0924				5	cg03433241;cg11849738;cg26248173;cg10508760;cg25848076
chr1	208040203	208040254	chr1:208040203-208040254	51	+	1.471e-19	2	4.555e-22	2.887e-18	6.3e-17	0.109	hg19_genes_exons		uc001hgu.2	2	cg00085493;cg24315421
chr5	140739501	140742018	chr5:140739501-140742018	2517	+	7.826e-15	9	2.281e-20	2.929e-18	1.58e-08	0.0719	hg19_genes_promoters;hg19_genes_1to5kb;hg19_genes_introns;hg19_genes_introns;hg19_genes_introns;hg19_genes_introns;hg19_genes_introns	PCDHGB2;PCDHGA5;PCDHGA1;PCDHGA2;PCDHGA3;PCDHGB1;PCDHGA4	uc011dar.2;uc011das.2;uc003lji.2;uc003ljk.2;uc003ljm.2;uc003ljo.2;uc003ljq.2	10	cg04246144;cg07242860;cg11499025;cg21752383;cg14472390;cg26962778;cg26856475;cg03086707;cg15672768;cg00633552
chr7	157434183	157435298	chr7:157434183-157435298	1115	+	1.085e-11	4	1.017e-20	2.947e-18	3.58e-10	-0.101	hg19_genes_introns	PTPRN2	uc011kwa.2	4	cg16433587;cg23758354;cg17387069;cg19091386
chr5	140749735	140750161	chr5:140749735-140750161	426	+	7.356e-20	6	4.258e-21	3.231e-18	6.58e-12	0.11	hg19_genes_promoters;hg19_genes_1to5kb;hg19_genes_introns;hg19_genes_introns;hg19_genes_introns;hg19_genes_introns;hg19_genes_introns;hg19_genes_introns;hg19_genes_introns	PCDHGB3;PCDHGA6;PCDHGA1;PCDHGA2;PCDHGA3;PCDHGB1;PCDHGA4;PCDHGB2;PCDHGA5	uc011dat.2;uc011dau.2;uc003lji.2;uc003ljk.2;uc003ljm.2;uc003ljo.2;uc003ljq.2;uc003ljs.2;uc003lju.2	6	cg02575448;cg04242499;cg26337998;cg23348764;cg22737624;cg11086421
chr14	61109207	61110003	chr14:61109207-61110003	796	+	1.125e-13	4	8.134e-21	3.303e-18	2.39e-11	0.091				4	cg23322933;cg01449136;cg02320543;cg18103859
chr17	25798202	25799213	chr17:25798202-25799213	1011	+	6.438e-16	7	1.059e-20	3.384e-18	2.13e-10	-0.0743	hg19_genes_promoters	KSR1	uc002gzj.1	7	cg21615831;cg04299274;cg10334489;cg17585031;cg05246522;cg05784862;cg24476449
chr12	122519119	122519952	chr12:122519119-122519952	833	+	1.627e-13	3	8.76e-21	3.399e-18	8.15e-12	-0.105	hg19_genes_introns	MLXIP	uc001ubq.3	3	cg22729539;cg13671582;cg04453352
chr4	139481751	139483149	chr4:139481751-139483149	1398	+	1.724e-21	8	1.475e-20	3.409e-18	5.79e-09	-0.0464				8	cg05906530;cg03483035;cg06977575;cg04700838;cg11656163;cg05422394;cg19315697;cg12726604
chr20	61973941	61974166	chr20:61973941-61974166	225	+	6.797e-19	3	2.416e-21	3.47e-18	3.4e-14	-0.108				3	cg15627277;cg14801669;cg17550009
chr12	52388017	52389248	chr12:52388017-52389248	1231	+	1.954e-14	3	1.356e-20	3.562e-18	8.2e-11	-0.0612	hg19_genes_exons	ACVR1B	uc001rzn.3	3	cg17516106;cg10615271;cg24433265
chr3	42132310	42132992	chr3:42132310-42132992	682	+	2.45e-14	3	7.801e-21	3.697e-18	1.82e-12	0.0985	hg19_genes_promoters	TRAK1	uc011azh.3	3	cg26334154;cg01486558;cg09654300
chr2	2119533	2119854	chr2:2119533-2119854	321	+	9.939e-19	2	3.696e-21	3.722e-18	4.55e-15	-0.143	hg19_genes_introns	MYT1L	uc002qxd.3	2	cg26383138;cg13831106
chr18	70534110	70536808	chr18:70534110-70536808	2698	+	7.139e-11	10	3.143e-20	3.765e-18	4.15e-07	0.0678	hg19_genes_promoters	NETO1	uc002lkw.3	10	cg23505303;cg23883696;cg03524083;cg26186727;cg18448581;cg12921750;cg24863335;cg21922574;cg13644317;cg06544405
chr7	100075304	100075507	chr7:100075304-100075507	203	+	6.993e-19	5	2.511e-21	3.998e-18	2.79e-13	0.0896	hg19_genes_exons	TSC22D4	uc003uva.3	5	cg27080725;cg13975648;cg15908367;cg05175020;cg12423732
chr5	2066634	2066712	chr5:2066634-2066712	78	+	2.942e-19	3	9.731e-22	4.033e-18	5.04e-15	-0.131				3	cg21929464;cg06421774;cg06591613
chr17	47547353	47547768	chr17:47547353-47547768	415	+	4.812e-21	5	5.206e-21	4.055e-18	1.43e-13	0.0881				5	cg21127735;cg23963024;cg26344798;cg26582733;cg11994674
chr10	118899288	118900465	chr10:118899288-118900465	1177	+	1.199e-18	8	1.528e-20	4.196e-18	1.23e-09	0.0797	hg19_genes_1to5kb	VAX1	uc001ldb.1	8	cg08833577;cg26595643;cg25496678;cg24390913;cg05508585;cg03690956;cg06989443;cg24600706
chr7	101829270	101829413	chr7:101829270-101829413	143	+	5.383e-19	3	1.871e-21	4.23e-18	8.44e-15	-0.103	hg19_genes_introns	CUX1	uc003uys.4	3	cg11644402;cg02858808;cg04326566
chr3	181441345	181444132	chr3:181441345-181444132	2787	+	5.873e-13	13	3.919e-20	4.545e-18	4.64e-07	0.07	hg19_genes_introns	SOX2-OT	uc003fkv.4	15	cg25109019;cg22920300;cg17894318;cg02650401;cg13294849;cg25960893;cg11324832;cg27622679;cg10901368;cg01783662;cg11362010;cg03731303;cg03783410;cg22256631;cg00195796
chr7	157437773	157438617	chr7:157437773-157438617	844	+	7.174e-13	4	1.19e-20	4.558e-18	2.57e-11	-0.0993	hg19_genes_introns	PTPRN2	uc011kwa.2	4	cg23352885;cg13357408;cg22578926;cg02660277
chr7	157866704	157868347	chr7:157866704-157868347	1643	+	1.381e-14	10	2.359e-20	4.642e-18	2.59e-08	-0.0782	hg19_genes_1to5kb;hg19_genes_introns	NA;PTPRN2	uc003wnt.1;uc011kwa.2	10	cg07927098;cg15408722;cg05130081;cg16910042;cg26651148;cg12609140;cg14759472;cg13442689;cg26170014;cg23112745
chr12	113541698	113541994	chr12:113541698-113541994	296	+	1.129e-18	3	4.252e-21	4.643e-18	1.44e-13	0.133	hg19_genes_exons	RASAL1	uc010syp.2	3	cg19098710;cg23736843;cg04227961
chr19	47742558	47742962	chr19:47742558-47742962	404	+	9.573e-20	4	6.096e-21	4.878e-18	1.05e-12	0.0865				4	cg15498274;cg12098872;cg17384056;cg00381697
chr1	150480534	150480857	chr1:150480534-150480857	323	+	1.284e-18	2	4.917e-21	4.92e-18	4.58e-15	0.102	hg19_genes_5UTRs	ECM1	uc010pce.2	2	cg03818307;cg16386293
chr12	117147470	117147685	chr12:117147470-117147685	215	+	9.299e-19	4	3.412e-21	5.129e-18	3.09e-13	-0.0875				4	cg14879241;cg19754658;cg03723001;cg19395684
chr17	9065450	9066330	chr17:9065450-9066330	880	+	4.695e-14	4	1.435e-20	5.27e-18	9.16e-12	-0.0748	hg19_genes_exons	NTN1	uc002glw.4	4	cg09191142;cg24060527;cg20705392;cg20860533
chr12	117470541	117470876	chr12:117470541-117470876	335	+	1.427e-18	4	5.493e-21	5.3e-18	4.39e-13	-0.0969				4	cg02580923;cg19674878;cg19690403;cg06698575
chr4	151504138	151505085	chr4:151504138-151505085	947	+	1.479e-14	5	1.556e-20	5.31e-18	4.24e-10	0.0305	hg19_genes_1to5kb;hg19_genes_5UTRs	LRBA;MAB21L2	uc003ils.4;uc003ilw.3	5	cg02075410;cg02580005;cg06215107;cg01012445;cg09317554
chr19	3097565	3097729	chr19:3097565-3097729	164	+	7.637e-19	4	2.755e-21	5.429e-18	6.71e-14	0.105	hg19_genes_introns	GNA11	uc002lxd.3	4	cg00168191;cg13527233;cg24366168;cg02261780
chr6	28226885	28227483	chr6:28226885-28227483	598	+	5.729e-20	11	1.035e-20	5.597e-18	4.58e-11	0.0712	hg19_genes_promoters;hg19_genes_promoters	NKAPL;ZKSCAN4	uc003nkt.4;uc011dlb.1	11	cg21251018;cg00765128;cg17384889;cg18694169;cg10253847;cg01031101;cg09523275;cg18675097;cg10055566;cg02578944;cg00448814
chr2	100721844	100723418	chr2:100721844-100723418	1574	+	1.389e-17	9	2.757e-20	5.661e-18	1.67e-08	0.0686	hg19_genes_promoters	AFF3	uc002taf.3	9	cg23118464;cg04109781;cg19071879;cg09521647;cg11577355;cg04101806;cg11428546;cg12042952;cg03393607
chr10	118030848	118034358	chr10:118030848-118034358	3510	+	2.178e-18	28	6.176e-20	5.688e-18	3.13e-06	0.0321	hg19_genes_promoters	GFRA1	uc001lci.3	30	cg23906261;cg13320291;cg06974458;cg01322975;cg24792682;cg27034576;cg06298519;cg19485539;cg17256532;cg06039355;cg18044663;cg19236679;cg04983142;cg03503087;cg13346013;cg18672939;cg08194313;cg27341926;cg23898073;cg25022687;cg13890706;cg25351565;cg25617725;cg11390957;cg12087643;cg09146197;cg11842610;cg20095233;cg23524195;cg24012811
chr5	170209581	170211127	chr5:170209581-170211127	1546	+	3.035e-15	7	2.851e-20	5.961e-18	6.65e-09	-0.0667	hg19_genes_promoters	GABRP	uc003mau.3	7	cg08323540;cg24542929;cg04535521;cg22635402;cg23181170;cg21652012;cg10816243
chr2	219267198	219268016	chr2:219267198-219268016	818	+	2.647e-19	7	1.518e-20	6e-18	1.91e-10	0.0398	hg19_genes_promoters;hg19_genes_5UTRs	MIR26B;CTDSP1	uc010zkd.2;uc002vhz.3	7	cg19223411;cg08460635;cg14045814;cg23131909;cg07753598;cg00236766;cg25468488
chr7	157493445	157494881	chr7:157493445-157494881	1436	+	4.216e-16	8	2.686e-20	6.045e-18	5.97e-09	-0.085	hg19_genes_introns	PTPRN2	uc011kwa.2	8	cg01818715;cg27483791;cg25576789;cg15080590;cg10021276;cg05224804;cg06313349;cg17980184
chr14	95942049	95942667	chr14:95942049-95942667	618	+	4.865e-20	3	1.163e-20	6.083e-18	2.48e-12	-0.0675	hg19_genes_promoters	SYNE3	uc001yei.4	3	cg16522484;cg05006384;cg04514469
chr16	89883988	89884180	chr16:89883988-89884180	192	+	1.017e-18	4	3.799e-21	6.396e-18	8.12e-14	-0.102	hg19_genes_promoters	FANCA	uc002fou.1	4	cg24800887;cg03970088;cg08211068;cg05658771
chr19	14224992	14225173	chr19:14224992-14225173	181	+	9.665e-19	5	3.585e-21	6.403e-18	1.95e-13	-0.0786	hg19_genes_promoters	PRKACA	uc002myb.3	5	cg25397191;cg26613742;cg01596520;cg22857947;cg19586199
chr8	143867129	143867305	chr8:143867129-143867305	176	+	9.494e-19	2	3.504e-21	6.435e-18	2.92e-16	-0.0831	hg19_genes_introns	LY6D	uc003yxf.1	2	cg17252645;cg03531810
chr5	3188066	3188375	chr5:3188066-3188375	309	+	1.627e-18	5	6.39e-21	6.684e-18	6.49e-13	-0.11				5	cg00107916;cg18472159;cg01086526;cg13033070;cg18315943
chr7	157179773	157180125	chr7:157179773-157180125	352	+	1.879e-18	6	7.483e-21	6.872e-18	4.05e-12	-0.0936	hg19_genes_introns	DNAJB6	uc003wnk.3	6	cg02696201;cg19118904;cg04063230;cg26668151;cg15248935;cg03996020
chr8	142315841	142316436	chr8:142315841-142316436	595	+	3.113e-19	4	1.298e-20	7.05e-18	1.01e-11	0.0801				4	cg24134292;cg11268280;cg13890428;cg05176958
chr1	2066006	2066982	chr1:2066006-2066982	976	+	2.77e-19	6	2.222e-20	7.357e-18	3.91e-10	-0.0714	hg19_genes_5UTRs	PRKCZ	uc001air.3	6	cg22366001;cg07836663;cg20975074;cg24776480;cg00866690;cg24042578
chr16	69140892	69141479	chr16:69140892-69141479	587	+	7.876e-20	8	1.367e-20	7.528e-18	1.83e-11	0.0837	hg19_genes_promoters	HAS3	uc002ewl.3	8	cg06961098;cg00451194;cg12108730;cg16524960;cg09288606;cg01656168;cg01762827;cg01966091
chr7	157570947	157571492	chr7:157570947-157571492	545	+	3.337e-13	3	1.31e-20	7.768e-18	1.27e-12	-0.0838	hg19_genes_introns	PTPRN2	uc011kwa.2	3	cg08514236;cg03784375;cg14799696
chr3	149192304	149192610	chr3:149192304-149192610	306	+	1.886e-18	3	7.539e-21	7.964e-18	1.22e-13	-0.0795	hg19_genes_promoters	TM4SF4	uc003exd.2	3	cg13235059;cg13688966;cg05483388
chr11	32449163	32450693	chr11:32449163-32450693	1530	+	1.226e-18	11	3.774e-20	7.974e-18	3.83e-08	0.0716	hg19_genes_exons	WT1	uc001mtl.2	11	cg13066658;cg13301003;cg04096767;cg12006284;cg12982322;cg16501028;cg04456238;cg13540960;cg05222924;cg06516124;cg25782229
chr12	133167993	133169460	chr12:133167993-133169460	1467	+	5.165e-16	7	3.678e-20	8.103e-18	8.99e-09	-0.0566				7	cg20670084;cg04713272;cg01667007;cg03872655;cg23259681;cg04726535;cg16844704
chr6	78172192	78173409	chr6:78172192-78173409	1217	+	5.759e-20	8	3.149e-20	8.364e-18	2.16e-09	0.0752	hg19_genes_promoters	HTR1B	uc003pil.1	8	cg21232620;cg15368905;cg00181439;cg25763788;cg12103152;cg23424273;cg08614481;cg18019017
chr7	34873912	34875235	chr7:34873912-34875235	1323	+	9.055e-18	6	3.485e-20	8.513e-18	9.07e-10	-0.0585	hg19_genes_promoters;hg19_genes_exons	NPSR1-AS1;NPSR1	uc003tek.4;uc003teg.1	6	cg00081087;cg17744825;cg20842782;cg03538079;cg05399607;cg08251685
chr7	27704065	27704472	chr7:27704065-27704472	407	+	2.573e-15	2	1.097e-20	8.708e-18	3.15e-14	-0.093	hg19_genes_1to5kb	HIBADH	uc003szf.3	2	cg01662334;cg14851114
chr12	34491090	34491143	chr12:34491090-34491143	53	+	4.28e-19	2	1.463e-21	8.923e-18	1.36e-16	-0.0903				2	cg08821431;cg06512316
chr2	45159894	45161334	chr2:45159894-45161334	1440	+	4.51e-19	11	4.269e-20	9.583e-18	1.02e-08	0.0707				11	cg06391932;cg02272993;cg23325963;cg24981593;cg01362243;cg03714619;cg02155398;cg03361102;cg22663372;cg03887520;cg25053336
chr22	37466935	37467721	chr22:37466935-37467721	786	+	1.299e-14	2	2.346e-20	9.646e-18	5.16e-13	-0.0765	hg19_genes_exons	TMPRSS6	uc003aqs.1	2	cg00276389;cg21188731
chr2	176977220	176978910	chr2:176977220-176978910	1690	+	1.438e-20	8	5.099e-20	9.753e-18	1.14e-08	0.0354	hg19_genes_1to5kb	HOXD10	uc002ukj.3	9	cg00786305;cg09615505;cg12504882;cg10103266;cg02164225;cg03429569;cg16446721;cg18064824;cg13911052
chr2	202563127	202563588	chr2:202563127-202563588	461	+	2.575e-20	3	1.399e-20	9.812e-18	5.81e-13	0.0988	hg19_genes_promoters	MPP4	uc002uyj.4	3	cg01786466;cg22706505;cg20169521
chr10	132890839	132892511	chr10:132890839-132892511	1672	+	1.288e-14	10	5.182e-20	1.002e-17	2.25e-08	-0.0713	hg19_genes_exons	TCERG1L	uc001lkp.3	10	cg19269511;cg12014886;cg12452800;cg03625662;cg10589396;cg15167871;cg14896926;cg25328413;cg25065723;cg17218204
chr7	4875911	4876910	chr7:4875911-4876910	999	+	2.537e-12	5	3.097e-20	1.002e-17	7.49e-10	-0.0665	hg19_genes_1to5kb	RADIL	uc003sni.1	5	cg17004711;cg06314184;cg25994968;cg14260083;cg08818716
chr15	29395532	29396430	chr15:29395532-29396430	898	+	2.436e-19	6	2.845e-20	1.024e-17	2.5e-10	0.0846	hg19_genes_introns	APBA2	uc010azj.2	6	cg05494776;cg01434025;cg15605858;cg05790451;cg01591938;cg14794445
chr7	47783603	47783950	chr7:47783603-47783950	347	+	2.654e-18	5	1.109e-20	1.033e-17	3.55e-12	-0.119				5	cg06472166;cg17642369;cg25134328;cg00031973;cg25783361
chr17	40189318	40189971	chr17:40189318-40189971	653	+	4.101e-13	2	2.115e-20	1.047e-17	2.54e-13	0.0569	hg19_genes_exons	ZNF385C	uc021txr.1	2	cg15993345;cg24987604
chr11	34534542	34535580	chr11:34534542-34535580	1038	+	7.557e-18	13	3.47e-20	1.08e-17	1.66e-09	-0.0893	hg19_genes_promoters	ELF5	uc001mvp.2	13	cg11870100;cg11875459;cg19656820;cg24253136;cg22932313;cg01473816;cg12728032;cg10987788;cg23311800;cg26129339;cg21017775;cg11343506;cg22731981
chr6	3285299	3285476	chr6:3285299-3285476	177	+	1.548e-18	2	6.047e-21	1.104e-17	4.08e-16	-0.109	hg19_genes_exons;hg19_genes_introns	SLC22A23;NA	uc003mvn.3;uc003mvi.1	2	cg22544679;cg07028415
chr1	3589862	3589972	chr1:3589862-3589972	110	+	1.043e-18	2	3.902e-21	1.147e-17	2.42e-16	-0.0885	hg19_genes_introns	TP73	uc001akp.3	2	cg04600984;cg06939447
chr2	31215798	31215853	chr2:31215798-31215853	55	+	5.635e-19	2	1.964e-21	1.154e-17	1.83e-16	-0.0965	hg19_genes_exons	GALNT14	uc002rnq.3	2	cg25080256;cg18098004
chr19	18266834	18266889	chr19:18266834-18266889	55	+	5.714e-19	2	2.011e-21	1.182e-17	1.88e-16	0.112	hg19_genes_exons	PIK3R2	uc002nia.2	2	cg27648858;cg24503449
chr11	62693818	62694933	chr11:62693818-62694933	1115	+	1.096e-15	4	4.101e-20	1.189e-17	3.67e-11	0.0626	hg19_genes_1to5kb	CHRM1	uc001nwi.3	4	cg01861825;cg21968515;cg03688699;cg09178025
chr18	21452730	21453132	chr18:21452730-21453132	402	+	1.448e-18	7	1.517e-20	1.22e-17	7.23e-12	-0.0819	hg19_genes_promoters	LAMA3	uc002kus.4	7	cg23931049;cg20937934;cg13270625;cg03634729;cg01152726;cg26485825;cg00710229
chr16	31225957	31226761	chr16:31225957-31226761	804	+	6.407e-22	4	3.129e-20	1.258e-17	1.9e-11	0.0475	hg19_genes_5UTRs	TRIM72	uc002ebn.2	4	cg26188726;cg01754713;cg21006836;cg06737004
chr1	2425860	2426036	chr1:2425860-2426036	176	+	2.067e-18	3	8.314e-21	1.527e-17	1.33e-14	-0.127	hg19_genes_1to5kb	PLCH2	uc001ajl.1	3	cg17820022;cg08655953;cg11692307
chr1	58717632	58718545	chr1:58717632-58718545	913	+	1.087e-13	2	4.406e-20	1.56e-17	9.57e-13	-0.0796	hg19_genes_1to5kb	DAB1	uc001cys.1	2	cg26513689;cg00172696
chr2	201726139	201726667	chr2:201726139-201726667	528	+	8.512e-15	2	2.56e-20	1.567e-17	5.89e-14	0.092	hg19_genes_5UTRs	CLK1	uc002uwf.2	2	cg00982136;cg21990144
chr12	54954337	54954401	chr12:54954337-54954401	64	+	8.555e-19	3	3.111e-21	1.571e-17	1.15e-14	0.114	hg19_genes_promoters	PDE1B	uc001sge.3	3	cg08816590;cg07681579;cg00660843
chr11	15962841	15963168	chr11:15962841-15963168	327	+	3.869e-18	5	1.695e-20	1.675e-17	1.47e-12	0.0682				5	cg20677570;cg07805777;cg03662997;cg05565400;cg20446948
chr7	157384555	157385524	chr7:157384555-157385524	969	+	6.48e-12	4	5.107e-20	1.704e-17	4.17e-10	-0.0889	hg19_genes_introns	PTPRN2	uc011kwa.2	4	cg25740250;cg21163617;cg21052788;cg20603821
chr5	16738047	16738126	chr5:16738047-16738126	79	+	1.133e-18	3	4.276e-21	1.75e-17	1.4e-14	-0.0971	hg19_genes_introns	MYO10	uc011cnd.2	3	cg01235659;cg11100157;cg15954031
chr1	2706173	2706336	chr1:2706173-2706336	163	+	2.246e-18	2	9.09e-21	1.802e-17	4.36e-16	0.111	hg19_genes_promoters	TTC34	uc021oey.1	2	cg05442408;cg00017437
chr7	157446092	157447535	chr7:157446092-157447535	1443	+	5.4e-13	6	8.206e-20	1.838e-17	5.44e-09	-0.0894	hg19_genes_introns	PTPRN2	uc011kwa.2	6	cg26593067;cg04446724;cg03071124;cg16796151;cg06684201;cg11380223
chr7	157332376	157335648	chr7:157332376-157335648	3272	+	7.079e-12	13	1.866e-19	1.843e-17	3.41e-06	-0.0702	hg19_genes_exons	PTPRN2	uc011kwa.2	16	cg14362920;cg05672569;cg11227520;cg15684577;cg02818143;cg17086900;cg24500294;cg10633479;cg24764279;cg20707991;cg12656227;cg19261526;cg08725319;cg02394998;cg23694187;cg24790706
chr2	662602	663025	chr2:662602-663025	423	+	3.776e-19	4	2.491e-20	1.903e-17	2.17e-12	-0.0953				4	cg06534853;cg25785397;cg09478095;cg21644387
chr15	48625058	48625932	chr15:48625058-48625932	874	+	2.418e-12	2	5.197e-20	1.922e-17	1.43e-12	-0.0794	hg19_genes_introns	DUT	uc001zws.3	2	cg25865120;cg10973762
chr8	65282946	65284520	chr8:65282946-65284520	1574	+	7.04e-13	9	9.651e-20	1.982e-17	8.86e-08	0.086	hg19_genes_1to5kb	MIR124-2HG	uc022avc.2	9	cg15316843;cg15715477;cg16810605;cg21546184;cg01656244;cg17099568;cg25633678;cg19749660;cg03480337
chr12	6717567	6717763	chr12:6717567-6717763	196	+	2.937e-18	2	1.245e-20	2.054e-17	7.3e-15	0.035	hg19_genes_1to5kb	CHD4	uc001qpn.3	2	cg11565429;cg05147525
chr22	39472544	39473254	chr22:39472544-39473254	710	+	3.482e-13	3	4.582e-20	2.086e-17	9.05e-12	0.0796	hg19_genes_promoters	APOBEC3G	uc003awx.3	3	cg13256546;cg22902400;cg23896816
chr10	3536341	3536774	chr10:3536341-3536774	433	+	1.61e-20	5	3.139e-20	2.343e-17	2.19e-11	-0.0903	hg19_genes_introns		uc001igy.1	5	cg17130754;cg00251270;cg22846991;cg13457741;cg20170943
chr11	118047121	118047204	chr11:118047121-118047204	83	+	1.548e-18	2	6.054e-21	2.358e-17	1.37e-16	0.115	hg19_genes_5UTRs	SCN2B	uc001psf.2	2	cg13348944;cg10513118
chr22	42679444	42680320	chr22:42679444-42680320	876	+	1.183e-14	4	6.411e-20	2.365e-17	3.17e-11	0.0996				4	cg25219329;cg01324372;cg13836638;cg27122132
chr7	121956502	121957255	chr7:121956502-121957255	753	+	1.513e-20	7	5.608e-20	2.407e-17	2.25e-10	0.0893				7	cg06203476;cg14314029;cg07959771;cg00158528;cg18358894;cg06510074;cg26824006
chr17	79376536	79378208	chr17:79376536-79378208	1672	+	1.642e-13	6	1.259e-19	2.435e-17	4.71e-09	-0.0699	hg19_genes_1to5kb;hg19_genes_introns	MIR4740;BAHCC1	uc021uez.1;uc002kaf.2	6	cg27496296;cg14943796;cg09545579;cg07855465;cg01623261;cg11031567
chr11	795582	796608	chr11:795582-796608	1026	+	6.856e-16	7	8.29e-20	2.612e-17	6.61e-10	0.0662	hg19_genes_promoters	SLC25A22	uc001lri.3	7	cg22747142;cg02973416;cg16709110;cg10970251;cg13749939;cg10665488;cg07080372
chr14	103021372	103022106	chr14:103021372-103022106	734	+	2.411e-26	4	6.056e-20	2.667e-17	9.14e-13	0.0963				4	cg08075719;cg23071808;cg23461800;cg12046867
chr17	46627848	46629019	chr17:46627848-46629019	1171	+	5.335e-20	8	9.67e-20	2.669e-17	1.61e-09	0.0787	hg19_genes_exons;hg19_genes_exons	HOXB-AS1;HOXB3	uc031rdb.1;uc002inn.3	8	cg19986012;cg27656658;cg26622699;cg11085454;cg17616537;cg21853871;cg03019986;cg15065049
chr22	46457384	46459328	chr22:46457384-46459328	1944	+	2.459e-13	6	1.613e-19	2.682e-17	1.38e-07	0.074	hg19_genes_1to5kb;hg19_genes_introns	NA;MIRLET7BHG	uc003bgs.3;uc003bgr.4	6	cg03684807;cg04566512;cg24489344;cg07325001;cg19764731;cg16366355
chr3	24537792	24538389	chr3:24537792-24538389	597	+	4.16e-12	3	4.972e-20	2.692e-17	8.26e-12	-0.0757	hg19_genes_1to5kb;hg19_genes_introns	THRB;THRB-AS1	uc003ccx.4;uc031ryr.1	3	cg22892432;cg13075600;cg26160218
chr19	58220295	58220838	chr19:58220295-58220838	543	+	2.777e-19	10	4.711e-20	2.804e-17	1.45e-10	0.107	hg19_genes_promoters;hg19_genes_introns	ZNF154;ZNF776	uc002qpy.2;uc002qpx.4	10	cg11294513;cg05661282;cg21790626;cg27049766;cg03234186;cg08668790;cg12506930;cg26465391;cg01268824;cg27324426
chr14	38053599	38055253	chr14:38053599-38055253	1654	+	3.788e-15	7	1.444e-19	2.822e-17	1.9e-08	0.0836				7	cg11760593;cg09994418;cg05172259;cg05555111;cg26116542;cg12956091;cg11801481
chr1	3605087	3606083	chr1:3605087-3606083	996	+	1.163e-14	6	9.492e-20	3.08e-17	4.6e-10	-0.0626	hg19_genes_1to5kb	TP73	uc010nzj.2	6	cg04159546;cg11523134;cg06202149;cg24356964;cg23052055;cg00589002
chr16	66969401	66969838	chr16:66969401-66969838	437	+	2.564e-18	6	4.175e-20	3.088e-17	2.21e-11	0.0425	hg19_genes_1to5kb;hg19_genes_5UTRs	CIAO2B;CES2	uc021tjy.2;uc002eqs.3	6	cg04338134;cg27163800;cg18607308;cg03163767;cg26785230;cg10436546
chr19	15121591	15122225	chr19:15121591-15122225	634	+	3.296e-21	7	6.066e-20	3.093e-17	2.32e-10	0.0777	hg19_genes_promoters;hg19_genes_5UTRs	SLC1A6;CCDC105	uc010xod.2;uc002nae.2	7	cg03928546;cg06522681;cg18721420;cg04768697;cg02241330;cg14884776;cg09601629
chr11	60690972	60691288	chr11:60690972-60691288	316	+	6.696e-18	2	3.039e-20	3.109e-17	1.81e-14	-0.0554	hg19_genes_promoters	TMEM132A	uc001nqi.3	2	cg13852398;cg06406157
chr14	38066873	38068609	chr14:38066873-38068609	1736	+	2.881e-18	9	1.693e-19	3.153e-17	5.93e-08	0.0581	hg19_genes_1to5kb	FOXA1	uc010tpz.3	9	cg16539957;cg01085210;cg19578835;cg21731375;cg00018845;cg04215800;cg24126941;cg01087008;cg10168722
chr9	137667199	137667344	chr9:137667199-137667344	145	+	3.304e-18	2	1.414e-20	3.153e-17	7.92e-16	-0.0894	hg19_genes_introns	COL5A1	uc004cfe.4	2	cg13865347;cg14091896
chr19	46915351	46917062	chr19:46915351-46917062	1711	+	1.269e-17	7	1.677e-19	3.169e-17	2.14e-08	0.0704	hg19_genes_promoters	CCDC8	uc002pep.3	7	cg19463256;cg19747604;cg17375267;cg15984661;cg06747432;cg18653451;cg03576469
chr13	28496082	28499046	chr13:28496082-28499046	2964	+	7.851e-14	16	2.929e-19	3.194e-17	2.05e-06	0.058	hg19_genes_exons	PDX1	uc001urt.2	16	cg10782668;cg18064631;cg05395403;cg12238015;cg22268137;cg03860037;cg01622304;cg25299895;cg21900495;cg16302790;cg09975620;cg24601716;cg12815918;cg15961466;cg26299169;cg00184376
chr14	80327885	80328596	chr14:80327885-80328596	711	+	6.098e-20	6	7.045e-20	3.203e-17	3.69e-11	-0.0802	hg19_genes_exons	NRXN3	uc001xum.2	6	cg16420308;cg24197470;cg02111786;cg07001909;cg05280527;cg12779438
chr3	169539775	169540505	chr3:169539775-169540505	730	+	6.592e-24	4	7.309e-20	3.236e-17	1.41e-11	-0.0845	hg19_genes_exons	LRRIQ4	uc003fgb.3	4	cg04748593;cg23081534;cg13793580;cg18155853
chr7	34118464	34118936	chr7:34118464-34118936	472	+	1.774e-18	5	4.752e-20	3.254e-17	1e-11	-0.0676	hg19_genes_exons	BMPER	uc011kap.2	5	cg04711063;cg12781086;cg06324957;cg10413224;cg12244288
chr10	131843517	131845026	chr10:131843517-131845026	1509	+	3.854e-14	10	1.537e-19	3.292e-17	3.67e-08	-0.0671				10	cg04309849;cg09602803;cg07366506;cg27102141;cg10053339;cg11305991;cg02180915;cg14070745;cg25017952;cg02576528
chr1	146549182	146550797	chr1:146549182-146550797	1615	+	1.386e-11	4	1.678e-19	3.359e-17	5.36e-09	0.0577	hg19_genes_promoters		uc021ovj.1	4	cg06317351;cg03526459;cg02487331;cg03229033
chr2	238406108	238406479	chr2:238406108-238406479	371	+	8.374e-18	3	3.916e-20	3.412e-17	2.36e-13	0.0958	hg19_genes_introns	MLPH	uc002vws.3	3	cg00285317;cg00784161;cg23369364
chr6	168757814	168759714	chr6:168757814-168759714	1900	+	1.121e-07	4	2.014e-19	3.427e-17	2e-08	-0.0565				4	cg04272712;cg11023989;cg19005102;cg09340713
chr12	121104809	121104910	chr12:121104809-121104910	101	+	2.643e-18	3	1.099e-20	3.516e-17	2.01e-14	0.0838	hg19_genes_exons	CABP1	uc001tyu.3	3	cg19444508;cg26322781;cg21014639
chr9	124987896	124989338	chr9:124987896-124989338	1442	+	2.997e-11	5	1.813e-19	4.064e-17	2.88e-09	0.0606	hg19_genes_1to5kb	LHX6	uc022bmw.1	5	cg09723488;cg04282082;cg21213617;cg21469772;cg13571460
chr2	242945114	242946558	chr2:242945114-242946558	1444	+	1.198e-16	6	1.904e-19	4.263e-17	1.37e-08	-0.0544	hg19_genes_promoters		uc002wct.1	6	cg05705140;cg16173109;cg07217951;cg04338271;cg06632694;cg20076240
chr1	151255742	151255972	chr1:151255742-151255972	230	+	7.104e-18	2	3.244e-20	4.56e-17	2.11e-14	0.05	hg19_genes_1to5kb;hg19_genes_1to5kb	ZNF687;NA	uc009wmp.3;uc001exo.3	2	cg01435515;cg02290168
chr2	45155201	45156938	chr2:45155201-45156938	1737	+	3.302e-13	9	2.487e-19	4.628e-17	2.97e-08	0.0727				9	cg19025113;cg10939691;cg10963518;cg14868994;cg06497668;cg14168530;cg02442509;cg17980283;cg18969232
chr1	247768871	247769805	chr1:247768871-247769805	934	+	5.163e-14	3	1.345e-19	4.654e-17	4.64e-11	-0.105	hg19_genes_promoters	OR2G3	uc010pyz.2	3	cg23924801;cg15231462;cg03618016
chr2	211457632	211458174	chr2:211457632-211458174	542	+	4.211e-17	4	7.998e-20	4.77e-17	7.35e-12	-0.0621	hg19_genes_promoters	CPS1	uc010fus.3	4	cg07643321;cg06888547;cg22996009;cg06820405
chr8	1809112	1810527	chr8:1809112-1810527	1415	+	1.753e-19	8	2.297e-19	5.246e-17	1.41e-08	-0.0398	hg19_genes_introns	ARHGEF10	uc003wpq.1	8	cg02324367;cg21967789;cg00474873;cg25881328;cg07298996;cg24255327;cg16294168;cg00691598
chr5	1794232	1794421	chr5:1794232-1794421	189	+	6.867e-18	2	3.126e-20	5.346e-17	1.5e-15	-0.114				2	cg19984355;cg26878190
chr5	125800366	125800917	chr5:125800366-125800917	551	+	6.147e-16	5	9.216e-20	5.406e-17	2.25e-11	0.101	hg19_genes_promoters	GRAMD2B	uc011cwz.2	5	cg04077850;cg14800014;cg13049992;cg09168797;cg01977473
chr8	29194444	29195839	chr8:29194444-29195839	1395	+	1.654e-13	5	2.354e-19	5.455e-17	7.17e-10	0.0404	hg19_genes_exons	DUSP4	uc003xhl.3	5	cg20253920;cg15717598;cg05576828;cg12721804;cg18197963
chr1	1478665	1479239	chr1:1478665-1479239	574	+	1.306e-14	4	9.749e-20	5.49e-17	3.71e-12	0.065	hg19_genes_1to5kb;hg19_genes_exons	TMEM240;SSU72	uc009vkf.3;uc009vkg.1	4	cg21173317;cg03392564;cg00955674;cg04126957
chr15	23810843	23811370	chr15:23810843-23811370	527	+	5.02e-20	4	9.107e-20	5.586e-17	1.38e-11	-0.0987	hg19_genes_promoters;hg19_genes_1to5kb;hg19_genes_5UTRs	NA;MIR4508;MKRN3	uc001ywi.3;uc021sfz.1;uc001ywh.4	4	cg00215587;cg11100640;cg23234999;cg19903927
chr7	27217057	27217607	chr7:27217057-27217607	550	+	7.89e-20	2	9.689e-20	5.694e-17	1.2e-14	-0.0893	hg19_genes_1to5kb;hg19_genes_introns	HOXA10;HOXA10-HOXA9	uc011jzm.2;uc022aar.1	2	cg09636715;cg15864691
chr10	133921075	133921267	chr10:133921075-133921267	192	+	7.557e-18	3	3.488e-20	5.872e-17	5.89e-14	-0.102	hg19_genes_introns	JAKMIP3	uc001lkx.4	3	cg14044216;cg04065767;cg09935989
chr19	40789857	40790166	chr19:40789857-40790166	309	+	1.165e-17	3	5.615e-20	5.874e-17	8.16e-13	0.0857	hg19_genes_1to5kb;hg19_genes_1to5kb	AKT2;MIR641	uc010xvk.1;uc021uur.1	3	cg07815521;cg09380135;cg17359753
chr17	80968162	80970160	chr17:80968162-80970160	1998	+	2.071e-12	8	3.661e-19	5.922e-17	1.25e-07	-0.0519	hg19_genes_1to5kb	B3GNTL1	uc002kge.1	9	cg05784951;cg04383154;cg26282347;cg05054460;cg19877683;cg07139527;cg20664445;cg11261412;cg07103846
chr20	25129126	25129563	chr20:25129126-25129563	437	+	2.467e-18	10	8.116e-20	6.003e-17	3.82e-11	0.0806	hg19_genes_promoters	LOC284798	uc010gdg.2	10	cg05446860;cg01505767;cg04299389;cg22273939;cg18009321;cg11724135;cg22645427;cg05908371;cg16265348;cg08941457
chr12	6483708	6483773	chr12:6483708-6483773	65	+	3.011e-18	3	1.278e-20	6.357e-17	2.9e-14	0.114	hg19_genes_promoters;hg19_genes_exons	LTBR;SCNN1A	uc010sfc.2;uc001qnw.3	3	cg16048383;cg18738906;cg00773370
chr5	40756512	40756847	chr5:40756512-40756847	335	+	1.41e-17	2	6.877e-20	6.635e-17	9.23e-15	-0.0867	hg19_genes_promoters	TTC33	uc003jma.3	2	cg13700051;cg15528722
chr2	1895191	1897221	chr2:1895191-1897221	2030	+	3.327e-14	7	4.297e-19	6.842e-17	8.82e-09	-0.0588	hg19_genes_exons	MYT1L	uc002qxd.3	8	cg19139320;cg10215032;cg06393879;cg02383323;cg14129053;cg23338753;cg17021436;cg23268979
chr12	130644629	130647581	chr12:130644629-130647581	2952	+	3.666e-16	12	6.368e-19	6.973e-17	8.16e-07	0.0363	hg19_genes_promoters;hg19_genes_promoters	FZD10;FZD10-AS1	uc001uii.3;uc001uig.2	15	cg19221542;cg05768824;cg23381749;cg19694010;cg22813950;cg02214745;cg09048530;cg17537177;cg18209212;cg20058043;cg02291403;cg21885046;cg15928093;cg27232145;cg23054883
chr3	49759312	49760250	chr3:49759312-49760250	938	+	3.204e-12	2	2.155e-19	7.425e-17	3.18e-12	0.0533	hg19_genes_1to5kb;hg19_genes_exons	AMIGO3;GMPPB	uc003cxj.3;uc003cxk.1	2	cg17691543;cg00589488
chr8	134224814	134224891	chr8:134224814-134224891	77	+	4.035e-18	2	1.779e-20	7.469e-17	6.67e-16	-0.113	hg19_genes_promoters	CCN4	uc003yud.3	2	cg04421974;cg15463563
chr14	24045274	24047579	chr14:24045274-24047579	2305	+	1.127e-13	7	5.36e-19	7.516e-17	1.53e-07	0.0676	hg19_genes_1to5kb	JPH4	uc010tnr.1	9	cg04839289;cg15384598;cg05335975;cg05576328;cg06738356;cg23918580;cg07125017;cg02916816;cg15956983
chr6	1595099	1596255	chr6:1595099-1596255	1156	+	8.837e-14	6	2.766e-19	7.734e-17	1.81e-09	-0.0698				6	cg16306259;cg02278728;cg06399596;cg23388085;cg05429527;cg07083902
chr2	157176971	157177937	chr2:157176971-157177937	966	+	3.766e-19	6	2.343e-19	7.841e-17	8.8e-10	0.077				6	cg13176012;cg06232130;cg02683759;cg20998319;cg25371385;cg14471364
chr6	123099534	123100723	chr6:123099534-123100723	1189	+	1.107e-15	5	2.964e-19	8.057e-17	8.37e-10	-0.0774	hg19_genes_promoters	FABP7	uc003pzd.3	5	cg18555555;cg21020855;cg24123106;cg19097322;cg15042332
chr19	49127327	49127511	chr19:49127327-49127511	184	+	9.684e-18	4	4.604e-20	8.088e-17	4.18e-13	0.12	hg19_genes_promoters;hg19_genes_1to5kb	SPHK2;RPL18	uc002pju.3;uc002pjq.2	4	cg02583309;cg17387989;cg01597066;cg11376305
chr19	35786580	35786962	chr19:35786580-35786962	382	+	1.911e-17	4	9.587e-20	8.112e-17	1.82e-12	-0.0936	hg19_genes_exons	MAG	uc002nyx.2	4	cg11902728;cg15005368;cg22266001;cg02127209
chr10	535983	537818	chr10:535983-537818	1835	+	2.857e-12	6	4.774e-19	8.409e-17	2.76e-08	-0.0404	hg19_genes_1to5kb	DIP2C	uc009xhk.1	6	cg14773466;cg17861458;cg05734675;cg27598761;cg03147470;cg16528305
chr7	157663646	157664569	chr7:157663646-157664569	923	+	2.368e-11	2	2.509e-19	8.785e-17	3.93e-12	-0.0775	hg19_genes_introns	PTPRN2	uc011kwa.2	2	cg20808813;cg01462349
chr17	76441793	76441828	chr17:76441793-76441828	35	+	2.337e-18	2	9.53e-21	8.801e-17	6.16e-16	-0.0833	hg19_genes_introns	DNAH17	uc002jvq.3	2	cg18259339;cg03659961
chr17	1478463	1479214	chr17:1478463-1479214	751	+	5.116e-19	5	2.332e-19	1.004e-16	2.5e-10	-0.0738	hg19_genes_exons	SLC43A2	uc002fsu.3	5	cg06017212;cg23859051;cg01148127;cg17442852;cg04204452
chr7	157441317	157442894	chr7:157441317-157442894	1577	+	7.008e-14	5	4.979e-19	1.02e-16	1.34e-08	-0.0486	hg19_genes_introns	PTPRN2	uc011kwa.2	5	cg24305127;cg11417319;cg20030024;cg03127750;cg11301337
chr18	6928912	6930088	chr18:6928912-6930088	1176	+	8.805e-17	5	3.725e-19	1.024e-16	2.21e-09	-0.0687	hg19_genes_promoters	LINC00668	uc002kng.1	5	cg19929142;cg21898673;cg08595268;cg16919456;cg06303224
chr20	44334749	44334870	chr20:44334749-44334870	121	+	8.456e-18	2	3.972e-20	1.061e-16	1.79e-15	-0.081	hg19_genes_1to5kb;hg19_genes_introns	WFDC10B;WFDC13	uc002xpb.3;uc002xpd.3	2	cg16206191;cg22988566
chr10	129346391	129346681	chr10:129346391-129346681	290	+	1.93e-17	2	9.696e-20	1.081e-16	2.3e-14	-0.106	hg19_genes_promoters	NPS	uc001ljx.1	2	cg09640621;cg02304033
chr13	20965971	20966333	chr13:20965971-20966333	362	+	2.376e-17	3	1.229e-19	1.097e-16	3.11e-13	-0.0848				3	cg01218150;cg18217346;cg16896687
chr1	2120985	2122602	chr1:2120985-2122602	1617	+	5.817e-15	6	5.811e-19	1.162e-16	1.15e-08	0.0649	hg19_genes_promoters;hg19_genes_exons	NA;FAAP20	uc001aiz.2;uc001aiv.2	6	cg20300514;cg26227225;cg05337761;cg01894875;cg01927825;cg09506319
chr17	8067759	8067777	chr17:8067759-8067777	18	+	1.657e-18	2	6.524e-21	1.172e-16	4.55e-16	0.0439	hg19_genes_1to5kb	VAMP2	uc010cnt.1	2	cg25479708;cg05247640
chr12	54446253	54448091	chr12:54446253-54448091	1838	+	8.388e-14	21	6.862e-19	1.207e-16	1.33e-07	0.0753	hg19_genes_promoters;hg19_genes_1to5kb	HOXC4;FLJ12825	uc001sex.3;uc001sey.2	21	cg26201952;cg15244786;cg22370252;cg05992786;cg03416628;cg25975485;cg08712054;cg18695839;cg01704924;cg18922524;cg03923561;cg02264990;cg09720701;cg01579535;cg15233062;cg11585893;cg07266404;cg15894722;cg01524853;cg22747076;cg11746813
chr17	25620596	25620678	chr17:25620596-25620678	82	+	1.729e-07	3	3.113e-20	1.227e-16	4.35e-14	-0.108	hg19_genes_promoters	WSB1	uc010vzy.1	3	cg15326755;cg23536675;cg02789515
chr10	81203244	81203763	chr10:81203244-81203763	519	+	1.273e-11	2	2.03e-19	1.264e-16	3.33e-13	0.0758	hg19_genes_introns	ZCCHC24	uc010qlr.2	2	cg25453154;cg18605987
chr7	5183992	5184296	chr7:5183992-5184296	304	+	2.376e-17	4	1.229e-19	1.307e-16	1.38e-12	0.0858	hg19_genes_promoters	ZNF890P	uc011jwf.1	4	cg15572235;cg22534288;cg23549902;cg04414307
chr11	130319691	130320220	chr11:130319691-130320220	529	+	4.184e-14	3	2.149e-19	1.313e-16	6.45e-12	0.0646	hg19_genes_exons	ADAMTS15	uc010scd.2	3	cg12444117;cg12007053;cg19333883
chr16	54315551	54316271	chr16:54315551-54316271	720	+	3.623e-23	5	3.016e-19	1.354e-16	8.63e-11	0.0684				5	cg02571857;cg08076437;cg01951879;cg08347500;cg10418162
chr6	169399683	169399761	chr6:169399683-169399761	78	+	7.155e-18	3	3.277e-20	1.358e-16	2.42e-14	-0.109				3	cg22453826;cg06853836;cg00856336
chr2	242742855	242743959	chr2:242742855-242743959	1104	+	1.836e-20	6	4.665e-19	1.366e-16	9.69e-10	0.081	hg19_genes_exons	GAL3ST2	uc002wcj.1	6	cg03584389;cg03462699;cg06402816;cg15346191;cg15909951;cg18917517
chr1	203058954	203059179	chr1:203058954-203059179	225	+	1.903e-17	2	9.526e-20	1.369e-16	2.1e-14	0.0975	hg19_genes_1to5kb	MYOG	uc001gzd.4	2	cg11719784;cg13626881
chr7	33725819	33725925	chr7:33725819-33725925	106	+	9.532e-18	3	4.503e-20	1.373e-16	5.14e-14	-0.0707				3	cg18365383;cg23940732;cg01312316
chr17	46704410	46705638	chr17:46704410-46705638	1228	+	3.359e-12	5	5.226e-19	1.376e-16	4.71e-09	0.082	hg19_genes_promoters	HOXB9	uc002inx.3	5	cg24042517;cg06755555;cg14240300;cg20710730;cg26349474
chr12	53610772	53611400	chr12:53610772-53611400	628	+	4.275e-14	2	2.798e-19	1.44e-16	8.31e-13	0.1	hg19_genes_introns	RARG	uc001scd.3	2	cg21746001;cg09365924
chr11	60634606	60635030	chr11:60634606-60635030	424	+	1.048e-21	4	1.975e-19	1.505e-16	2.91e-13	-0.0661	hg19_genes_promoters	ZP1	uc001nqd.3	4	cg21741081;cg09445967;cg23816537;cg27124616
chr13	113980035	113980344	chr13:113980035-113980344	309	+	2.761e-17	3	1.446e-19	1.512e-16	6.85e-13	0.0824	hg19_genes_exons	GRTP1	uc001vtn.3	3	cg08351085;cg13054534;cg26133126
chr8	961733	962835	chr8:961733-962835	1102	+	5.424e-14	4	5.193e-19	1.523e-16	5.47e-10	-0.0676	hg19_genes_introns		uc003wpj.2	4	cg24387800;cg13614962;cg07796977;cg06547541
chr8	65290484	65292499	chr8:65290484-65292499	2015	+	3.244e-16	16	9.531e-19	1.529e-16	1.63e-07	0.0792	hg19_genes_promoters;hg19_genes_promoters;hg19_genes_exons	NA;MIR124-2;MIR124-2HG	uc003xve.3;uc003xvf.3;uc022avc.2	16	cg07792478;cg14590098;cg02226645;cg04104463;cg25900085;cg05474726;cg27313642;cg16189671;cg20653075;cg05455720;cg04559779;cg01517740;cg20047489;cg11626236;cg01716975;cg09383907
chr8	55533655	55534104	chr8:55533655-55534104	449	+	1.201e-17	7	2.138e-19	1.539e-16	2.7e-11	-0.0589	hg19_genes_exons	RP1	uc003xsd.1	7	cg05520465;cg03546668;cg18794475;cg07092985;cg10993470;cg22535729;cg08092111
chr7	158220708	158221402	chr7:158220708-158221402	694	+	5.089e-19	7	3.309e-19	1.541e-16	1.88e-10	-0.0849	hg19_genes_introns	PTPRN2	uc011kwa.2	7	cg00740465;cg09130676;cg01707076;cg17401720;cg19418190;cg02768721;cg25782293
chr10	12648032	12648527	chr10:12648032-12648527	495	+	3.318e-18	4	2.37e-19	1.548e-16	1.01e-11	-0.0548	hg19_genes_introns	CAMK1D	uc001iln.3	4	cg26231267;cg00115178;cg26169081;cg09958065
chr7	1786484	1787372	chr7:1786484-1787372	888	+	1.11e-23	5	4.258e-19	1.55e-16	1.19e-11	-0.0845	hg19_genes_1to5kb;hg19_genes_exons	NA;ELFN1	uc031swj.1;uc010ksg.2	5	cg12411704;cg02691362;cg01310330;cg15703970;cg22104371
chr19	12886624	12886987	chr19:12886624-12886987	363	+	3.287e-17	4	1.756e-19	1.564e-16	1.14e-14	-0.0967	hg19_genes_promoters	HOOK2	uc002muy.2	4	cg02723142;cg10810394;cg15683940;cg07484849
chr7	158072999	158073620	chr7:158072999-158073620	621	+	8.246e-13	4	3.151e-19	1.64e-16	9.26e-11	-0.0882	hg19_genes_introns	PTPRN2	uc011kwa.2	4	cg10530336;cg16419421;cg21748317;cg08615694
chr1	37498721	37500791	chr1:37498721-37500791	2070	+	1.126e-12	11	1.058e-18	1.652e-16	2.39e-07	0.0402	hg19_genes_promoters	GRIK3	uc001caz.2	11	cg03149432;cg04510788;cg06722633;cg13272644;cg08004425;cg20168230;cg16599703;cg16379885;cg19206040;cg19727439;cg06165395
chr1	26551258	26552117	chr1:26551258-26552117	859	+	3.13e-21	6	4.426e-19	1.665e-16	9.45e-10	0.0697	hg19_genes_promoters		uc001blq.3	6	cg17751366;cg10468070;cg19516105;cg22374940;cg04145287;cg00478361
chr3	183894727	183895716	chr3:183894727-183895716	989	+	4.736e-13	5	5.128e-19	1.676e-16	2.38e-10	0.063	hg19_genes_promoters	AP2M1	uc021xig.1	5	cg16301768;cg00064020;cg05573306;cg06192549;cg09602452
chr9	34651062	34651675	chr9:34651062-34651675	613	+	5.514e-11	2	3.209e-19	1.692e-16	1.56e-12	0.0755	hg19_genes_promoters	IL11RA	uc011loq.3	2	cg14609668;cg06226724
chr16	1575979	1576774	chr16:1575979-1576774	795	+	3.07e-14	4	4.211e-19	1.712e-16	8.85e-11	-0.0742	hg19_genes_1to5kb;hg19_genes_exons	TMEM204;IFT140	uc002cmc.3;uc002clz.3	4	cg01042641;cg01994902;cg27316811;cg07019252
chr19	57617602	57618437	chr19:57617602-57618437	835	+	5.964e-15	4	4.861e-19	1.882e-16	2.49e-10	0.0907				4	cg06717850;cg12355110;cg18384778;cg27288226
chr16	88184819	88185022	chr16:88184819-88185022	203	+	2.311e-17	3	1.189e-19	1.893e-16	4.13e-13	-0.0886				3	cg05277407;cg09802186;cg00966920
chr17	78085644	78086504	chr17:78085644-78086504	860	+	9.072e-15	3	5.067e-19	1.904e-16	3.86e-11	-0.036	hg19_genes_exons	GAA	uc002jxo.3	3	cg12791245;cg12100956;cg21320455
chr18	7011217	7011464	chr18:7011217-7011464	247	+	2.793e-17	4	1.468e-19	1.921e-16	1.98e-12	-0.102	hg19_genes_exons	LAMA1	uc002knm.3	4	cg22220710;cg03691722;cg05836043;cg19738980
chr15	72411513	72412575	chr15:72411513-72412575	1062	+	1.229e-10	3	6.5e-19	1.979e-16	2.02e-10	-0.0698	hg19_genes_1to5kb;hg19_genes_introns	MYO9A;SENP8	uc002atl.5;uc021spq.1	3	cg19846991;cg21214455;cg27538497
chr6	761284	761582	chr6:761284-761582	298	+	3.422e-17	3	1.839e-19	1.995e-16	1.63e-12	-0.0814				3	cg16855352;cg08363684;cg15107871
chr7	78368660	78368757	chr7:78368660-78368757	97	+	1.29e-17	2	6.263e-20	2.087e-16	2.52e-15	-0.102	hg19_genes_introns	MAGI2	uc003ugx.3	2	cg01368068;cg12305074
chr17	46719276	46720387	chr17:46719276-46720387	1111	+	2.704e-16	7	7.404e-19	2.154e-16	2.97e-09	0.0811				7	cg22471726;cg08362273;cg16320249;cg08012521;cg26879581;cg20651616;cg20454400
chr19	17007057	17008852	chr19:17007057-17008852	1795	+	1.34e-09	8	1.214e-18	2.186e-16	1.48e-07	0.0799	hg19_genes_exons	CPAMD8	uc002nfb.3	8	cg26652413;cg20238171;cg11282936;cg24548833;cg09874289;cg08154437;cg01573747;cg06418475
chr11	36422377	36422616	chr11:36422377-36422616	239	+	3.093e-17	5	1.643e-19	2.222e-16	3.05e-12	-0.0984	hg19_genes_promoters	PRR5L	uc010rfc.2	5	cg07136133;cg00220721;cg22117805;cg18520238;cg08943494
chr1	150980086	150980412	chr1:150980086-150980412	326	+	4.093e-17	4	2.244e-19	2.225e-16	6.14e-12	0.0678	hg19_genes_promoters;hg19_genes_promoters	PRUNE1;MINDY1	uc001ewh.1;uc001ewc.3	4	cg18886239;cg01045946;cg21147147;cg09028383
chr7	130625473	130626560	chr7:130625473-130626560	1087	+	4.812e-21	4	7.547e-19	2.244e-16	2.97e-11	0.0892				4	cg02729383;cg04132407;cg09662496;cg15099666
chr16	18802159	18802162	chr16:18802159-18802162	3	+	6.089e-19	2	2.153e-21	2.32e-16	2.01e-16	-0.158	hg19_genes_promoters	RPS15A	uc002dfh.1	2	cg00399591;cg03624899
chr5	2225011	2225483	chr5:2225011-2225483	472	+	1.659e-18	5	3.392e-19	2.323e-16	5.54e-11	-0.0845				5	cg19958627;cg04492807;cg13387854;cg21079030;cg15714227
chr1	9504049	9504430	chr1:9504049-9504430	381	+	4.947e-17	2	2.749e-19	2.332e-16	8.79e-14	-0.103				2	cg10992465;cg21686171
chr8	48647583	48648113	chr8:48647583-48648113	530	+	1.156e-11	2	3.931e-19	2.397e-16	5.1e-13	0.0915	hg19_genes_exons	SPIDR	uc003xqd.3	2	cg02049210;cg25801976
chr16	71559579	71560206	chr16:71559579-71560206	627	+	6.287e-17	4	4.832e-19	2.491e-16	1.09e-10	-0.109	hg19_genes_promoters	CHST4	uc002fan.3	4	cg05535113;cg00887153;cg16562730;cg00840403
chr5	16179633	16180420	chr5:16179633-16180420	787	+	8.941e-23	15	6.077e-19	2.496e-16	1.25e-09	0.101	hg19_genes_promoters;hg19_genes_promoters	NA;MARCHF11	uc003jfp.3;uc003jfo.2	15	cg23479922;cg09017434;cg15015920;cg25092681;cg00339556;cg01791874;cg17030173;cg17712694;cg16150752;cg21901718;cg18325622;cg23065934;cg11452391;cg12456714;cg16182986
chr20	23618055	23619779	chr20:23618055-23619779	1724	+	3.677e-15	7	1.339e-18	2.511e-16	3.54e-08	0.0192	hg19_genes_promoters	CST3	uc002wtm.3	7	cg02649168;cg24076399;cg05824225;cg14024653;cg16589663;cg05274674;cg14029169
chr17	2300100	2300515	chr17:2300100-2300515	415	+	7.266e-14	2	3.242e-19	2.525e-16	3.25e-13	0.0696	hg19_genes_introns	MNT	uc002fur.3	2	cg06970884;cg09635667
chr14	105147537	105147782	chr14:105147537-105147782	245	+	3.551e-17	4	1.916e-19	2.527e-16	1.59e-12	0.0837	hg19_genes_1to5kb	MIR4710	uc021sek.1	4	cg26256521;cg01854676;cg18228531;cg26333564
chr6	32122583	32123035	chr6:32122583-32123035	452	+	2.743e-20	11	3.548e-19	2.537e-16	5.53e-12	0.0511	hg19_genes_promoters;hg19_genes_1to5kb;hg19_genes_exons;hg19_genes_exons	LOC100507547;PRRT1;PPT2;PPT2-EGFL8	uc003nzv.3;uc003nzs.3;uc003nzw.3;uc003nzy.2	11	cg24283914;cg08814206;cg21241317;cg04877280;cg06832687;cg27070869;cg03995156;cg00086577;cg04856022;cg04536704;cg24509300
chr1	203320190	203320542	chr1:203320190-203320542	352	+	4.993e-17	6	2.785e-19	2.557e-16	3.79e-11	0.096	hg19_genes_promoters	FMOD	uc001gzr.3	6	cg04704856;cg03764585;cg26987645;cg16289210;cg22705746;cg27387030
chr17	17715520	17717277	chr17:17715520-17717277	1757	+	9.541e-31	12	1.431e-18	2.632e-16	1.91e-08	0.0459	hg19_genes_promoters;hg19_genes_promoters;hg19_genes_exons	NA;MIR33B;SREBF1	uc002gro.4;uc021trh.1;uc002grp.2	12	cg23875758;cg15996882;cg13721589;cg03641529;cg15863539;cg13639244;cg20544516;cg24161106;cg11393407;cg09494646;cg13245539;cg07415388
chr6	2891973	2892153	chr6:2891973-2892153	180	+	2.817e-17	5	1.485e-19	2.666e-16	2.39e-12	-0.0865	hg19_genes_exons;hg19_genes_introns	SERPINB9;NA	uc003muf.4;uc003mue.3	5	cg09046168;cg22376758;cg20726195;cg10863922;cg01345354
chr20	34699419	34700377	chr20:34699419-34700377	958	+	3.996e-20	6	8.014e-19	2.704e-16	9.04e-10	-0.0638	hg19_genes_promoters	EPB41L1	uc002xey.3	6	cg07030373;cg21655931;cg13399773;cg27500983;cg20993403;cg01157780
chr8	77617480	77618894	chr8:77617480-77618894	1414	+	5.336e-19	12	1.242e-18	2.838e-16	2.13e-08	-0.0706	hg19_genes_exons	ZFHX4	uc003yat.1	12	cg13427428;cg18794473;cg09141450;cg10835711;cg15184781;cg04392760;cg00721800;cg05234151;cg22291576;cg15168043;cg01803948;cg00937330
chr16	87722219	87723835	chr16:87722219-87723835	1616	+	1.556e-15	5	1.446e-18	2.892e-16	9.1e-09	-0.0566	hg19_genes_exons	JPH3	uc010vou.2	5	cg00095396;cg05752315;cg00787574;cg06922496;cg03474782
chr5	140743575	140745893	chr5:140743575-140745893	2318	+	9.722e-14	16	2.094e-18	2.919e-16	9.09e-07	0.0565	hg19_genes_promoters;hg19_genes_1to5kb;hg19_genes_introns;hg19_genes_introns;hg19_genes_introns;hg19_genes_introns;hg19_genes_introns;hg19_genes_introns	PCDHGA5;PCDHGB3;PCDHGA1;PCDHGA2;PCDHGA3;PCDHGB1;PCDHGA4;PCDHGB2	uc011das.2;uc011dat.2;uc003lji.2;uc003ljk.2;uc003ljm.2;uc003ljo.2;uc003ljq.2;uc003ljs.2	16	cg07520649;cg07870307;cg17451176;cg14738170;cg19748485;cg01911239;cg16435923;cg13307880;cg06575035;cg03828328;cg04773864;cg02022808;cg15829642;cg16621364;cg13650304;cg02580763
chr16	89009929	89010801	chr16:89009929-89010801	872	+	1.641e-13	3	8.279e-19	3.069e-16	1.54e-10	-0.0675	hg19_genes_1to5kb	CBFA2T3	uc002fml.2	3	cg08843248;cg26642540;cg06950683
chr19	46031516	46032855	chr19:46031516-46032855	1339	+	1.684e-14	5	1.317e-18	3.179e-16	2.22e-09	0.065	hg19_genes_exons	OPA3	uc002pcj.4	5	cg22706147;cg22144875;cg26958124;cg26852286;cg19636302
chr8	73856157	73856194	chr8:73856157-73856194	37	+	7.934e-18	2	3.694e-20	3.227e-16	9.87e-16	-0.105				2	cg00567922;cg01224520
chr15	92459058	92459910	chr15:92459058-92459910	852	+	4.346e-19	5	8.745e-19	3.318e-16	8.49e-10	-0.0708	hg19_genes_exons	SLCO3A1	uc002bqx.2	5	cg11859489;cg26171489;cg05346688;cg07043952;cg00929655
chr2	218807759	218808860	chr2:218807759-218808860	1101	+	3.717e-16	5	1.138e-18	3.34e-16	2.46e-10	0.0489	hg19_genes_promoters	TNS1	uc002vgt.2	5	cg02057716;cg18328334;cg03834567;cg10029130;cg02792602
chr1	26097918	26098311	chr1:26097918-26098311	393	+	5.415e-18	4	4.214e-19	3.466e-16	2.3e-11	-0.0667	hg19_genes_exons	MAN1C1	uc001bkm.2	4	cg06092310;cg05193538;cg04980428;cg16417374
chr7	130019715	130020329	chr7:130019715-130020329	614	+	7.869e-19	6	6.735e-19	3.545e-16	2.67e-10	0.0519	hg19_genes_promoters	CPA1	uc011kpf.1	6	cg05426601;cg11346237;cg15154229;cg25718383;cg02303016;cg16847637
chr10	75407372	75407992	chr10:75407372-75407992	620	+	1.625e-19	6	6.939e-19	3.618e-16	4.63e-10	0.0863	hg19_genes_exons	SYNPO2L	uc001jus.4	6	cg16228286;cg15297724;cg07671858;cg00560542;cg17723653;cg12317414
chr7	38468944	38470122	chr7:38468944-38470122	1178	+	2.169e-13	6	1.32e-18	3.623e-16	1.63e-09	-0.0903	hg19_genes_promoters	AMPH	uc003tgw.1	6	cg12590430;cg14085012;cg20554761;cg17289942;cg05119931;cg10351740
chr1	103573700	103574098	chr1:103573700-103574098	398	+	1.492e-17	5	4.625e-19	3.756e-16	3.28e-11	0.084	hg19_genes_promoters	COL11A1	uc001dul.3	5	cg26436330;cg20847625;cg12884406;cg00325149;cg24495344
chr3	147105899	147108917	chr3:147105899-147108917	3018	+	1.549e-13	12	3.571e-18	3.825e-16	3.44e-06	0.0612	hg19_genes_exons	ZIC4	uc021xfc.1	13	cg12976081;cg00334063;cg22614239;cg08889797;cg04556126;cg04079301;cg16240162;cg11139044;cg01137401;cg23980740;cg26790247;cg16768018;cg15105326
chr15	93139145	93139516	chr15:93139145-93139516	371	+	7.619e-17	5	4.408e-19	3.84e-16	1.71e-11	-0.0642	hg19_genes_promoters		uc002bsh.3	5	cg23043611;cg24781699;cg05110962;cg15576342;cg05917748
chr5	174150813	174152364	chr5:174150813-174152364	1551	+	3.489e-18	12	1.928e-18	4.018e-16	4e-08	0.0398	hg19_genes_promoters	MSX2	uc003mcy.3	12	cg23148467;cg26615160;cg06946371;cg02365742;cg26796283;cg17156565;cg25998402;cg12387713;cg15123984;cg27096144;cg20563910;cg01960016
chr6	42892994	42893444	chr6:42892994-42893444	450	+	3.075e-18	4	5.697e-19	4.092e-16	5.71e-12	0.0317	hg19_genes_1to5kb;hg19_genes_exons	CNPY3;PTCRA	uc003osy.2;uc003osx.3	4	cg05586134;cg03143118;cg16656493;cg16392865
chr8	42064673	42065646	chr8:42064673-42065646	973	+	7.639e-19	5	1.232e-18	4.092e-16	9.79e-10	0.0736	hg19_genes_promoters	PLAT	uc003xos.2	5	cg22038738;cg00491021;cg04563438;cg12091331;cg13880167
chr1	87617296	87617973	chr1:87617296-87617973	677	+	6.701e-20	7	8.896e-19	4.247e-16	1.81e-09	-0.0958	hg19_genes_introns	LINC01140	uc001dme.2	7	cg17711365;cg09121047;cg02083836;cg16683160;cg04246763;cg04550823;cg01516372
chr4	644572	645441	chr4:644572-645441	869	+	2.2e-15	4	1.18e-18	4.389e-16	2.41e-10	0.0886	hg19_genes_1to5kb	PDE6B	uc010ibg.2	4	cg03291607;cg00562118;cg27357918;cg01052636
chr17	11501503	11502255	chr17:11501503-11502255	752	+	4.239e-23	12	1.027e-18	4.414e-16	2.38e-09	0.0722	hg19_genes_promoters	DNAH9	uc002gnd.1	12	cg17953577;cg23357250;cg25174591;cg03464847;cg11797949;cg20643012;cg26960562;cg11499681;cg15094819;cg27228578;cg18324798;cg24647724
chr3	147113700	147115044	chr3:147113700-147115044	1344	+	1.603e-10	7	1.886e-18	4.536e-16	6.49e-08	0.0787	hg19_genes_promoters	ZIC4	uc003ewc.2	7	cg05855917;cg18082337;cg12892506;cg18731327;cg00028935;cg08091192;cg08013557
chr7	157633252	157633986	chr7:157633252-157633986	734	+	2.772e-15	4	1.043e-18	4.591e-16	5.27e-11	-0.0786	hg19_genes_introns	PTPRN2	uc011kwa.2	4	cg00108938;cg06527535;cg18951543;cg21587319
chr1	62660421	62660862	chr1:62660421-62660862	441	+	1.963e-20	5	6.389e-19	4.683e-16	3.48e-12	0.0779	hg19_genes_promoters	L1TD1	uc001dae.4	5	cg14254748;cg19594218;cg23049458;cg12640000;cg03731268
chr19	39694177	39695238	chr19:39694177-39695238	1061	+	3.414e-24	10	1.625e-18	4.952e-16	2.51e-10	0.0838	hg19_genes_promoters	SYCN	uc002okr.2	10	cg15204945;cg07902983;cg00880452;cg22290648;cg02863073;cg17574739;cg08142172;cg08199133;cg07823273;cg01518016
chr12	113909932	113910546	chr12:113909932-113910546	614	+	2.266e-17	8	9.45e-19	4.975e-16	4.78e-10	0.0695	hg19_genes_promoters	LHX5	uc001tvj.1	8	cg09432902;cg02328332;cg14868703;cg06198190;cg08745498;cg23497704;cg04624601;cg23922454
chr2	20870087	20871402	chr2:20870087-20871402	1315	+	1.908e-12	9	2.059e-18	5.061e-16	2.64e-08	0.0562	hg19_genes_exons	GDF7	uc002rdz.1	9	cg09074113;cg05481257;cg07755735;cg14780466;cg10687131;cg12334488;cg10553204;cg07021052;cg04082016
chr6	33262579	33264835	chr6:33262579-33264835	2256	+	1.494e-21	25	3.569e-18	5.114e-16	1.65e-07	0.0503	hg19_genes_promoters	RGL2	uc003odu.3	33	cg23633905;cg21755169;cg11733430;cg27071525;cg15447059;cg03469057;cg22833143;cg14487914;cg25953133;cg01108710;cg13375457;cg07220356;cg00630781;cg03653137;cg11421097;cg06196984;cg20393860;cg17128371;cg03932459;cg15927330;cg21358343;cg22745440;cg24518247;cg16015474;cg18289682;cg24191816;cg07087850;cg11160784;cg21134678;cg20679513;cg15082394;cg23412630;cg25361447
chr11	16625289	16625752	chr11:16625289-16625752	463	+	1.455e-18	3	7.359e-19	5.138e-16	7.44e-12	-0.0948	hg19_genes_introns	SOX6	uc001mmh.1	3	cg01297180;cg19917565;cg15627089
chr12	75601465	75601929	chr12:75601465-75601929	464	+	9.678e-19	4	8.13e-19	5.664e-16	1.04e-11	0.113	hg19_genes_5UTRs	KCNC2	uc001sxe.4	4	cg00986824;cg17203063;cg10148473;cg16370491
chr22	37584018	37584442	chr22:37584018-37584442	424	+	1.155e-18	3	7.435e-19	5.668e-16	1.95e-11	0.0775	hg19_genes_1to5kb	C1QTNF6	uc003aqw.1	3	cg20979921;cg26143719;cg26999345
chr8	77766073	77768354	chr8:77766073-77768354	2281	+	5.362e-13	8	4.1e-18	5.81e-16	5.41e-07	-0.0547	hg19_genes_exons	ZFHX4	uc003yau.2	9	cg26796379;cg00620746;cg20688993;cg17051042;cg00141260;cg14781635;cg03605366;cg04206144;cg00016481
chr11	614761	616090	chr11:614761-616090	1329	+	6.458e-16	9	2.46e-18	5.983e-16	3.36e-08	0.047	hg19_genes_promoters	IRF7	uc009ycb.3	9	cg08926253;cg22016995;cg16541031;cg13406746;cg18131537;cg24064264;cg14067770;cg07652350;cg13378284
chr17	59534637	59535254	chr17:59534637-59535254	617	+	5.175e-18	6	1.197e-18	6.269e-16	3.08e-10	0.0963	hg19_genes_exons	TBX4	uc010ddo.3	6	cg24274579;cg00158789;cg25900280;cg03222323;cg17975443;cg07265743
chr1	158688926	158689264	chr1:158688926-158689264	338	+	1.105e-16	2	6.571e-19	6.284e-16	1.67e-13	-0.127	hg19_genes_1to5kb	OR6K3	uc021pbn.1	2	cg05369553;cg00920395
chr16	85317750	85318421	chr16:85317750-85318421	671	+	2.891e-12	4	1.335e-18	6.429e-16	1.02e-10	-0.0575	hg19_genes_introns	LINC00311	uc021tmc.1	4	cg12026891;cg01782247;cg02884149;cg05308970
chr5	179243916	179244453	chr5:179243916-179244453	537	+	1.603e-12	3	1.11e-18	6.682e-16	1.48e-11	0.0742	hg19_genes_1to5kb	SQSTM1	uc003mkw.4	3	cg11250941;cg06861426;cg24421668
chr12	29303160	29303220	chr12:29303160-29303220	60	+	2.417e-17	3	1.256e-19	6.764e-16	1.34e-13	-0.108	hg19_genes_introns	FAR2	uc001ris.5	3	cg23787937;cg07684519;cg06152945
chr9	138362321	138362505	chr9:138362321-138362505	184	+	6.786e-17	3	3.882e-19	6.82e-16	8.09e-14	-0.0634	hg19_genes_introns	PPP1R26-AS1	uc004cfp.4	3	cg13850063;cg14011077;cg14372570
chr7	157818696	157818834	chr7:157818696-157818834	138	+	5.608e-17	3	3.148e-19	7.374e-16	3.58e-14	-0.0999	hg19_genes_introns	PTPRN2	uc011kwa.2	3	cg24646841;cg06094325;cg15583193
chr5	118609258	118609468	chr5:118609258-118609468	210	+	8.793e-17	2	5.156e-19	7.936e-16	1.42e-13	-0.116	hg19_genes_introns	TNFAIP8	uc003ksf.1	2	cg15621656;cg04855216
chr19	802198	802990	chr19:802198-802990	792	+	8.288e-15	2	1.98e-18	8.081e-16	3.97e-12	0.105	hg19_genes_1to5kb;hg19_genes_introns	MIR4745;PTBP1	uc021uly.2;uc002lpp.2	2	cg25237396;cg15077193
chr17	2310278	2310857	chr17:2310278-2310857	579	+	5.071e-11	2	1.454e-18	8.119e-16	3.93e-12	0.0832	hg19_genes_exons	LOC284009	uc002fus.3	2	cg16002660;cg07013325
chr20	41817801	41819126	chr20:41817801-41819126	1325	+	3.708e-13	9	3.445e-18	8.403e-16	4.04e-08	0.051	hg19_genes_promoters	PTPRT	uc002xkg.3	9	cg26105214;cg25649000;cg13168820;cg03403065;cg08413157;cg17859110;cg07167168;cg21672843;cg04541293
chr8	82608057	82608299	chr8:82608057-82608299	242	+	1.068e-16	2	6.329e-19	8.454e-16	1.61e-13	-0.0839	hg19_genes_promoters	SLC10A5	uc011lfs.2	2	cg00161955;cg26164767
chr11	9384823	9385839	chr11:9384823-9385839	1016	+	1.141e-12	4	2.662e-18	8.469e-16	1.36e-11	-0.0724				4	cg08089449;cg19659680;cg19695805;cg14296990
chr19	1799935	1800332	chr19:1799935-1800332	397	+	3.341e-17	5	1.053e-18	8.577e-16	6.3e-11	-0.0733	hg19_genes_exons	ATP8B3	uc002ltv.4	5	cg19195419;cg07788437;cg26638341;cg27082921;cg19472254
chr5	140534890	140536921	chr5:140534890-140536921	2031	+	4.637e-14	10	5.488e-18	8.733e-16	1.42e-07	0.0632	hg19_genes_promoters	PCDHB17P	uc003lis.3	11	cg02225797;cg08967338;cg12526318;cg02520281;cg19967668;cg15361697;cg21777188;cg07821374;cg02804091;cg17585421;cg03335262
chr3	53529259	53530248	chr3:53529259-53530248	989	+	1.23e-16	7	2.703e-18	8.835e-16	9.54e-09	0.0591	hg19_genes_exons	CACNA1D	uc003dgu.5	7	cg01942127;cg12668309;cg14337339;cg08480458;cg10409919;cg15473186;cg14843888
chr7	157654102	157655704	chr7:157654102-157655704	1602	+	3.453e-11	5	4.519e-18	9.118e-16	2.27e-08	-0.0862	hg19_genes_exons;hg19_genes_introns	LOC100506585;PTPRN2	uc003wns.3;uc011kwa.2	5	cg27402091;cg19212465;cg05347872;cg10249637;cg22277103
chr8	70246362	70246621	chr8:70246362-70246621	259	+	1.239e-16	3	7.463e-19	9.314e-16	1.06e-12	-0.0672				3	cg01590076;cg08246029;cg12937186
chr19	42774330	42774804	chr19:42774330-42774804	474	+	1.177e-12	2	1.451e-18	9.892e-16	1.03e-12	0.0704	hg19_genes_1to5kb		uc021uvd.1	2	cg17933224;cg16853953
chr7	157527573	157530178	chr7:157527573-157530178	2605	+	2.105e-12	11	8.231e-18	1.021e-15	2.46e-06	-0.0654	hg19_genes_introns	PTPRN2	uc011kwa.2	11	cg18185149;cg04976245;cg04670922;cg19680441;cg08597719;cg14494365;cg20984904;cg25821143;cg12286857;cg21815508;cg00113321
chr13	100648306	100650388	chr13:100648306-100650388	2082	+	1.474e-17	7	6.589e-18	1.023e-15	1.74e-08	0.0511				7	cg15470836;cg06776146;cg00402417;cg01528028;cg18747039;cg08534628;cg16813662
chr18	77245548	77246370	chr18:77245548-77246370	822	+	1.932e-11	3	2.622e-18	1.031e-15	1.85e-10	-0.0922	hg19_genes_exons	NFATC1	uc002lnd.3	3	cg15704408;cg18935516;cg07740306
chr16	87885208	87885388	chr16:87885208-87885388	180	+	9.78e-17	2	5.777e-19	1.037e-15	1.06e-14	-0.0713	hg19_genes_exons	SLC7A5	uc002fkm.3	2	cg05834639;cg05911082
chr1	236685524	236687054	chr1:236685524-236687054	1530	+	6.41e-12	8	5.134e-18	1.085e-15	2.13e-08	0.0601	hg19_genes_promoters;hg19_genes_exons	LGALS8;LGALS8-AS1	uc001hxy.2;uc001hxx.3	8	cg04027302;cg03989567;cg01030476;cg05338187;cg18322510;cg09334514;cg08137948;cg13444964
chr19	46284048	46284188	chr19:46284048-46284188	140	+	8.296e-17	2	4.821e-19	1.113e-15	1.16e-14	0.106	hg19_genes_promoters	DMPK	uc002pdd.1	2	cg21548220;cg01098959
chr8	145925258	145926463	chr8:145925258-145926463	1205	+	3.242e-17	9	4.186e-18	1.123e-15	1.76e-08	0.0698				9	cg00703513;cg20661138;cg15595573;cg17101296;cg01296360;cg11585820;cg09979478;cg03134157;cg00865857
chr19	37702089	37702136	chr19:37702089-37702136	47	+	3.11e-17	2	1.653e-19	1.137e-15	5.18e-15	-0.0869	hg19_genes_promoters	ZNF585B	uc002ofq.3	2	cg06632759;cg07800892
chr18	74325812	74326082	chr18:74325812-74326082	270	+	1.56e-16	4	9.582e-19	1.147e-15	7.05e-12	-0.0785				4	cg23553867;cg07867133;cg07343174;cg04436883
chr17	46824727	46825372	chr17:46824727-46825372	645	+	4.141e-19	5	2.305e-18	1.155e-15	1.09e-10	0.0854				5	cg27421939;cg18087672;cg20637609;cg16135698;cg02721902
chr20	62046270	62047040	chr20:62046270-62047040	770	+	7.783e-13	4	2.754e-18	1.156e-15	1.52e-10	-0.0674	hg19_genes_exons	KCNQ2	uc002yey.1	4	cg10215330;cg16822191;cg16945128;cg09117405
chr7	157531864	157533066	chr7:157531864-157533066	1202	+	1.272e-11	3	4.425e-18	1.19e-15	1.52e-09	-0.101	hg19_genes_introns	PTPRN2	uc011kwa.2	3	cg20809036;cg25975382;cg14584961
chr1	58324995	58325450	chr1:58324995-58325450	455	+	2.099e-14	2	1.804e-18	1.281e-15	7.26e-13	-0.0772	hg19_genes_promoters;hg19_genes_introns	NA;DAB1	uc001cyu.1;uc001cys.1	2	cg14777634;cg19238448
chr5	43038611	43040999	chr5:43038611-43040999	2388	+	3.294e-31	8	9.497e-18	1.285e-15	1.07e-08	-0.0856	hg19_genes_promoters;hg19_genes_promoters	LOC153684;ANXA2R	uc003jng.2;uc003jnf.3	13	cg11382082;cg26942801;cg04122815;cg10938702;cg08205639;cg19950474;cg05551979;cg03723510;cg18148997;cg01313313;cg22055815;cg00257271;cg09741070
chr14	38057472	38058640	chr14:38057472-38058640	1168	+	4.2e-16	7	4.774e-18	1.321e-15	1.62e-08	0.0672				7	cg02923706;cg26435698;cg12049236;cg27143688;cg07465387;cg19645221;cg12212453
chr2	23840268	23840764	chr2:23840268-23840764	496	+	1.439e-18	6	2.102e-18	1.37e-15	6.2e-10	0.0758	hg19_genes_introns	KLHL29	uc010ykg.2	6	cg26109017;cg17129809;cg14377922;cg17419888;cg14067761;cg02338778
chr17	77030221	77031157	chr17:77030221-77031157	936	+	2.281e-12	6	4.028e-18	1.391e-15	4.35e-10	-0.0694	hg19_genes_promoters	C1QTNF1	uc002jws.4	6	cg04243822;cg25330016;cg03170343;cg03032512;cg26632897;cg07706387
chr19	47812519	47813131	chr19:47812519-47813131	612	+	5.354e-13	3	2.69e-18	1.421e-15	2.1e-11	-0.0682	hg19_genes_promoters	C5AR1	uc002pgj.1	3	cg02149446;cg02892690;cg10224107
chr12	123200953	123201373	chr12:123200953-123201373	420	+	1.428e-18	4	1.891e-18	1.455e-15	4.51e-11	-0.0611	hg19_genes_5UTRs;hg19_genes_introns	HCAR3;NA	uc001ucy.4;uc001ucw.1	4	cg05384917;cg18830042;cg25190513;cg15545247
chr5	115297989	115298512	chr5:115297989-115298512	523	+	1.997e-08	3	2.382e-18	1.472e-15	2.36e-11	0.0976	hg19_genes_promoters;hg19_genes_5UTRs	LVRN;NA	uc003kro.3;uc003krn.1	3	cg03890037;cg16620526;cg07224726
chr2	176931543	176933408	chr2:176931543-176933408	1865	+	5.923e-17	10	8.505e-18	1.474e-15	2.45e-07	0.0671				10	cg02304465;cg00674679;cg08552214;cg13972343;cg04528477;cg07986943;cg14526718;cg10101521;cg08195247;cg01047586
chr12	49730055	49730212	chr12:49730055-49730212	157	+	1.216e-16	2	7.293e-19	1.501e-15	1.54e-14	0.0792	hg19_genes_exons	C1QL4	uc001rtz.1	2	cg22212237;cg01117697
chr5	180648409	180648844	chr5:180648409-180648844	435	+	4.046e-18	3	2.05e-18	1.524e-15	1.34e-11	-0.0911	hg19_genes_1to5kb;hg19_genes_1to5kb	TRIM41;NA	uc003mnc.2;uc021yke.1	3	cg18256205;cg10430077;cg25944717
chr17	37782380	37784025	chr17:37782380-37784025	1645	+	5.795e-15	7	8.012e-18	1.574e-15	5.41e-08	0.0634	hg19_genes_promoters	PPP1R1B	uc002hrz.3	7	cg00961617;cg15070513;cg00112517;cg10498434;cg11164145;cg09762778;cg08411435
chr5	72677230	72678194	chr5:72677230-72678194	964	+	1.144e-12	6	4.745e-18	1.591e-15	4.58e-09	0.081				6	cg00462107;cg04494873;cg01927745;cg09142313;cg00177388;cg15382538
chr21	48081242	48081687	chr21:48081242-48081687	445	+	4.338e-18	3	2.195e-18	1.594e-15	1.29e-11	0.0852	hg19_genes_exons	PRMT2	uc002zjz.1	3	cg09374293;cg21461082;cg24877093
chr5	140592867	140593664	chr5:140592867-140593664	797	+	4.934e-14	4	3.984e-18	1.616e-15	5.76e-10	0.0848	hg19_genes_promoters	PCDHB13	uc003lja.1	4	cg14640659;cg17763019;cg07102913;cg14592099
chr6	31626080	31627715	chr6:31626080-31627715	1635	+	2.954e-23	18	8.235e-18	1.628e-15	1.68e-08	0.0438	hg19_genes_exons	C6orf47	uc003nvm.1	20	cg26214922;cg22001110;cg11985218;cg03540051;cg06765423;cg02959551;cg15723723;cg18251767;cg18721888;cg20995172;cg09383424;cg10442445;cg10993074;cg03228773;cg20774166;cg27591371;cg26886875;cg15415945;cg02449103;cg24818562
chr4	154389148	154389286	chr4:154389148-154389286	138	+	1.168e-16	2	6.988e-19	1.637e-15	1.02e-14	-0.11	hg19_genes_introns	TMEM131L	uc003inm.4	2	cg07954414;cg13432241
chr8	145537504	145537710	chr8:145537504-145537710	206	+	1.749e-16	2	1.082e-18	1.698e-15	2.35e-13	0.131	hg19_genes_exons	HSF1	uc003zbt.4	2	cg06546677;cg16752592
chr4	1398599	1400190	chr4:1398599-1400190	1591	+	1.598e-12	7	8.53e-18	1.733e-15	1.66e-07	0.0731				7	cg06894334;cg04651781;cg01181227;cg24980653;cg00752195;cg26348902;cg24496475
chr7	158512380	158512672	chr7:158512380-158512672	292	+	2.472e-16	4	1.591e-18	1.762e-15	2.42e-11	-0.0872				4	cg05303559;cg22528069;cg14264125;cg15793688
chr4	6247215	6247831	chr4:6247215-6247831	616	+	3.207e-18	5	3.45e-18	1.81e-15	2.45e-10	0.0782				5	cg11115235;cg23893898;cg03925294;cg06424065;cg03877332
chr4	183243976	183244358	chr4:183243976-183244358	382	+	3.235e-16	3	2.14e-18	1.811e-15	6.22e-12	-0.0748	hg19_genes_promoters	TENM3	uc021xux.1	3	cg21122439;cg18351711;cg19667211
chr5	42468779	42469008	chr5:42468779-42469008	229	+	2.042e-16	3	1.285e-18	1.814e-15	4.51e-13	-0.0779	hg19_genes_introns	GHR	uc003jmt.3	3	cg22016770;cg08761396;cg24799710
chr7	82286378	82286500	chr7:82286378-82286500	122	+	1.152e-16	3	6.879e-19	1.823e-15	2.15e-13	-0.0773				3	cg03644984;cg26040583;cg11522069
chr7	157451243	157451907	chr7:157451243-157451907	664	+	2.777e-19	6	3.827e-18	1.863e-15	7.67e-10	-0.0753	hg19_genes_introns	PTPRN2	uc011kwa.2	6	cg12773464;cg14795528;cg20956114;cg01235172;cg14994242;cg12937684
chr7	150870852	150872893	chr7:150870852-150872893	2041	+	6.557e-08	4	1.199e-17	1.899e-15	9.71e-08	-0.00111	hg19_genes_exons	ASB10	uc003wjl.1	4	cg26931296;cg01696605;cg13976356;cg22812874
chr12	127067952	127068846	chr12:127067952-127068846	894	+	3.184e-10	2	5.303e-18	1.917e-15	2.48e-11	-0.0611				2	cg16211959;cg08334154
chr15	40225341	40225619	chr15:40225341-40225619	278	+	2.553e-16	2	1.649e-18	1.917e-15	3.03e-13	-0.066	hg19_genes_promoters	EIF2AK4	uc001zkl.3	2	cg10068398;cg16723982
chr19	39798481	39799380	chr19:39798481-39799380	899	+	3.039e-11	5	5.374e-18	1.932e-15	2.14e-09	0.0469	hg19_genes_exons	LRFN1	uc002okw.2	5	cg00002033;cg11199014;cg26910511;cg25156118;cg26355811
chr1	228362309	228362510	chr1:228362309-228362510	201	+	1.985e-16	3	1.243e-18	1.999e-15	1.78e-12	-0.104	hg19_genes_5UTRs	IBA57	uc010pvw.2	3	cg24846680;cg01200585;cg18277682
chr2	720852	720976	chr2:720852-720976	124	+	1.279e-16	2	7.728e-19	2.014e-15	1.66e-14	-0.0826				2	cg12544663;cg15894369
chr5	140588139	140588425	chr5:140588139-140588425	286	+	2.835e-16	5	1.855e-18	2.096e-15	2.6e-11	0.0842	hg19_genes_promoters;hg19_genes_promoters	NA;PCDHB12	uc011dak.2;uc003liz.3	5	cg15548198;cg17047981;cg07899016;cg19727817;cg17007628
chr11	7275418	7275792	chr11:7275418-7275792	374	+	3.617e-16	2	2.427e-18	2.098e-15	4.07e-13	-0.0816	hg19_genes_introns	SYT9	uc001mfd.3	2	cg15957341;cg23006065
chr2	176963583	176964721	chr2:176963583-176964721	1138	+	5.997e-19	11	7.651e-18	2.173e-15	1.77e-09	0.0638	hg19_genes_promoters;hg19_genes_promoters;hg19_genes_1to5kb	HOXD12;NA;HOXD11	uc010zev.1;uc021vsp.1;uc010fqx.3	11	cg06473181;cg20292112;cg06571387;cg01405040;cg18022224;cg03874199;cg12268637;cg11754318;cg02694427;cg23130254;cg03964958
chr22	46453808	46454013	chr22:46453808-46454013	205	+	2.21e-16	2	1.403e-18	2.213e-15	2.23e-13	0.076	hg19_genes_1to5kb;hg19_genes_exons;hg19_genes_exons;hg19_genes_introns	PRR34;PRR34-AS1;NA;MIRLET7BHG	uc003bgq.1;uc011aqw.2;uc003bgs.3;uc003bgr.4	2	cg01234420;cg22982767
chr8	29210373	29211950	chr8:29210373-29211950	1577	+	1.521e-13	7	1.101e-17	2.257e-15	5.78e-08	0.0451	hg19_genes_1to5kb	DUSP4	uc003xhl.3	7	cg11642681;cg21073748;cg05128656;cg15944766;cg00510870;cg23435671;cg06120235
chr5	76010444	76010659	chr5:76010444-76010659	215	+	2.36e-16	4	1.508e-18	2.268e-15	6.26e-12	-0.0894	hg19_genes_1to5kb	F2R	uc003ken.4	4	cg14714391;cg26594335;cg19735421;cg03043127
chr20	62126068	62126828	chr20:62126068-62126828	760	+	6.478e-14	4	5.375e-18	2.286e-15	3.34e-10	-0.0567	hg19_genes_exons	EEF1A2	uc002yfe.2	4	cg03074225;cg26806791;cg17426146;cg01125531
chr8	102380960	102381162	chr8:102380960-102381162	202	+	2.288e-16	5	1.458e-18	2.332e-15	6.35e-12	-0.0769	hg19_genes_promoters;hg19_genes_exons	NACA4P;NA	uc003ykc.1;uc010mbs.1	5	cg03465280;cg23963995;cg13164141;cg15959262;cg01579370
chr14	91744409	91744446	chr14:91744409-91744446	37	+	4.879e-17	3	2.708e-19	2.366e-15	1.98e-13	0.124	hg19_genes_exons	CCDC88C	uc001xzi.3	3	cg16117334;cg20451705;cg15313956
chr16	89004378	89005055	chr16:89004378-89005055	677	+	3.997e-14	4	5.055e-18	2.414e-15	2.15e-10	-0.0625	hg19_genes_introns	CBFA2T3	uc002fml.2	4	cg01366670;cg26927634;cg26824780;cg04036306
chr7	158235051	158236135	chr7:158235051-158236135	1084	+	4.409e-13	6	8.19e-18	2.442e-15	5.43e-09	-0.0736	hg19_genes_introns	PTPRN2	uc011kwa.2	6	cg15035217;cg05224015;cg10542336;cg24481303;cg15243366;cg12438819
chr1	154913307	154913745	chr1:154913307-154913745	438	+	1.869e-11	2	3.44e-18	2.539e-15	2.05e-12	-0.0644	hg19_genes_1to5kb	PMVK	uc001ffq.3	2	cg20065217;cg01178854
chr2	1926366	1927210	chr2:1926366-1927210	844	+	1.735e-16	7	6.828e-18	2.615e-15	2.07e-09	-0.0867	hg19_genes_promoters	MYT1L	uc010ewl.2	7	cg02966841;cg18148375;cg25654677;cg06552160;cg00067742;cg14128411;cg08689708
chr2	220434528	220435004	chr2:220434528-220435004	476	+	4.589e-15	2	3.851e-18	2.615e-15	8.48e-13	-0.0896	hg19_genes_1to5kb;hg19_genes_exons	INHA;OBSL1	uc002vmk.2;uc010fwk.3	2	cg05521175;cg08201311
chr9	4299221	4300204	chr9:4299221-4300204	983	+	5.003e-16	5	8.14e-18	2.677e-15	4.38e-09	0.077	hg19_genes_promoters	GLIS3	uc003zhx.1	5	cg08303922;cg14114673;cg23333878;cg13513288;cg10836809
chr21	46077582	46078008	chr21:46077582-46078008	426	+	5.173e-19	5	3.591e-18	2.725e-15	9e-12	-0.0933	hg19_genes_promoters;hg19_genes_1to5kb;hg19_genes_introns	KRTAP12-3;KRTAP12-4;TSPEAR	uc002zft.3;uc002zfs.1;uc002zfe.1	5	cg15021280;cg10439737;cg02343008;cg03778138;cg16501560
chr4	784961	785697	chr4:784961-785697	736	+	5.426e-15	3	6.338e-18	2.783e-15	1.48e-10	0.0678	hg19_genes_introns	CPLX1	uc003gbi.3	3	cg00713278;cg13778078;cg05161119
chr14	73395778	73395840	chr14:73395778-73395840	62	+	9.096e-17	3	5.344e-19	2.786e-15	3.53e-13	-0.0714	hg19_genes_introns	DCAF4	uc001xng.3	3	cg07550554;cg21842061;cg04167819
chr17	71361857	71361902	chr17:71361857-71361902	45	+	6.812e-17	3	3.903e-19	2.803e-15	2.77e-13	0.095	hg19_genes_introns	SDK2	uc002jjt.4	3	cg08085827;cg16050897;cg06061257
chr3	114035416	114037618	chr3:114035416-114037618	2202	+	7.811e-08	6	1.926e-17	2.826e-15	2.43e-07	-0.037	hg19_genes_promoters	MIR568	uc003ebh.2	6	cg04885775;cg08723913;cg16358924;cg02771886;cg17164827;cg23637607
chr18	12254365	12255319	chr18:12254365-12255319	954	+	8.192e-18	10	8.436e-18	2.858e-15	5.29e-10	0.0867	hg19_genes_5UTRs	CIDEA	uc002kqt.4	10	cg15063116;cg20950011;cg21114773;cg12395205;cg07204280;cg16727201;cg05700339;cg00590620;cg07824824;cg12642717
chr10	5540667	5541824	chr10:5540667-5541824	1157	+	1.38e-13	8	1.027e-17	2.868e-15	3.87e-08	-0.0573	hg19_genes_promoters	CALML5	uc001iic.2	8	cg02382706;cg23625250;cg16048771;cg24392574;cg00797152;cg02754943;cg17278890;cg14096855
chr7	2191228	2191764	chr7:2191228-2191764	536	+	8.598e-11	2	4.763e-18	2.872e-15	2.6e-12	-0.0709	hg19_genes_introns	MAD1L1	uc003sle.1	2	cg20829967;cg21543346
chr5	6348863	6349546	chr5:6348863-6349546	683	+	1.614e-11	4	6.1e-18	2.887e-15	5.4e-10	-0.0788				4	cg21622381;cg18772109;cg18883317;cg01281040
chr13	84453665	84454496	chr13:84453665-84454496	831	+	2.501e-12	4	7.456e-18	2.9e-15	1.6e-09	0.0828	hg19_genes_exons	SLITRK1	uc001vlk.3	4	cg16727923;cg21448057;cg18937395;cg02772430
chr17	17603531	17604185	chr17:17603531-17604185	654	+	3.301e-19	6	5.935e-18	2.933e-15	8.79e-10	0.0739	hg19_genes_introns	RAI1	uc002grm.3	6	cg14720773;cg27208169;cg06775073;cg02147681;cg17844831;cg03720762
chr5	176918190	176919740	chr5:176918190-176919740	1550	+	1.169e-12	7	1.424e-17	2.97e-15	6.07e-08	0.032	hg19_genes_promoters	PDLIM7	uc003mha.1	7	cg03032595;cg21410283;cg07413150;cg08594589;cg04657517;cg11186754;cg07034563
chr1	197887955	197889249	chr1:197887955-197889249	1294	+	1.781e-17	10	1.191e-17	2.974e-15	2.9e-08	0.0747	hg19_genes_exons	LHX9	uc001gui.1	10	cg12444328;cg08463788;cg20329405;cg00795248;cg08610862;cg06661450;cg08883223;cg13420848;cg09076431;cg04365202
chr16	20084851	20085359	chr16:20084851-20085359	508	+	9.547e-18	3	4.686e-18	2.982e-15	1.66e-11	0.0671	hg19_genes_promoters	GPR139	uc002dgu.1	3	cg01944044;cg20086208;cg08280383
chr19	5802267	5802445	chr19:5802267-5802445	178	+	2.634e-16	2	1.708e-18	3.102e-15	1.28e-14	0.0923				2	cg24060040;cg03635300
chr8	124218573	124219726	chr8:124218573-124219726	1153	+	7.356e-13	7	1.147e-17	3.215e-15	3.66e-08	-0.00988	hg19_genes_1to5kb;hg19_genes_exons	FAM83A-AS1;FAM83A	uc003yqa.1;uc003ypv.3	8	cg23698536;cg07935320;cg02625638;cg05645982;cg23467079;cg26140120;cg14308254;cg20296493
chr16	81039227	81039459	chr16:81039227-81039459	232	+	3.509e-16	3	2.335e-18	3.253e-15	8.75e-13	-0.104	hg19_genes_promoters;hg19_genes_introns	CENPN;CMC2	uc002ffw.4;uc002ffu.3	3	cg08265926;cg03284308;cg06002197
chr8	55370192	55372112	chr8:55370192-55372112	1920	+	2.014e-15	16	1.933e-17	3.254e-15	1.5e-07	0.0673	hg19_genes_promoters	SOX17	uc003xsb.4	16	cg09626193;cg03329976;cg15710198;cg24928391;cg24891539;cg04672706;cg11214140;cg15186181;cg02919422;cg26059468;cg00123055;cg08044097;cg15377283;cg16830930;cg02222728;cg24150172
chr7	157668966	157670172	chr7:157668966-157670172	1206	+	4.78e-15	6	1.244e-17	3.333e-15	1.14e-08	-0.0572	hg19_genes_introns	PTPRN2	uc011kwa.2	6	cg00348802;cg14561985;cg18633471;cg15094119;cg14211350;cg11913695
chr11	68180584	68181384	chr11:68180584-68181384	800	+	2.141e-17	7	8.298e-18	3.353e-15	6.26e-09	0.0863	hg19_genes_exons	LRP5	uc001ont.3	7	cg10893908;cg24109739;cg15302350;cg13894813;cg26915558;cg22799110;cg05754939
chr17	46827113	46827627	chr17:46827113-46827627	514	+	4.289e-18	4	5.551e-18	3.491e-15	4.85e-11	0.101				4	cg27138812;cg04591032;cg23905164;cg04262140
chr11	5276490	5277211	chr11:5276490-5277211	721	+	4.788e-13	2	8.031e-18	3.601e-15	6.95e-12	-0.0992	hg19_genes_promoters	HBG2	uc001mai.1	2	cg27009246;cg21506790
chr7	157630174	157631041	chr7:157630174-157631041	867	+	2.963e-11	2	9.878e-18	3.683e-15	3.07e-11	-0.0856	hg19_genes_introns	PTPRN2	uc011kwa.2	2	cg03170878;cg05579861
chr12	48195549	48196168	chr12:48195549-48196168	619	+	3.478e-10	2	7.072e-18	3.693e-15	1.06e-11	0.0965	hg19_genes_1to5kb	HDAC7	uc009zkv.1	2	cg04381888;cg20995304
chr10	45693967	45695009	chr10:45693967-45695009	1042	+	4.167e-22	5	1.211e-17	3.755e-15	1.55e-09	0.044				5	cg04170354;cg00305878;cg05960576;cg26510023;cg03549506
chr11	7021637	7022089	chr11:7021637-7022089	452	+	1.5e-11	2	5.273e-18	3.771e-15	2.66e-12	-0.0738	hg19_genes_exons	ZNF214	uc001mfa.2	2	cg16562386;cg02804557
chr10	35926227	35926565	chr10:35926227-35926565	338	+	5.712e-16	2	3.978e-18	3.804e-15	4.34e-13	-0.0941				2	cg19230501;cg06850005
chr1	158900088	158900645	chr1:158900088-158900645	557	+	6.322e-14	3	6.703e-18	3.89e-15	4.25e-11	-0.12	hg19_genes_promoters	PYHIN1	uc001fta.4	3	cg21576886;cg26246880;cg15036529
chr12	58131345	58133412	chr12:58131345-58133412	2067	+	2.51e-14	8	2.573e-17	4.023e-15	5.44e-07	0.0585	hg19_genes_promoters	AGAP2	uc001spp.3	9	cg03505148;cg14795572;cg22507723;cg12253175;cg09596958;cg08425810;cg01353646;cg13879455;cg25582401
chr16	88550365	88551490	chr16:88550365-88551490	1125	+	3.379e-14	9	1.428e-17	4.103e-15	5.31e-08	-0.0304	hg19_genes_introns	ZFPM1	uc002fkv.3	9	cg04228827;cg02071579;cg01938304;cg26568171;cg02232529;cg26899496;cg03080043;cg08466082;cg08374494
chr6	107078648	107078675	chr6:107078648-107078675	27	+	6.157e-17	2	3.484e-19	4.171e-15	6.86e-15	-0.0826	hg19_genes_promoters;hg19_genes_introns	RTN4IP1;QRSL1	uc003prk.3;uc003prl.2	2	cg07476030;cg24914244
chr7	157876300	157876370	chr7:157876300-157876370	70	+	1.511e-16	2	9.258e-19	4.275e-15	1.8e-14	-0.0964	hg19_genes_introns	PTPRN2	uc011kwa.2	2	cg10769178;cg09230014
chr7	117119601	117120065	chr7:117119601-117120065	464	+	2.201e-17	6	6.149e-18	4.284e-15	3.29e-10	0.0845	hg19_genes_promoters	CFTR	uc003vjd.3	6	cg17204129;cg17616554;cg09626894;cg21461649;cg00735923;cg06081199
chr1	16973938	16974586	chr1:16973938-16974586	648	+	9.928e-20	4	8.596e-18	4.288e-15	2.11e-11	0.0477	hg19_genes_1to5kb;hg19_genes_1to5kb;hg19_genes_exons	CROCCP2;NA;MST1P2	uc001azg.1;uc001azi.1;uc009vow.2	4	cg06599927;cg13171718;cg17455847;cg14237550
chr3	14319984	14320524	chr3:14319984-14320524	540	+	5.323e-17	2	7.355e-18	4.402e-15	4.55e-13	-0.0693				2	cg02555923;cg18556976
chr19	31640194	31640850	chr19:31640194-31640850	656	+	7.56e-16	7	9.05e-18	4.459e-15	1.01e-09	-0.0699	hg19_genes_promoters		uc010xrm.2	7	cg12507030;cg20985037;cg13786171;cg26495716;cg11341086;cg01120132;cg00550040
chr18	74401671	74402011	chr18:74401671-74402011	340	+	6.713e-16	2	4.734e-18	4.501e-15	6.36e-13	-0.108	hg19_genes_promoters		uc002lmh.1	2	cg22920417;cg21306775
chr14	31343283	31343428	chr14:31343283-31343428	145	+	3.267e-16	3	2.163e-18	4.822e-15	7.47e-13	-0.0992	hg19_genes_promoters	COCH	uc001wqp.2	3	cg26107597;cg16966992;cg26069353
chr2	225265963	225266877	chr2:225265963-225266877	914	+	2.801e-21	11	1.409e-17	4.984e-15	4.81e-09	-0.08	hg19_genes_promoters	FAM124B	uc002vnw.3	11	cg25717464;cg19108747;cg23013850;cg26154999;cg18890556;cg00698413;cg10114725;cg25313930;cg24516901;cg01244015;cg01833675
chr7	157534758	157535297	chr7:157534758-157535297	539	+	2.402e-11	2	8.432e-18	5.056e-15	3.64e-12	-0.108	hg19_genes_introns	PTPRN2	uc011kwa.2	2	cg11844087;cg24996491
chr2	227659406	227659637	chr2:227659406-227659637	231	+	5.269e-16	2	3.643e-18	5.098e-15	5.48e-13	0.102	hg19_genes_introns	IRS1	uc002voh.4	2	cg05263838;cg04751089
chr5	491321	491924	chr5:491321-491924	603	+	3.424e-12	3	9.511e-18	5.098e-15	1.04e-10	-0.0626	hg19_genes_exons	SLC9A3	uc003jbe.2	3	cg16149930;cg13641012;cg08909608
chr18	19745316	19745459	chr18:19745316-19745459	143	+	3.573e-16	2	2.394e-18	5.411e-15	3.97e-15	0.111	hg19_genes_1to5kb	GATA6	uc002ktt.2	2	cg00740088;cg17959327
chr12	124907105	124908113	chr12:124907105-124908113	1008	+	1.907e-13	3	1.696e-17	5.439e-15	8.76e-10	0.0629	hg19_genes_introns	NCOR2	uc010tbb.2	3	cg13419087;cg25113767;cg08976554
chr7	157955692	157956162	chr7:157955692-157956162	470	+	1.689e-17	3	8.09e-18	5.564e-15	2.74e-11	-0.089	hg19_genes_introns	PTPRN2	uc011kwa.2	3	cg02161503;cg23602909;cg04622731
chr8	99986175	99986965	chr8:99986175-99986965	790	+	2.147e-20	3	1.364e-17	5.58e-15	1.29e-11	0.0715				3	cg09059319;cg03896611;cg14968543
chr3	128719999	128720885	chr3:128719999-128720885	886	+	4.783e-16	6	1.58e-17	5.763e-15	1.44e-09	0.0808	hg19_genes_promoters	EFCC1	uc011bkt.2	6	cg00112465;cg19611175;cg15087448;cg11641611;cg20506715;cg02604524
chr1	229567560	229569102	chr1:229567560-229569102	1542	+	2.483e-12	9	2.83e-17	5.932e-15	1.5e-07	0.0674	hg19_genes_5UTRs	ACTA1	uc001htm.3	9	cg02970384;cg24104241;cg05353133;cg00034468;cg04568492;cg11668749;cg12341314;cg27229613;cg09926178
chr15	54303927	54305207	chr15:54303927-54305207	1280	+	3.854e-14	4	2.397e-17	6.054e-15	4.93e-09	-0.068	hg19_genes_promoters	UNC13C	uc021smr.1	4	cg22845496;cg06530558;cg14159007;cg03281038
chr16	4723507	4723623	chr16:4723507-4723623	116	+	3.296e-16	2	2.184e-18	6.086e-15	1.94e-14	-0.0769	hg19_genes_exons	MGRN1	uc002cwz.3	2	cg08760128;cg27004760
chr21	41554681	41554931	chr21:41554681-41554931	250	+	6.756e-16	3	4.771e-18	6.169e-15	3.42e-12	-0.0761	hg19_genes_introns	DSCAM	uc002yyq.1	3	cg05340803;cg12298598;cg03519441
chr6	31734106	31734581	chr6:31734106-31734581	475	+	9.564e-18	11	9.113e-18	6.201e-15	7.87e-10	0.045	hg19_genes_exons	VWA7	uc011dog.2	11	cg10158997;cg05239811;cg13187827;cg19593741;cg25264948;cg23287992;cg00848392;cg23526676;cg17391620;cg18273421;cg25641533
chr1	247712110	247712592	chr1:247712110-247712592	482	+	1.164e-16	8	9.459e-18	6.343e-15	5.61e-10	-0.0991	hg19_genes_promoters	GCSAML	uc001idf.3	8	cg02052265;cg03343128;cg18908499;cg16555504;cg12769118;cg17518550;cg27573991;cg05767404
chr19	690417	690845	chr19:690417-690845	428	+	1.884e-17	3	9.017e-18	6.81e-15	1.81e-11	-0.0667	hg19_genes_introns	PRSS57	uc002lpl.1	3	cg15979152;cg15996051;cg10378054
chr11	64512829	64513290	chr11:64512829-64513290	461	+	4.441e-16	6	9.794e-18	6.867e-15	3.14e-10	0.0956	hg19_genes_promoters	RASGRP2	uc009ypv.3	6	cg25836271;cg23057706;cg05479196;cg14528318;cg11334214;cg02959637
chr12	97956741	97957455	chr12:97956741-97957455	714	+	3.147e-13	3	1.519e-17	6.878e-15	1.75e-10	-0.0543	hg19_genes_promoters;hg19_genes_introns	MIR135A2;RMST	uc001tfb.3;uc001tfa.1	3	cg15028128;cg23912509;cg07287698
chr6	63990177	63991021	chr6:63990177-63991021	844	+	5.295e-11	2	1.835e-17	7.028e-15	4.52e-11	-0.067	hg19_genes_exons	LGSN	uc003peh.3	2	cg01584139;cg23222446
chr20	23669241	23670090	chr20:23669241-23670090	849	+	1.247e-15	4	1.86e-17	7.081e-15	6.63e-10	-0.0646	hg19_genes_promoters	CST4	uc002wto.1	4	cg20479054;cg24875415;cg22238692;cg25965576
chr16	68676451	68676807	chr16:68676451-68676807	356	+	1.074e-15	5	7.877e-18	7.152e-15	1.16e-10	0.0941	hg19_genes_1to5kb	CDH3	uc002ewf.2	5	cg09900242;cg07061260;cg00748373;cg06575065;cg27417609
chr21	38080526	38081977	chr21:38080526-38081977	1451	+	9.69e-14	6	3.211e-17	7.152e-15	1.05e-07	0.0761	hg19_genes_exons	SIM2	uc002yvp.3	6	cg16001495;cg00698204;cg15750546;cg01090834;cg14356396;cg19193931
chr18	67136810	67137183	chr18:67136810-67137183	373	+	1.13e-15	5	8.342e-18	7.229e-15	9.7e-11	-0.0756	hg19_genes_introns	DOK6	uc002lkl.3	5	cg27408897;cg22374213;cg22188815;cg04708585;cg16065234
chr1	1397297	1398349	chr1:1397297-1398349	1052	+	2.19e-17	7	2.415e-17	7.42e-15	1.02e-08	0.0621	hg19_genes_exons	ATAD3C	uc001aft.2	7	cg04107003;cg24085570;cg17282836;cg10522845;cg24687970;cg25101405;cg04981940
chr6	17282065	17283114	chr6:17282065-17283114	1049	+	2.857e-20	12	2.446e-17	7.537e-15	9.9e-09	0.0744	hg19_genes_promoters	RBM24	uc011dix.2	12	cg00381411;cg25302957;cg02685016;cg07346310;cg15168816;cg17497965;cg14466942;cg02066331;cg15753394;cg02311932;cg23146346;cg23207527
chr4	56659770	56660461	chr4:56659770-56660461	691	+	2.868e-19	8	1.618e-17	7.569e-15	1.61e-09	0.0741	hg19_genes_1to5kb		uc021xon.1	8	cg25372357;cg00206356;cg09160776;cg24495585;cg07762181;cg26633084;cg19676181;cg06074123
chr14	24027960	24028303	chr14:24027960-24028303	343	+	1.101e-15	2	8.11e-18	7.643e-15	5.9e-13	0.0335	hg19_genes_1to5kb;hg19_genes_exons	NA;THTPA	uc001wko.1;uc031qnt.1	2	cg08222609;cg19463228
chr10	130506833	130508479	chr10:130506833-130508479	1646	+	2.056e-12	7	4.058e-17	7.97e-15	1.59e-07	-0.0716				7	cg06120979;cg11273848;cg21368402;cg25057461;cg01085537;cg02799090;cg05791173
chr5	168174689	168174936	chr5:168174689-168174936	247	+	8.589e-16	2	6.182e-18	8.09e-15	7.78e-13	-0.0898	hg19_genes_introns	SLIT3	uc003mab.4	2	cg00320301;cg07350919
chr8	145747659	145748549	chr8:145747659-145748549	890	+	8.538e-14	5	2.304e-17	8.369e-15	4.9e-09	0.0837	hg19_genes_1to5kb;hg19_genes_exons;hg19_genes_exons	RECQL4;LRRC14;LRRC24	uc003zdj.3;uc003zdk.3;uc003zdm.3	5	cg01099220;cg11875085;cg02479773;cg08872590;cg14739437
chr1	16862202	16863014	chr1:16862202-16863014	812	+	1.676e-11	3	2.104e-17	8.376e-15	7.95e-10	0.049	hg19_genes_promoters		uc001ayv.2	3	cg18024113;cg22218470;cg21680896
chr8	133772657	133773116	chr8:133772657-133773116	459	+	4.093e-17	6	1.213e-17	8.54e-15	1.02e-09	-0.0934	hg19_genes_promoters	TMEM71	uc003ytn.3	6	cg03141298;cg27159719;cg20955688;cg10054641;cg05598678;cg23313885
chr7	41741428	41743002	chr7:41741428-41743002	1574	+	4.803e-14	6	4.222e-17	8.671e-15	5.33e-08	-0.0658	hg19_genes_promoters;hg19_genes_introns	INHBA;INHBA-AS1	uc003thr.3;uc003ths.2	6	cg09138133;cg15291905;cg11079619;cg18413237;cg14527389;cg16415646
chr2	64431245	64431471	chr2:64431245-64431471	226	+	8.751e-16	2	6.324e-18	9.045e-15	1.81e-13	-0.12	hg19_genes_exons	LINC00309	uc021vio.1	2	cg19017142;cg11238542
chr1	41284582	41285097	chr1:41284582-41285097	515	+	1.003e-17	4	1.45e-17	9.104e-15	4.26e-11	0.0823	hg19_genes_exons	KCNQ4	uc001cgh.2	4	cg11386025;cg19689322;cg13426079;cg03461431
chr10	5658249	5658493	chr10:5658249-5658493	244	+	9.573e-16	2	6.974e-18	9.239e-15	8.55e-13	0.0765				2	cg17085576;cg12223502
chr16	67564076	67564546	chr16:67564076-67564546	470	+	9.32e-12	2	1.375e-17	9.455e-15	4.66e-12	0.0483	hg19_genes_introns	RIPOR1	uc010cei.2	2	cg03784054;cg04185041
chr6	474297	475430	chr6:474297-475430	1133	+	6.67e-17	9	3.363e-17	9.594e-15	8.42e-09	-0.0739				9	cg00814898;cg17645074;cg11682724;cg21710066;cg27627038;cg19485103;cg20223322;cg13525071;cg26187313
chr6	159052400	159052447	chr6:159052400-159052447	47	+	2.21e-16	3	1.402e-18	9.64e-15	6.02e-13	0.077	hg19_genes_exons	TMEM181	uc003qrm.4	3	cg16754857;cg01581326;cg18201505
chr5	2515396	2515709	chr5:2515396-2515709	313	+	1.251e-15	2	9.338e-18	9.643e-15	7.75e-13	-0.107				2	cg10473842;cg17870484
chr19	17346089	17346508	chr19:17346089-17346508	419	+	2.775e-17	3	1.328e-17	1.024e-14	2.91e-11	0.0962	hg19_genes_exons	NR2F6	uc002nfq.3	3	cg26279261;cg17526513;cg00865724
chr12	58135833	58136246	chr12:58135833-58136246	413	+	1.169e-18	5	1.41e-17	1.104e-14	2.98e-11	-0.0884	hg19_genes_promoters;hg19_genes_1to5kb	AGAP2;TSPAN31	uc001spr.3;uc001spt.3	5	cg22199080;cg09973986;cg10932874;cg22505898;cg13203811
chr5	150004773	150004919	chr5:150004773-150004919	146	+	7.109e-16	3	5.046e-18	1.117e-14	1.21e-12	0.068	hg19_genes_introns	SYNPO	uc003lsn.3	3	cg01590948;cg13897374;cg12921411
chr3	49723947	49724292	chr3:49723947-49724292	345	+	1.573e-15	3	1.197e-17	1.121e-14	7.63e-12	0.0485	hg19_genes_1to5kb;hg19_genes_exons	RNF123;MST1	uc003cxh.4;uc003cxg.3	3	cg24075208;cg02880315;cg06387141
chr7	157522373	157523542	chr7:157522373-157523542	1169	+	7.362e-12	4	4.083e-17	1.129e-14	3.38e-09	-0.0879	hg19_genes_introns	PTPRN2	uc011kwa.2	4	cg00250414;cg23375968;cg12297440;cg04237822
chr1	50573970	50574838	chr1:50573970-50574838	868	+	2.702e-16	7	3.103e-17	1.156e-14	6.55e-09	-0.0572	hg19_genes_promoters	ELAVL4	uc001csb.2	7	cg24518017;cg13844820;cg25217583;cg08538032;cg26227005;cg08106706;cg18242139
chr1	158723939	158724363	chr1:158723939-158724363	424	+	3.202e-17	3	1.529e-17	1.166e-14	3.66e-11	-0.114	hg19_genes_promoters	OR6K6	uc001fsw.1	3	cg22601108;cg20410409;cg17025555
chr3	64253534	64254113	chr3:64253534-64254113	579	+	2.465e-16	7	2.099e-17	1.172e-14	1.25e-09	0.0801				7	cg15310857;cg05063999;cg11610350;cg23170347;cg21456897;cg08275638;cg16973715
chr8	145022842	145023014	chr8:145022842-145023014	172	+	8.739e-16	2	6.31e-18	1.186e-14	7.93e-14	0.0835	hg19_genes_1to5kb;hg19_genes_1to5kb	PLEC;MIR661	uc003zad.2;uc022bcl.1	2	cg16001422;cg03280622
chr6	168619344	168619387	chr6:168619344-168619387	43	+	2.464e-16	2	1.58e-18	1.188e-14	2.54e-14	-0.0705				2	cg20762346;cg01331309
chr11	133823125	133823863	chr11:133823125-133823863	738	+	5.558e-11	3	2.804e-17	1.228e-14	2.62e-10	-0.0815	hg19_genes_introns	IGSF9B	uc031qfh.1	3	cg07139165;cg06610125;cg03910363
chr6	121767874	121768598	chr6:121767874-121768598	724	+	1.123e-13	3	2.903e-17	1.296e-14	2.1e-10	-0.0603	hg19_genes_promoters;hg19_genes_5UTRs	NA;GJA1	uc021zel.1;uc011ebo.1	3	cg11486295;cg24375465;cg23176309
chr6	108488335	108491109	chr6:108488335-108491109	2774	+	4.106e-12	9	7.784e-17	1.299e-14	2.93e-06	0.0571	hg19_genes_introns	NR2E1	uc003psg.3	13	cg17386213;cg06433023;cg20690420;cg19340889;cg08946601;cg13435432;cg05135644;cg04407470;cg13776285;cg00170003;cg15347342;cg25775494;cg05380821
chr1	2365064	2365764	chr1:2365064-2365764	700	+	1.746e-15	4	2.871e-17	1.326e-14	5.87e-10	-0.0751				4	cg22682172;cg25880537;cg17506588;cg22388472
chr13	29106422	29107121	chr13:29106422-29107121	699	+	2.489e-16	4	2.955e-17	1.366e-14	2.61e-10	0.0895				4	cg25895961;cg13031171;cg16661209;cg08962087
chr11	130299298	130299334	chr11:130299298-130299334	36	+	2.432e-16	2	1.558e-18	1.399e-14	2.78e-14	-0.0611	hg19_genes_promoters	ADAMTS8	uc001qgg.4	2	cg06944693;cg01260219
chr1	19810690	19811323	chr1:19810690-19811323	633	+	1.174e-11	2	2.904e-17	1.483e-14	2.06e-11	0.0372	hg19_genes_promoters	CAPZB	uc010ocz.2	2	cg19713429;cg05051464
chr7	157919649	157920175	chr7:157919649-157920175	526	+	3.091e-16	4	2.452e-17	1.507e-14	1.48e-10	-0.0865	hg19_genes_introns	PTPRN2	uc011kwa.2	4	cg26967186;cg08450080;cg25001924;cg11734772
chr18	61816543	61817321	chr18:61816543-61817321	778	+	6.726e-13	5	3.817e-17	1.586e-14	5.77e-09	-0.0736	hg19_genes_promoters;hg19_genes_introns	LINC00305;LINC01924	uc002ljw.4;uc002ljx.3	5	cg10054857;cg01722450;cg19981951;cg05155520;cg18827787
chr1	41119634	41119989	chr1:41119634-41119989	355	+	2.245e-15	4	1.773e-17	1.615e-14	3.48e-11	0.0657	hg19_genes_introns	RIMS3	uc001cfu.1	4	cg09845314;cg16359657;cg02369542;cg16328007
chr6	168970774	168972931	chr6:168970774-168972931	2157	+	4.161e-13	14	1.158e-16	1.665e-14	2.93e-06	-0.0427	hg19_genes_introns	SMOC2	uc003qwr.2	14	cg24652281;cg13517866;cg26912251;cg26990023;cg06455686;cg09508022;cg03813730;cg09620705;cg21496060;cg09120725;cg14697125;cg19476037;cg22954645;cg00963850
chr19	855536	856146	chr19:855536-856146	610	+	2.89e-17	5	3.147e-17	1.668e-14	6.3e-10	-0.066	hg19_genes_1to5kb;hg19_genes_exons	CFD;ELANE	uc002lqc.3;uc002lqb.3	5	cg11683663;cg02487452;cg08223924;cg19628469;cg03526702
chr1	200842756	200842891	chr1:200842756-200842891	135	+	1.021e-16	2	7.038e-18	1.685e-14	8.59e-14	0.0867	hg19_genes_exons	GPR25	uc001gvn.2	2	cg15892784;cg13300273
chr11	131799642	131799702	chr11:131799642-131799702	60	+	4.808e-16	3	3.295e-18	1.775e-14	8.29e-13	-0.0763	hg19_genes_introns	NTM	uc001qgm.3	3	cg00274909;cg23692386;cg01465429
chr12	27396894	27396984	chr12:27396894-27396984	90	+	7.214e-06	3	5.151e-18	1.85e-14	6.76e-13	-0.092	hg19_genes_promoters	STK38L	uc001rhr.3	3	cg23433370;cg07240557;cg23028436
chr1	16375046	16375405	chr1:16375046-16375405	359	+	5.917e-10	2	2.079e-17	1.872e-14	1.63e-12	0.078	hg19_genes_promoters	CLCNKB	uc001axy.5	2	cg18866587;cg10324630
chr6	37505970	37506186	chr6:37505970-37506186	216	+	1.673e-15	2	1.278e-17	1.912e-14	1.28e-12	-0.081				2	cg14656153;cg18877699
chr8	59259110	59259266	chr8:59259110-59259266	156	+	1.249e-15	2	9.31e-18	1.929e-14	7.37e-14	-0.105				2	cg21287347;cg27280266
chr2	202047246	202047474	chr2:202047246-202047474	228	+	1.822e-15	2	1.404e-17	1.99e-14	8.47e-13	-0.0891	hg19_genes_promoters	CASP10	uc002uxi.1	2	cg04781494;cg24401737
chr1	202091865	202092297	chr1:202091865-202092297	432	+	1.437e-16	9	2.725e-17	2.039e-14	7.13e-10	0.0865	hg19_genes_promoters	GPR37L1	uc001gxj.3	9	cg02848961;cg13300939;cg17219660;cg02124912;cg08129759;cg27313021;cg15096829;cg02751839;cg16257215
chr6	100903227	100906686	chr6:100903227-100906686	3459	+	8.051e-12	16	2.527e-16	2.076e-14	5.38e-06	0.0462	hg19_genes_introns	SIM1	uc003pqj.4	19	cg01850269;cg26954968;cg24211504;cg00434010;cg22784386;cg26755141;cg03290400;cg14578879;cg02764478;cg00736459;cg06246999;cg23588121;cg07973435;cg04337653;cg26796341;cg14993283;cg01912955;cg00231504;cg10745499
chr1	1566351	1566700	chr1:1566351-1566700	349	+	2.823e-15	4	2.286e-17	2.117e-14	3.13e-11	0.109	hg19_genes_promoters	MMP23B	uc001agp.3	4	cg24535439;cg00262621;cg08231710;cg06943420
chr20	62693657	62694006	chr20:62693657-62694006	349	+	1.185e-15	7	2.292e-17	2.123e-14	5.89e-11	0.0851	hg19_genes_promoters;hg19_genes_promoters	TCEA2;NA	uc021wgq.1;uc021wgr.1	7	cg04956806;cg27370028;cg10494860;cg24348495;cg03946671;cg12176783;cg02197387
chr1	58089001	58089358	chr1:58089001-58089358	357	+	2.957e-15	2	2.413e-17	2.185e-14	1.24e-12	-0.0955	hg19_genes_introns	DAB1	uc001cys.1	2	cg00026909;cg20292791
chr1	247921487	247921826	chr1:247921487-247921826	339	+	2.882e-15	4	2.345e-17	2.236e-14	4.13e-11	-0.0984	hg19_genes_promoters	OR1C1	uc010pza.2	4	cg03773882;cg07159802;cg15147833;cg20305368
chr11	61302112	61302467	chr11:61302112-61302467	355	+	3.058e-15	3	2.502e-17	2.278e-14	2.99e-11	0.0936	hg19_genes_introns	SYT7	uc001nrv.3	3	cg13027727;cg06729381;cg11386098
chr1	158736112	158736313	chr1:158736112-158736313	201	+	1.859e-15	2	1.434e-17	2.306e-14	1.19e-12	-0.111	hg19_genes_exons	OR6N1	uc010piq.2	2	cg04972930;cg24381587
chr12	6485537	6487081	chr12:6485537-6487081	1544	+	2.701e-15	8	1.414e-16	2.32e-14	3.43e-07	0.0606	hg19_genes_promoters;hg19_genes_introns	SCNN1A;LTBR	uc001qnx.3;uc010sfc.2	9	cg26215727;cg07933926;cg01244006;cg20366549;cg18883951;cg20095851;cg22245858;cg09680149;cg13126638
chr11	102713490	102715021	chr11:102713490-102715021	1531	+	6.944e-12	5	1.027e-16	2.343e-14	1.11e-08	-0.0538	hg19_genes_promoters	MMP3	uc001phj.1	5	cg18113270;cg17145397;cg23438592;cg16466334;cg06618666
chr1	207224982	207225648	chr1:207224982-207225648	666	+	4.008e-15	4	4.888e-17	2.372e-14	1.38e-09	-0.0793	hg19_genes_promoters;hg19_genes_promoters	PFKFB2;YOD1	uc001hfg.3;uc001hfe.1	4	cg24040043;cg02710090;cg06119874;cg01380361
chr10	8106003	8106036	chr10:8106003-8106036	33	+	3.666e-16	3	2.466e-18	2.416e-14	9.83e-13	0.0905	hg19_genes_exons	GATA3	uc001ijz.3	3	cg04213746;cg15043723;cg12405139
chr12	54347702	54347939	chr12:54347702-54347939	237	+	2.261e-15	2	1.787e-17	2.437e-14	1.56e-12	0.0896	hg19_genes_promoters	HOXC12	uc010soq.2	2	cg16305379;cg23750445
chr12	54144380	54145842	chr12:54144380-54145842	1462	+	1.091e-14	9	1.2e-16	2.454e-14	2.35e-07	0.0473				9	cg23261715;cg13839439;cg03059991;cg05385164;cg06858186;cg06642275;cg09157427;cg03431079;cg14950169
chr3	77145918	77147365	chr3:77145918-77147365	1447	+	1.498e-10	7	1.17e-16	2.476e-14	1.35e-07	-0.0478	hg19_genes_5UTRs	ROBO2	uc011bgj.3	7	cg07651080;cg04787417;cg24933651;cg16933762;cg08512168;cg20543478;cg08845730
chr21	39627271	39628680	chr21:39627271-39628680	1409	+	4.347e-12	5	8.337e-17	2.542e-14	3.76e-08	-0.0648	hg19_genes_promoters	KCNJ15	uc002ywv.4	5	cg03993463;cg24751551;cg27312626;cg13966313;cg13863153
chr5	41071405	41072797	chr5:41071405-41072797	1392	+	6.807e-09	4	6.823e-17	2.576e-14	2.46e-08	-0.0765	hg19_genes_promoters	MROH2B	uc003jmj.4	4	cg12196692;cg17208869;cg01900397;cg09538031
chr3	62354489	62357177	chr3:62354489-62357177	2688	+	2.897e-15	11	1.867e-16	2.676e-14	3.27e-06	0.0569	hg19_genes_exons	FEZF2	uc003dlh.2	16	cg22618215;cg06327727;cg11602901;cg03308652;cg26825532;cg00503302;cg12378187;cg11178293;cg18175809;cg12988424;cg03915638;cg10542584;cg16817826;cg15422685;cg20072171;cg18525486
chr14	105830606	105830860	chr14:105830606-105830860	254	+	2.634e-15	4	2.118e-17	2.696e-14	5.68e-11	0.114	hg19_genes_introns	PACS2	uc001yqs.2	4	cg12425861;cg18397450;cg19499452;cg18912855
chr2	10586873	10587053	chr2:10586873-10587053	180	+	1.944e-15	2	1.518e-17	2.726e-14	1.49e-13	-0.0773	hg19_genes_promoters;hg19_genes_introns	SNORA80B;ODC1	uc021vdu.1;uc010exg.1	2	cg11668917;cg15075241
chr8	143560651	143561040	chr8:143560651-143561040	389	+	7.049e-17	3	3.307e-17	2.748e-14	4.31e-11	-0.0828	hg19_genes_exons	ADGRB1	uc003ywm.3	3	cg20817363;cg04678462;cg14634760
chr6	31645677	31646977	chr6:31645677-31646977	1300	+	3.699e-11	6	1.151e-16	2.764e-14	9.68e-08	-0.0291	hg19_genes_exons	LY6G5C	uc003nvu.2	6	cg10950723;cg17999642;cg27334499;cg17187990;cg07537699;cg11452501
chr1	2979311	2980599	chr1:2979311-2980599	1288	+	2.503e-14	9	1.641e-16	2.787e-14	2.38e-07	0.0642	hg19_genes_promoters	PRDM16-DT	uc001aka.3	9	cg23969554;cg07523753;cg09074856;cg27197651;cg04484550;cg01514538;cg12050271;cg03969902;cg05346286
chr16	89251636	89252925	chr16:89251636-89252925	1289	+	7.248e-14	3	1.532e-16	2.787e-14	1.86e-09	-0.0427	hg19_genes_exons	CDH15	uc010cij.1	3	cg04908548;cg05901543;cg01623282
chr6	99842351	99842369	chr6:99842351-99842369	18	+	3.692e-06	3	1.562e-18	2.806e-14	7.2e-13	-0.119	hg19_genes_promoters	COQ3	uc003ppk.3	3	cg18751133;cg24831427;cg03514381
chr5	43017351	43018630	chr5:43017351-43018630	1279	+	3.079e-13	8	1.637e-16	2.809e-14	1.76e-07	-0.0869	hg19_genes_exons	LOC648987	uc003jnc.3	8	cg27628536;cg18647237;cg11671913;cg01567239;cg01442257;cg11549953;cg12319602;cg14919554
chr17	753974	754464	chr17:753974-754464	490	+	9.465e-17	3	4.397e-17	2.901e-14	1.65e-11	0.0869	hg19_genes_introns	NXN	uc010vqe.2	3	cg10655236;cg18618206;cg26713109
chr8	101871315	101872529	chr8:101871315-101872529	1214	+	3.497e-16	5	1.427e-16	2.953e-14	6.39e-09	-0.0649				5	cg22036165;cg17305672;cg10261735;cg01783554;cg03694403
chr19	50192739	50195113	chr19:50192739-50195113	2374	+	2.15e-11	10	1.791e-16	3.02e-14	1.53e-06	0.0664	hg19_genes_promoters;hg19_genes_5UTRs	CPT1C;ADM5	uc002ppl.4;uc002pph.2	12	cg00507154;cg14440600;cg00449201;cg05001580;cg20727114;cg19538614;cg00400183;cg26554406;cg19471591;cg25232942;cg21604803;cg21723184
chr15	23035493	23035558	chr15:23035493-23035558	65	+	8.608e-16	2	6.201e-18	3.084e-14	7.64e-14	-0.102	hg19_genes_1to5kb	NIPA2	uc001yux.3	2	cg27514038;cg09624910
chr10	61900940	61902087	chr10:61900940-61902087	1147	+	4.269e-09	3	9.531e-17	3.131e-14	6.82e-09	-0.0636	hg19_genes_promoters	ANK3	uc001jkw.3	3	cg22601415;cg17792419;cg16915506
chr10	1769480	1769578	chr10:1769480-1769578	98	+	1.297e-15	3	9.73e-18	3.209e-14	1.32e-13	-0.0898	hg19_genes_introns	ADARB2	uc009xhq.3	3	cg12090430;cg18133357;cg19909974
chr18	30352782	30353284	chr18:30352782-30353284	502	+	3.939e-18	8	4.985e-17	3.21e-14	3.12e-10	-0.0842	hg19_genes_promoters	KLHL14	uc002kxm.1	8	cg13353999;cg13476901;cg21501358;cg14891195;cg16342115;cg20162206;cg27014538;cg06591973
chr6	164506197	164507306	chr6:164506197-164507306	1109	+	5.426e-16	10	6.672e-17	3.231e-14	3.06e-08	-0.0742				10	cg16163174;cg11357369;cg02740007;cg21306949;cg08319974;cg00048370;cg23054456;cg25694032;cg24400656;cg06388363
chr7	122635026	122636107	chr7:122635026-122636107	1081	+	9.854e-09	3	1.169e-16	3.32e-14	5.76e-09	-0.0504	hg19_genes_promoters	TAS2R16	uc003vkl.1	3	cg03640110;cg12150401;cg19660744
chr11	133804526	133805605	chr11:133804526-133805605	1079	+	3.102e-13	9	1.59e-16	3.331e-14	7.19e-08	-0.0472	hg19_genes_exons	IGSF9B	uc031qfh.1	9	cg26532812;cg18298997;cg11070420;cg16461134;cg08170519;cg04625914;cg09279646;cg13454570;cg05856173
chr17	33822621	33823691	chr17:33822621-33823691	1070	+	1.435e-08	4	8.962e-17	3.353e-14	2.08e-08	0.064	hg19_genes_introns	SLFN12L	uc002hjn.3	4	cg05717794;cg11112161;cg00444151;cg23933241
chr6	32943839	32945907	chr6:32943839-32945907	2068	+	2.923e-12	14	1.988e-16	3.475e-14	1.57e-06	0.0416	hg19_genes_exons	BRD2	uc003ocn.4	16	cg15025485;cg26450574;cg01961387;cg23271057;cg15226766;cg11936639;cg00482994;cg10770652;cg11600186;cg16933813;cg04166913;cg26246342;cg19556854;cg01935221;cg18888137;cg02707277
chr11	27679469	27681476	chr11:27679469-27681476	2007	+	3.199e-10	5	2.57e-16	3.575e-14	1.58e-07	-0.0427	hg19_genes_promoters;hg19_genes_exons	BDNF;BDNF-AS	uc010rdu.2;uc001mrm.3	5	cg01418645;cg08388004;cg23426002;cg05189570;cg07238832
chr2	204102418	204102501	chr2:204102418-204102501	83	+	1.251e-15	3	9.343e-18	3.638e-14	1.86e-12	-0.07	hg19_genes_promoters	CYP20A1	uc002uzv.4	3	cg21181051;cg20822767;cg14577373
chr4	2261343	2262319	chr4:2261343-2262319	976	+	1.85e-11	2	6.264e-17	3.675e-14	1.32e-10	0.0567	hg19_genes_exons	MXD4	uc003gev.1	2	cg01567672;cg03840289
chr16	30075102	30075548	chr16:30075102-30075548	446	+	3.729e-17	5	5.076e-17	3.679e-14	6.24e-10	0.0615	hg19_genes_promoters;hg19_genes_introns	ALDOA;BOLA2	uc002dvz.3;uc010bzb.2	5	cg00583733;cg04416734;cg00300822;cg01986682;cg04306817
chr5	2564582	2565550	chr5:2564582-2565550	968	+	1.663e-13	4	8.033e-17	3.708e-14	1.55e-09	-0.0484				4	cg09442149;cg19990342;cg17125208;cg24736935
chr10	117817567	117818510	chr10:117817567-117818510	943	+	1.68e-12	5	5.649e-17	3.808e-14	6.84e-09	-0.0439	hg19_genes_exons	GFRA1	uc001lci.3	5	cg12664951;cg11371706;cg07436141;cg12510201;cg14471191
chr9	137659754	137660671	chr9:137659754-137660671	917	+	9.005e-11	3	5.915e-17	3.908e-14	5.17e-10	0.0213	hg19_genes_exons	COL5A1	uc004cfe.4	3	cg04568819;cg03430597;cg14399122
chr12	32654929	32655837	chr12:32654929-32655837	908	+	3.15e-12	4	1.163e-16	3.952e-14	3.6e-09	-0.0852	hg19_genes_promoters	FGD4	uc001rkx.4	4	cg11809958;cg22431093;cg08738571;cg19540425
chr10	43428578	43429460	chr10:43428578-43429460	882	+	2.05e-16	5	5.759e-17	4.063e-14	3.87e-09	0.0928				5	cg12352960;cg09272748;cg11986813;cg10711775;cg17053251
chr17	56414613	56415479	chr17:56414613-56415479	866	+	4.799e-10	2	1.125e-16	4.141e-14	1.44e-10	-0.0847	hg19_genes_1to5kb;hg19_genes_exons	MIR4736;TSPOAP1-AS1	uc021uap.1;uc021uan.1	2	cg23209016;cg10537807
chr8	86554026	86554889	chr8:86554026-86554889	863	+	1.968e-09	2	7.376e-17	4.163e-14	1.19e-10	-0.066				2	cg27642416;cg01531320
chr17	1553202	1554060	chr17:1553202-1554060	858	+	1.944e-15	9	1.284e-16	4.186e-14	1.73e-09	0.0488	hg19_genes_promoters;hg19_genes_1to5kb;hg19_genes_exons	RILP;SCARF1;PRPF8	uc002ftd.3;uc002fsy.2;uc002fte.3	9	cg04313875;cg15380836;cg05548425;cg08625564;cg23488607;cg03044281;cg19502936;cg04049033;cg23888304
chr7	157402263	157403115	chr7:157402263-157403115	852	+	3.141e-14	6	7.813e-17	4.208e-14	4e-09	-0.0875	hg19_genes_introns	PTPRN2	uc011kwa.2	6	cg16557061;cg03966010;cg10502354;cg09123693;cg27109989;cg01172234
chr11	119293601	119294442	chr11:119293601-119294442	841	+	1.179e-16	10	6.37e-17	4.263e-14	9.4e-09	0.0744	hg19_genes_promoters;hg19_genes_introns	THY1;USP2-AS1	uc001pwr.3;uc001pwo.3	10	cg02955631;cg12508624;cg10601287;cg17236709;cg16566400;cg13524082;cg00156427;cg15449664;cg13248115;cg22978378
chr8	144789823	144790657	chr8:144789823-144790657	834	+	2.399e-25	7	1.211e-16	4.308e-14	1.62e-10	0.0561	hg19_genes_promoters;hg19_genes_introns	CCDC166;ZNF707	uc011lkr.2;uc011lkq.1	7	cg13246242;cg21206652;cg21429107;cg01262208;cg24063962;cg11205981;cg09754549
chr1	63795435	63796264	chr1:63795435-63796264	829	+	1.402e-15	7	1.062e-16	4.33e-14	1.22e-08	0.08	hg19_genes_1to5kb		uc021ooe.1	7	cg20321153;cg00347677;cg05923687;cg21244177;cg10249375;cg15837212;cg21695661
chr19	35981224	35982047	chr19:35981224-35982047	823	+	5.69e-19	8	1.571e-16	4.363e-14	1.15e-10	-0.0634	hg19_genes_promoters	KRTDAP	uc002nzh.3	8	cg05241571;cg06918506;cg00083616;cg01585096;cg22802461;cg25717032;cg10305797;cg10721090
chr5	174134944	174135762	chr5:174134944-174135762	818	+	3.173e-13	3	6.946e-17	4.385e-14	1.9e-10	-0.0627				3	cg08550251;cg09730930;cg07482257
chr19	1005172	1005249	chr19:1005172-1005249	77	+	1.387e-15	2	1.045e-17	4.386e-14	2.14e-14	-0.0897	hg19_genes_exons	GRIN3B	uc002lqo.1	2	cg08273362;cg00515755
chr12	53552274	53553087	chr12:53552274-53553087	813	+	3.728e-12	2	7.141e-17	4.419e-14	6.72e-11	0.067	hg19_genes_exons	CSAD	uc021qyc.1	2	cg19243330;cg05242244
chr15	40697591	40698393	chr15:40697591-40698393	802	+	1.101e-15	9	1.404e-16	4.474e-14	4.07e-08	0.0384	hg19_genes_promoters	IVD	uc001zlq.2	9	cg02378269;cg09655862;cg06731484;cg27148665;cg27529930;cg01659099;cg11934304;cg13463731;cg26738606
chr3	138658243	138659022	chr3:138658243-138659022	779	+	1.089e-17	8	1.099e-16	4.607e-14	1.77e-09	0.0861	hg19_genes_introns		uc003esv.1	8	cg06970190;cg15665928;cg02019774;cg24625136;cg21575509;cg22132508;cg14504269;cg08555653
chr1	149286603	149288144	chr1:149286603-149288144	1541	+	6.139e-11	7	2.42e-16	4.663e-14	1.24e-07	0.0362	hg19_genes_promoters;hg19_genes_exons	NA;LINC02591	uc001esg.4;uc010pbf.2	7	cg15472739;cg19612827;cg24854435;cg10242032;cg09460082;cg11528594;cg23664334
chr8	8745938	8747453	chr8:8745938-8747453	1515	+	3.67e-09	4	2.591e-16	4.741e-14	4.42e-08	-0.0693	hg19_genes_introns	MFHAS1	uc003wsj.1	4	cg01617280;cg27280535;cg20987067;cg21002223
chr17	54304933	54305681	chr17:54304933-54305681	748	+	4.181e-13	3	1.216e-16	4.796e-14	5.39e-10	-0.0787	hg19_genes_promoters;hg19_genes_exons	NA;ANKFN1	uc002iuo.3;uc002iun.1	3	cg17516660;cg11073381;cg20047349
chr19	31844954	31845686	chr19:31844954-31845686	732	+	6.793e-18	4	7.031e-17	4.907e-14	1.9e-09	-0.0822	hg19_genes_1to5kb	TSHZ3	uc002nsy.4	4	cg25359664;cg15637286;cg09372486;cg11990334
chr3	184095245	184095977	chr3:184095245-184095977	732	+	1.021e-11	4	7.686e-17	4.907e-14	1.83e-09	0.0669	hg19_genes_promoters;hg19_genes_1to5kb	THPO;CHRD	uc003fol.1;uc003fov.3	4	cg16469223;cg11819637;cg20379919;cg09736922
chr6	170589483	170592386	chr6:170589483-170592386	2903	+	2.426e-09	12	4.96e-16	4.94e-14	1.71e-05	-0.0352	hg19_genes_exons	DLL1	uc003qxm.3	16	cg19888017;cg03775991;cg00599530;cg13019844;cg08581021;cg07920838;cg19873602;cg00254486;cg06588804;cg20926049;cg21293831;cg13250324;cg01475503;cg13356429;cg19524023;cg03228386
chr19	6271960	6272159	chr19:6271960-6272159	199	+	3.731e-15	2	3.106e-17	5.044e-14	2.26e-12	0.106	hg19_genes_introns	MLLT1	uc002mek.3	2	cg16466652;cg06633438
chr1	1072197	1072903	chr1:1072197-1072903	706	+	5.596e-16	5	7.236e-17	5.085e-14	6.21e-09	0.0424	hg19_genes_promoters	LINC01342	uc001acv.3	5	cg15822328;cg19925558;cg22433276;cg03128133;cg06615380
chr6	50791202	50791420	chr6:50791202-50791420	218	+	4.116e-15	3	3.446e-17	5.109e-14	1.5e-11	0.129	hg19_genes_exons	TFAP2B	uc003pag.3	3	cg27260772;cg06117072;cg22248052
chr7	150497065	150497761	chr7:150497065-150497761	696	+	2.117e-17	10	8.276e-17	5.151e-14	3.31e-08	0.0712	hg19_genes_promoters;hg19_genes_promoters	TMEM176A;TMEM176B	uc003whx.1;uc003whu.4	10	cg05017199;cg26385222;cg14991769;cg02244695;cg04861380;cg00780574;cg19336959;cg25124476;cg00417408;cg07769074
chr6	10882927	10884315	chr6:10882927-10884315	1388	+	3.557e-11	11	2.657e-16	5.174e-14	4.34e-07	0.0546	hg19_genes_promoters;hg19_genes_1to5kb	GCM2;SYCP2L	uc003mzn.4;uc003mzo.3	11	cg08510658;cg17991695;cg19951298;cg10074727;cg15244049;cg10501976;cg26640601;cg11796455;cg09775263;cg20180247;cg24113409
chr6	58147525	58148899	chr6:58147525-58148899	1374	+	1.852e-11	6	2.593e-16	5.218e-14	1.56e-07	0.0523	hg19_genes_promoters		uc021zbd.1	6	cg10633658;cg07883457;cg04630271;cg01544851;cg16099023;cg20889841
chr7	99646992	99647007	chr7:99646992-99647007	15	+	9.916e-06	2	2.45e-18	5.28e-14	2.88e-14	-0.0803	hg19_genes_promoters	ZSCAN21	uc011kje.1	2	cg10066231;cg19370284
chr19	52222431	52223100	chr19:52222431-52223100	669	+	1.644e-12	4	1.473e-16	5.362e-14	3.74e-09	0.0738	hg19_genes_1to5kb	HAS1	uc010epc.1	4	cg02229261;cg01024444;cg13944175;cg08065657
chr22	22901569	22902238	chr22:22901569-22902238	669	+	7.537e-17	11	1.613e-16	5.362e-14	9.18e-09	-0.0736	hg19_genes_promoters;hg19_genes_promoters;hg19_genes_introns	LL22NC03-63E9.3;PRAME;NA	uc011ais.3;uc002zwg.3;uc031rxg.1	11	cg07969622;cg05208878;cg17336139;cg11225751;cg08831999;cg22871485;cg20667684;cg01966129;cg04242655;cg00372774;cg16932094
chr3	193849318	193849984	chr3:193849318-193849984	666	+	3.804e-14	2	1.139e-16	5.385e-14	1.67e-11	-0.0666	hg19_genes_1to5kb	HES1	uc011bst.2	2	cg06012804;cg00271177
chr7	158324928	158325587	chr7:158324928-158325587	659	+	1.435e-13	5	5.636e-17	5.44e-14	1.96e-09	-0.0763	hg19_genes_promoters;hg19_genes_introns	MIR595;PTPRN2	uc022aql.1;uc011kwa.2	5	cg19036372;cg05433557;cg23385492;cg12877853;cg26308704
chr10	131424627	131425283	chr10:131424627-131425283	656	+	1.5e-11	4	8.062e-17	5.473e-14	9.08e-10	-0.0507	hg19_genes_introns	MGMT	uc001lkh.2	4	cg26102564;cg04425788;cg25557018;cg11019008
chr11	67450540	67450545	chr11:67450540-67450545	5	+	1.445e-16	2	8.842e-19	5.716e-14	1.83e-14	-0.0901	hg19_genes_1to5kb	ALDH3B2	uc001oms.3	2	cg00436420;cg26181316
chr16	615709	616936	chr16:615709-616936	1227	+	1.503e-10	5	2.1e-16	5.851e-14	4.68e-08	0.0592	hg19_genes_promoters;hg19_genes_promoters;hg19_genes_1to5kb	NHLRC4;PIGQ;NA	uc002chl.3;uc010bqw.3;uc021szs.1	5	cg10096052;cg08989290;cg04497992;cg02475695;cg01721754
chr20	55964998	55965246	chr20:55964998-55965246	248	+	5.266e-15	3	4.492e-17	5.855e-14	1.24e-11	-0.115	hg19_genes_1to5kb;hg19_genes_introns	RBM38;NA	uc010zzj.2;uc021wfc.1	3	cg05995220;cg27262236;cg15768226
chr7	158060614	158061821	chr7:158060614-158061821	1207	+	3.752e-11	8	2.425e-16	5.951e-14	1.51e-07	-0.0657	hg19_genes_introns	PTPRN2	uc011kwa.2	8	cg03021296;cg20393882;cg26425766;cg03330374;cg21244990;cg22383831;cg20673767;cg24241530
chr7	1624987	1626154	chr7:1624987-1626154	1167	+	9.144e-10	3	2.299e-16	6.151e-14	6.71e-09	-0.0789	hg19_genes_promoters;hg19_genes_exons	NA;PSMG3-AS1	uc021zys.1;uc003sla.3	3	cg21379546;cg05920602;cg19486070
chr12	6755816	6756089	chr12:6755816-6756089	273	+	6.004e-15	2	5.196e-17	6.152e-14	3.06e-12	-0.101	hg19_genes_exons	ACRBP	uc001qpu.1	2	cg12895370;cg25683185
chr1	3644226	3644802	chr1:3644226-3644802	576	+	5.564e-16	3	1.311e-16	6.228e-14	6.09e-10	-0.056	hg19_genes_5UTRs	TP73	uc010nzl.2	3	cg04392488;cg08852911;cg19688837
chr4	3494582	3496301	chr4:3494582-3496301	1719	+	6.106e-12	5	2.809e-16	6.262e-14	1.55e-07	-0.0426	hg19_genes_5UTRs;hg19_genes_5UTRs	DOK7;NA	uc003ghf.4;uc003ghg.1	5	cg01417823;cg22853325;cg06582266;cg08644045;cg16415104
chr1	230849801	230851503	chr1:230849801-230851503	1702	+	1.256e-11	5	3.515e-16	6.328e-14	1.48e-07	0.0222	hg19_genes_promoters	AGT	uc001hty.4	5	cg07502417;cg24474852;cg19125606;cg27401395;cg26882410
chr11	2548282	2548320	chr11:2548282-2548320	38	+	1.072e-15	2	7.85e-18	6.677e-14	8.34e-14	-0.102	hg19_genes_introns	KCNQ1	uc009ydo.1	2	cg02097203;cg05623526
chr16	1230137	1231724	chr16:1230137-1231724	1587	+	2.887e-11	6	3.125e-16	6.783e-14	7.18e-07	-0.0564	hg19_genes_introns	CACNA1H	uc002cks.3	9	cg07632618;cg05264018;cg05764422;cg16650212;cg10083464;cg08101977;cg00840270;cg00931520;cg00300794
chr3	126260260	126261299	chr3:126260260-126261299	1039	+	7.214e-16	4	2.548e-16	6.906e-14	1.91e-09	0.058	hg19_genes_exons	CHST13	uc003eja.3	4	cg00180447;cg06698795;cg17911539;cg04527018
chr19	31840737	31842273	chr19:31840737-31842273	1536	+	8.512e-12	11	2.999e-16	7.006e-14	6.99e-07	0.0577	hg19_genes_promoters	TSHZ3	uc002nsy.4	11	cg26224223;cg08970226;cg15792338;cg23641852;cg00786658;cg00545804;cg15208375;cg12986271;cg11199770;cg15711268;cg05215806
chr20	31331973	31332995	chr20:31331973-31332995	1022	+	2.695e-12	4	2.323e-16	7.028e-14	1.2e-09	-0.0605	hg19_genes_promoters	COMMD7	uc002wya.4	4	cg06604199;cg23396732;cg18586851;cg02973993
chr5	174177366	174178885	chr5:174177366-174178885	1519	+	3.233e-12	6	3.37e-16	7.083e-14	1.28e-07	0.0162	hg19_genes_promoters	MIR4634	uc021yhz.1	6	cg01425680;cg11649981;cg24996482;cg06916315;cg24271863;cg09491410
chr1	147789480	147789974	chr1:147789480-147789974	494	+	1.086e-15	4	9.417e-17	7.261e-14	1.73e-11	0.0611	hg19_genes_introns	NBPF8	uc001eqe.3	4	cg17149103;cg00171578;cg06991392;cg10537450
chr14	105399175	105399322	chr14:105399175-105399322	147	+	4.055e-15	2	3.387e-17	7.446e-14	2.63e-13	0.0729	hg19_genes_exons	PLD4	uc001ypu.1	2	cg20145009;cg20978937
chr16	56696748	56697230	chr16:56696748-56697230	482	+	1.78e-17	4	1.046e-16	7.45e-14	3.26e-11	0.0724				4	cg09145546;cg03936449;cg05486035;cg01544903
chr17	7381288	7381770	chr17:7381288-7381770	482	+	1.03e-16	4	1.127e-16	7.45e-14	4.05e-10	0.0803	hg19_genes_1to5kb;hg19_genes_introns	SLC35G6;ZBTB4	uc010cmj.1;uc002ghc.4	4	cg07565956;cg27579313;cg12096487;cg10001987
chr11	36396512	36397459	chr11:36396512-36397459	947	+	2.361e-11	4	2.237e-16	7.583e-14	7.36e-11	-0.0735	hg19_genes_promoters	PRR5L	uc001mwp.3	4	cg03734864;cg26601310;cg05348871;cg19086540
chr5	2748066	2750264	chr5:2748066-2750264	2198	+	3.345e-08	7	5.736e-16	8.16e-14	1.88e-06	0.0684	hg19_genes_1to5kb;hg19_genes_exons	C5orf38;IRX2	uc003jdc.3;uc003jda.3	7	cg02531479;cg24630195;cg03312958;cg07511080;cg26578682;cg11173941;cg05321361
chr20	35917416	35917430	chr20:35917416-35917430	14	+	5.293e-16	2	3.665e-18	8.463e-14	4.6e-14	-0.0757	hg19_genes_promoters	MANBAL	uc002xgu.3	2	cg24570912;cg22163406
chr15	25513277	25514970	chr15:25513277-25514970	1693	+	7.797e-10	6	3.896e-16	8.482e-14	2.56e-07	-0.0637	hg19_genes_promoters;hg19_genes_promoters;hg19_genes_exons	SNORD115-47;SNORD115-48;NA	uc010ayt.1;uc001zao.1;uc001zae.3	6	cg08475996;cg09661984;cg03483707;cg27513586;cg02748105;cg18915009
chr1	248018816	248019235	chr1:248018816-248019235	419	+	5.885e-13	2	1.279e-16	8.56e-14	1.25e-11	-0.0933	hg19_genes_1to5kb	TRIM58	uc001ido.3	2	cg02148612;cg04902327
chr1	248020331	248021164	chr1:248020331-248021164	833	+	4.002e-16	11	1.878e-16	8.615e-14	4.43e-08	0.0845	hg19_genes_promoters	TRIM58	uc001ido.3	11	cg26052730;cg20855565;cg10983544;cg20429172;cg20810478;cg26157385;cg23054189;cg20146541;cg07533148;cg16021909;cg09789636
chr12	130526797	130527213	chr12:130526797-130527213	416	+	5.874e-15	9	8.238e-17	8.626e-14	1e-09	0.0854	hg19_genes_promoters	LINC02418	uc031qkh.1	9	cg07630723;cg04745161;cg13822303;cg24642065;cg13576883;cg15584445;cg10233825;cg02681173;cg15848986
chr5	139017667	139018891	chr5:139017667-139018891	1224	+	1.091e-10	3	3.215e-16	8.793e-14	6.61e-09	0.0458				3	cg10495047;cg14117392;cg06660160
chr4	56685845	56686246	chr4:56685845-56686246	401	+	8.641e-16	4	6.987e-17	8.948e-14	2.41e-10	0.0871	hg19_genes_promoters	EXOC1L	uc010igy.1	4	cg13985817;cg16606320;cg21056723;cg13547725
chr19	7795192	7795989	chr19:7795192-7795989	797	+	7.211e-15	4	2.371e-16	9.004e-14	1.75e-09	0.078	hg19_genes_exons	CLEC4G	uc002mhp.4	4	cg05842480;cg12768640;cg13950603;cg23853484
chr7	157543597	157545180	chr7:157543597-157545180	1583	+	2.155e-11	7	4.406e-16	9.071e-14	9.84e-07	-0.0681	hg19_genes_introns	PTPRN2	uc011kwa.2	7	cg17086205;cg24093300;cg22881266;cg26075417;cg18843944;cg22377978;cg02543519
chr2	238768641	238769420	chr2:238768641-238769420	779	+	1.054e-17	5	1.99e-16	9.215e-14	2.3e-09	-0.0551	hg19_genes_introns	RAMP1	uc002vxj.3	5	cg20986875;cg03270167;cg17845266;cg04365102;cg09861583
chr16	87903283	87903672	chr16:87903283-87903672	389	+	3.666e-16	3	1.654e-16	9.226e-14	9.3e-11	-0.0692	hg19_genes_promoters	SLC7A5	uc002fkm.3	3	cg00728300;cg08710629;cg12408911
chr5	561954	562342	chr5:561954-562342	388	+	1.788e-16	3	8.108e-17	9.248e-14	9.12e-11	0.0483				3	cg24131574;cg16447950;cg05062653
chr1	6309300	6310440	chr1:6309300-6310440	1140	+	1.462e-11	4	3.252e-16	9.448e-14	2.22e-08	0.0663	hg19_genes_exons	GPR153	uc001amp.2	4	cg05473804;cg15892785;cg19802649;cg12770414
chr10	7455338	7455715	chr10:7455338-7455715	377	+	1.379e-14	3	1.289e-16	9.515e-14	2.09e-12	-0.0957	hg19_genes_1to5kb	SFMBT2	uc009xio.2	3	cg01514490;cg06220761;cg22784595
chr7	100737817	100738949	chr7:100737817-100738949	1132	+	1.127e-09	3	3.42e-16	9.515e-14	4.5e-09	-0.0628				3	cg04899225;cg09697510;cg09901951
chr12	130603995	130605113	chr12:130603995-130605113	1118	+	1.86e-15	7	3.837e-16	9.626e-14	1.43e-07	-0.0632				7	cg05950157;cg02300114;cg04956585;cg04665124;cg15439369;cg04393339;cg21449429
chr14	23652729	23653099	chr14:23652729-23653099	370	+	1.008e-14	4	9.123e-17	9.703e-14	1.04e-10	0.0712	hg19_genes_promoters	SLC7A8	uc001wiz.4	4	cg26660414;cg20569452;cg13052102;cg27035169
chr9	140119568	140119931	chr9:140119568-140119931	363	+	7.351e-15	2	6.46e-17	9.881e-14	3.72e-12	0.0838	hg19_genes_promoters;hg19_genes_promoters;hg19_genes_1to5kb;hg19_genes_1to5kb;hg19_genes_1to5kb	CYSRT1;NA;RNF224;SLC34A3;RNF208	uc004cmb.3;uc022bqd.1;uc022bqe.1;uc004cmc.1;uc004clz.2	2	cg15073164;cg01349901
chr22	19753364	19754449	chr22:19753364-19754449	1085	+	6.433e-11	4	3.365e-16	9.925e-14	1.29e-08	0.0895	hg19_genes_exons	TBX1	uc002zqa.1	4	cg00204782;cg01697719;cg08382235;cg21507095
chr1	247751498	247752208	chr1:247751498-247752208	710	+	3.731e-13	3	2.236e-16	1.011e-13	1.25e-09	-0.0837	hg19_genes_promoters	OR2G2	uc010pyy.2	3	cg02788731;cg01019985;cg17903359
chr12	54763081	54763434	chr12:54763081-54763434	353	+	1.686e-14	4	1.603e-16	1.017e-13	3.31e-10	-0.0811	hg19_genes_1to5kb;hg19_genes_exons	GPR84;ZNF385A	uc001sfu.3;uc009zno.1	4	cg02734505;cg17571266;cg03123759;cg22961459
chr19	56158714	56160066	chr19:56158714-56160066	1352	+	5.914e-12	8	4.041e-16	1.061e-13	4.65e-07	0.0428	hg19_genes_promoters	CCDC106	uc002qlr.3	8	cg22312354;cg26775079;cg12582959;cg27537628;cg08496742;cg04126816;cg25230111;cg22063966
chr7	105602405	105603744	chr7:105602405-105603744	1339	+	6.063e-11	5	4.403e-16	1.072e-13	9.84e-08	0.0299	hg19_genes_promoters	CDHR3	uc011kls.1	5	cg17709180;cg09816889;cg02228042;cg25747783;cg02661623
chr12	31476479	31476566	chr12:31476479-31476566	87	+	3.508e-15	2	2.9e-17	1.077e-13	2.32e-13	-0.0883	hg19_genes_promoters;hg19_genes_introns	FLJ13224;SINHCAF	uc001rkf.1;uc010sjz.2	2	cg14741228;cg03935116
chr6	166579057	166580694	chr6:166579057-166580694	1637	+	4.823e-08	6	5.149e-16	1.096e-13	3.81e-07	0.0661	hg19_genes_exons	TBXT	uc003qut.2	6	cg02053678;cg20114732;cg22540552;cg14829606;cg00850505;cg14959729
chr10	1509675	1511278	chr10:1509675-1511278	1603	+	2.354e-11	6	6.048e-16	1.119e-13	3.7e-07	-0.0665	hg19_genes_introns	ADARB2	uc009xhq.3	6	cg27566842;cg04525441;cg20731819;cg04245026;cg09316607;cg04012681
chr8	72649950	72650107	chr8:72649950-72650107	157	+	6.302e-15	2	5.471e-17	1.126e-13	1.54e-13	-0.0961				2	cg09851545;cg21181162
chr7	158179313	158179628	chr7:158179313-158179628	315	+	1.369e-14	2	1.278e-16	1.139e-13	5.12e-12	-0.0997	hg19_genes_introns	PTPRN2	uc011kwa.2	2	cg27282206;cg10650290
chr7	157811843	157812154	chr7:157811843-157812154	311	+	9.452e-15	4	8.495e-17	1.154e-13	1.11e-10	-0.0867	hg19_genes_introns	PTPRN2	uc011kwa.2	4	cg19341106;cg01496696;cg14183712;cg15223713
chr13	24523079	24523699	chr13:24523079-24523699	620	+	4.114e-11	2	1.667e-16	1.158e-13	6.2e-11	-0.069	hg19_genes_promoters	ANKRD20A19P	uc001upb.2	2	cg07440877;cg12682367
chr17	41984018	41985223	chr17:41984018-41985223	1205	+	1.807e-14	10	4.334e-16	1.191e-13	2.66e-07	0.066	hg19_genes_promoters	MPP2	uc002ieo.1	10	cg22377486;cg04965792;cg21989213;cg00794378;cg19399402;cg15802555;cg07112154;cg02760939;cg03557733;cg17552029
chr5	177539698	177539999	chr5:177539698-177539999	301	+	6.446e-15	3	5.612e-17	1.192e-13	1.92e-11	-0.0809	hg19_genes_promoters	N4BP3	uc003mik.1	3	cg03138970;cg20559537;cg27035514
chr1	50886071	50886970	chr1:50886071-50886970	899	+	5.919e-19	7	2.915e-16	1.198e-13	1.87e-08	0.0694	hg19_genes_exons	DMRTA2	uc010ona.2	7	cg13909582;cg07362328;cg00945234;cg16732616;cg04455430;cg25191628;cg12756396
chr7	157350867	157351749	chr7:157350867-157351749	882	+	3.746e-10	5	3.33e-16	1.22e-13	2.01e-08	-0.0772	hg19_genes_introns	PTPRN2	uc011kwa.2	5	cg22417032;cg06897306;cg22337375;cg24701780;cg25402818
chr12	132865182	132865475	chr12:132865182-132865475	293	+	1.409e-15	4	1.234e-16	1.225e-13	8.57e-11	-0.0879	hg19_genes_1to5kb	GALNT9	uc001ukb.3	4	cg26032151;cg14189142;cg05157499;cg10369955
chr16	6068831	6070293	chr16:6068831-6070293	1462	+	9.031e-15	11	5.881e-16	1.227e-13	8.48e-07	0.0648	hg19_genes_promoters	RBFOX1	uc002cyr.1	11	cg03586879;cg19378133;cg02230017;cg08545287;cg03934713;cg01610605;cg02119348;cg03072621;cg08582701;cg08015447;cg05107500
chr11	47611236	47612381	chr11:47611236-47612381	1145	+	2.345e-16	4	4.952e-16	1.253e-13	3.58e-09	0.0489	hg19_genes_promoters;hg19_genes_5UTRs	NA;C1QTNF4	uc021qit.1;uc001ngc.2	4	cg06911753;cg18356785;cg05537653;cg04824401
chr18	45458021	45458304	chr18:45458021-45458304	283	+	1.183e-14	3	1.086e-16	1.268e-13	6.95e-11	-0.0831	hg19_genes_promoters	SMAD2	uc002lcz.4	3	cg17243289;cg03294491;cg06236559
chr11	68452845	68452939	chr11:68452845-68452939	94	+	4.403e-15	2	3.7e-17	1.272e-13	2.13e-13	-0.0756	hg19_genes_introns	GAL	uc001oob.3	2	cg04464446;cg22007237
chr11	20229471	20230022	chr11:20229471-20230022	551	+	1.328e-14	5	2.001e-16	1.302e-13	1.65e-09	0.0925				5	cg14427437;cg16543094;cg23890008;cg21678813;cg11169641
chr1	154986238	154986513	chr1:154986238-154986513	275	+	1.036e-14	2	9.394e-17	1.305e-13	6.6e-13	0.0925	hg19_genes_promoters	ZBTB7B	uc001fgl.4	2	cg17588293;cg01782486
chr1	55246867	55247409	chr1:55246867-55247409	542	+	2.242e-17	5	2.559e-16	1.324e-13	2.14e-09	0.0446	hg19_genes_exons	TTC22	uc009vzt.1	5	cg15089077;cg24550149;cg19022697;cg15645660;cg11949335
chr7	157352978	157354055	chr7:157352978-157354055	1077	+	9.057e-12	6	4.371e-16	1.332e-13	1.57e-08	-0.0861	hg19_genes_introns	PTPRN2	uc011kwa.2	6	cg01372107;cg24258098;cg04127606;cg18122501;cg24135583;cg02850452
chr7	100273943	100274473	chr7:100273943-100274473	530	+	4.023e-15	4	1.735e-16	1.354e-13	7.52e-11	0.0445	hg19_genes_promoters	GNB2	uc003uwf.3	4	cg07056567;cg27369641;cg03324851;cg17854981
chr6	1618814	1620138	chr6:1618814-1620138	1324	+	3.08e-14	7	5.335e-16	1.356e-13	1.05e-07	-0.0551				7	cg13834539;cg04763519;cg14354168;cg04565473;cg15030568;cg15476894;cg26103587
chr19	45281006	45281527	chr19:45281006-45281527	521	+	2.406e-15	6	1.887e-16	1.378e-13	2.52e-09	0.0626	hg19_genes_promoters	CBLC	uc002ozs.3	6	cg23635599;cg01057656;cg18612786;cg16529268;cg04434147;cg22780475
chr10	23463015	23464044	chr10:23463015-23464044	1029	+	1.001e-17	7	4.376e-16	1.394e-13	2.42e-08	0.0707				7	cg00181834;cg00530925;cg14568830;cg23068913;cg15345206;cg03740167;cg05343088
chr1	232684113	232684369	chr1:232684113-232684369	256	+	1.335e-14	2	1.242e-16	1.402e-13	3.4e-12	0.109				2	cg09132058;cg22789237
chr7	157593094	157594103	chr7:157593094-157594103	1009	+	4.363e-11	4	4.3e-16	1.422e-13	1.08e-08	-0.0765	hg19_genes_introns	PTPRN2	uc011kwa.2	4	cg03014997;cg02699090;cg12885678;cg15453443
chr5	140561893	140563401	chr5:140561893-140563401	1508	+	1.027e-12	12	6.563e-16	1.428e-13	3.17e-07	0.0691	hg19_genes_1to5kb;hg19_genes_5UTRs	NA;PCDHB16	uc003liw.1;uc003liv.3	13	cg25596215;cg18489195;cg17652792;cg16134323;cg08665243;cg26389950;cg25340050;cg04836851;cg11925729;cg00269800;cg01248745;cg20730770;cg26569309
chr2	98340425	98340922	chr2:98340425-98340922	497	+	2.201e-16	4	2.682e-16	1.444e-13	1.18e-09	0.0437	hg19_genes_promoters	ZAP70	uc002sye.1	4	cg05772104;cg27425784;cg18005337;cg14131536
chr5	3740754	3740995	chr5:3740754-3740995	241	+	1.386e-14	2	1.297e-16	1.489e-13	6.01e-12	-0.102				2	cg01571383;cg16018972
chr1	217310887	217311609	chr1:217310887-217311609	722	+	9.105e-16	8	2.788e-16	1.491e-13	1.44e-08	0.0749	hg19_genes_promoters	ESRRG	uc001hlc.1	8	cg00255368;cg06634716;cg21784383;cg25975621;cg00913949;cg25755575;cg22118524;cg24630419
chr10	73769127	73769829	chr10:73769127-73769829	702	+	3.928e-10	3	3.615e-16	1.533e-13	1.19e-09	-0.0789	hg19_genes_exons;hg19_genes_introns	CHST3;ANAPC16	uc001jsn.3;uc021psn.1	3	cg26514793;cg12893030;cg15093997
chr16	1307050	1308386	chr16:1307050-1308386	1336	+	1.763e-09	7	6.412e-16	1.612e-13	5.51e-08	-0.0523	hg19_genes_exons	TPSD1	uc002clb.1	7	cg09804964;cg02923340;cg27103083;cg02144332;cg05848579;cg08470892;cg09639264
chr2	97213642	97214297	chr2:97213642-97214297	655	+	3.772e-13	2	2.999e-16	1.643e-13	4.26e-11	-0.067	hg19_genes_introns	ARID5A	uc002swe.3	2	cg00820405;cg18264519
chr19	3434702	3435351	chr19:3434702-3435351	649	+	1.916e-20	5	3.12e-16	1.659e-13	9.71e-10	0.0957	hg19_genes_exons	NFIC	uc002lxo.3	5	cg11719049;cg26026416;cg20707679;cg08380311;cg19388016
chr17	46711017	46711447	chr17:46711017-46711447	430	+	1.515e-16	5	1.902e-16	1.669e-13	1.59e-09	0.0909	hg19_genes_1to5kb	MIR196A1	uc010wln.1	5	cg23690166;cg26608174;cg04735310;cg01452847;cg22851691
chr19	58837043	58837258	chr19:58837043-58837258	215	+	1.199e-14	3	1.106e-16	1.669e-13	2.38e-11	0.0546	hg19_genes_1to5kb	ZSCAN22	uc002qsc.2	3	cg21962426;cg08337420;cg18393172
chr7	157474856	157476576	chr7:157474856-157476576	1720	+	2.284e-10	7	8.578e-16	1.669e-13	8.43e-07	-0.0714	hg19_genes_exons	PTPRN2	uc011kwa.2	9	cg23634928;cg05876425;cg01359748;cg18628367;cg18285788;cg03983213;cg17799033;cg10720723;cg26295921
chr5	72598865	72599504	chr5:72598865-72599504	639	+	3.519e-16	5	2.905e-16	1.685e-13	7.71e-10	0.091				5	cg00766220;cg11795854;cg02495823;cg15168727;cg26549701
chr11	504301	504938	chr11:504301-504938	637	+	3.414e-15	7	3.703e-16	1.69e-13	8.46e-09	0.0987	hg19_genes_promoters	RNH1	uc001lpk.1	7	cg18732172;cg15661311;cg14468692;cg01704474;cg20813589;cg23927970;cg23687466
chr4	829373	830646	chr4:829373-830646	1273	+	3.99e-11	4	6.265e-16	1.691e-13	7.28e-08	-0.0479				4	cg11677222;cg21781648;cg25364273;cg13809270
chr16	88974840	88975260	chr16:88974840-88975260	420	+	2.173e-17	4	1.99e-16	1.709e-13	7.94e-11	-0.0655	hg19_genes_introns	CBFA2T3	uc002fml.2	4	cg03970086;cg02633398;cg05489661;cg05267735
chr16	725416	726215	chr16:725416-726215	799	+	1.414e-16	7	4.635e-16	1.796e-13	9.84e-09	0.0485	hg19_genes_promoters;hg19_genes_1to5kb	RHBDL1;STUB1	uc002cir.1;uc002cit.3	7	cg07379557;cg06525293;cg07847424;cg27326823;cg02026235;cg07919131;cg02618550
chr18	77181423	77182406	chr18:77181423-77182406	983	+	3.162e-09	2	5.374e-16	1.825e-13	6.56e-10	-0.0631	hg19_genes_introns	NFATC1	uc002lnc.1	2	cg05264214;cg16997486
chr1	213189641	213189824	chr1:213189641-213189824	183	+	1.056e-14	3	9.615e-17	1.961e-13	9.95e-12	-0.0848	hg19_genes_promoters	ANGEL2	uc010pto.2	3	cg14610958;cg24410391;cg19863073
chr2	240196769	240197132	chr2:240196769-240197132	363	+	2.465e-14	4	2.447e-16	1.977e-13	4.14e-10	0.0834	hg19_genes_introns	HDAC4	uc002vyk.4	4	cg05870586;cg15058210;cg15978561;cg05903736
chr8	98788873	98789234	chr8:98788873-98789234	361	+	2.137e-14	2	2.094e-16	1.988e-13	2.4e-12	-0.0798	hg19_genes_introns	LAPTM4B	uc003yia.3	2	cg04517323;cg07673230
chr7	150147536	150148074	chr7:150147536-150148074	538	+	8.58e-17	9	3.045e-16	2.001e-13	9.62e-09	-0.0819	hg19_genes_promoters	GIMAP8	uc003whj.3	9	cg01049678;cg12155963;cg14251777;cg06422678;cg26387796;cg07223253;cg14719722;cg14827502;cg24285543
chr14	75531782	75531960	chr14:75531782-75531960	178	+	8.445e-15	2	7.515e-17	2.016e-13	5.07e-13	0.0922	hg19_genes_1to5kb;hg19_genes_1to5kb	ZC2HC1C;ACYP1	uc001xrh.3;uc001xrf.3	2	cg01903327;cg12075442
chr17	79098403	79100288	chr17:79098403-79100288	1885	+	1.47e-13	12	1.17e-15	2.094e-13	1.43e-06	-0.0572	hg19_genes_promoters;hg19_genes_promoters;hg19_genes_promoters;hg19_genes_1to5kb	MIR3065;MIR657;MIR338;AATK	uc021uew.1;uc021uev.1;uc010wuj.2;uc010dhz.3	14	cg08317891;cg09591867;cg04935521;cg18609037;cg02317955;cg26766064;cg18637486;cg06807993;cg06869212;cg23295826;cg11600078;cg06332842;cg23176214;cg26068527
chr1	246952048	246952890	chr1:246952048-246952890	842	+	1.358e-21	7	5.541e-16	2.131e-13	6.8e-10	0.0757	hg19_genes_promoters	LINC01341	uc010pyt.1	7	cg26898024;cg05314024;cg15176829;cg03596016;cg08535928;cg03340119;cg18950481
chr19	5821791	5822631	chr19:5821791-5822631	840	+	1.671e-09	3	5.07e-16	2.136e-13	2.14e-09	0.0525	hg19_genes_1to5kb	NRTN	uc002mde.3	3	cg10789314;cg24035928;cg07997737
chr13	111521981	111522315	chr13:111521981-111522315	334	+	2.084e-14	3	2.034e-16	2.149e-13	6.46e-11	-0.0951	hg19_genes_exons	LINC00346	uc001vrk.2	3	cg03757805;cg16032841;cg04513422
chr17	14207701	14208364	chr17:14207701-14208364	663	+	3.354e-12	5	4.704e-16	2.165e-13	3.5e-09	-0.0643	hg19_genes_exons;hg19_genes_introns	MGC12916;HS3ST3B1	uc010vvv.2;uc002goh.1	5	cg20731875;cg27369542;cg24895178;cg17863312;cg00179906
chr16	611985	613633	chr16:611985-613633	1648	+	9.634e-12	6	1.083e-15	2.177e-13	4.73e-07	-0.0483	hg19_genes_1to5kb;hg19_genes_1to5kb;hg19_genes_1to5kb;hg19_genes_5UTRs	NHLRC4;PIGQ;NA;PRR35	uc002chl.3;uc010bqw.3;uc021szs.1;uc002chk.3	6	cg05325887;cg01994216;cg08864283;cg09476347;cg16452248;cg01435178
chr20	44657637	44658942	chr20:44657637-44658942	1305	+	5.614e-13	7	8.563e-16	2.2e-13	3.17e-08	0.0614	hg19_genes_promoters	SLC12A5	uc002xra.3	8	cg11155865;cg07871947;cg11301556;cg26639039;cg10439765;cg22752533;cg07547549;cg02655630
chr16	4012997	4014296	chr16:4012997-4014296	1299	+	2.286e-15	7	8.83e-16	2.21e-13	1.88e-07	-0.0523	hg19_genes_exons	ADCY9	uc002cvx.3	7	cg03070236;cg00610508;cg00834536;cg08550394;cg04737885;cg00800141;cg04122657
chr1	227747268	227748720	chr1:227747268-227748720	1452	+	5.301e-11	6	9.716e-16	2.225e-13	4.52e-07	0.0385	hg19_genes_1to5kb	ZNF678	uc001hqw.2	6	cg20011248;cg18947553;cg02736395;cg05053440;cg14789818;cg20699586
chr20	33865349	33865991	chr20:33865349-33865991	642	+	5.071e-15	5	4.179e-16	2.236e-13	1.03e-08	0.0544	hg19_genes_promoters;hg19_genes_promoters	EDEM2;MMP24OS	uc010zuv.2;uc031rsv.1	5	cg08210727;cg13662093;cg07134254;cg03689076;cg17927777
chr11	62308492	62308811	chr11:62308492-62308811	319	+	1.999e-14	3	1.938e-16	2.25e-13	1.11e-10	0.0649	hg19_genes_introns	AHNAK	uc001ntk.2	3	cg14171514;cg09183450;cg06219806
chr5	42943857	42944495	chr5:42943857-42944495	638	+	3.042e-16	5	4.456e-16	2.25e-13	6.51e-09	0.0459				5	cg03124514;cg27649348;cg05150023;cg01025774;cg22160472
chr10	135178691	135178850	chr10:135178691-135178850	159	+	7.702e-15	2	6.786e-17	2.257e-13	4.41e-13	-0.0847	hg19_genes_introns	ECHS1	uc001lmu.3	2	cg10334976;cg19115690
chr5	140731308	140731931	chr5:140731308-140731931	623	+	1.943e-10	2	4.184e-16	2.304e-13	1.2e-10	0.0542	hg19_genes_1to5kb;hg19_genes_exons;hg19_genes_introns;hg19_genes_introns;hg19_genes_introns	PCDHGA4;PCDHGB1;PCDHGA1;PCDHGA2;PCDHGA3	uc003ljp.1;uc011daq.2;uc003lji.2;uc003ljk.2;uc003ljm.2	2	cg13725516;cg13393851
chr14	106144659	106145436	chr14:106144659-106145436	777	+	1.848e-11	2	5.064e-16	2.309e-13	2.28e-10	-0.0601	hg19_genes_exons		uc031qqx.1	2	cg08095931;cg08190125
chr10	108923781	108924868	chr10:108923781-108924868	1087	+	1.977e-13	6	8.143e-16	2.311e-13	7.34e-08	0.071	hg19_genes_promoters	SORCS1	uc001kyl.3	6	cg16415058;cg13563903;cg24403845;cg11097433;cg24621437;cg11235663
chr15	99443213	99443667	chr15:99443213-99443667	454	+	3.621e-16	4	3.752e-16	2.371e-13	7.79e-10	0.098	hg19_genes_exons;hg19_genes_introns	NA;IGF1R	uc021sxi.1;uc010urq.2	4	cg10342963;cg23990557;cg26272088;cg15840949
chr17	36103953	36106026	chr17:36103953-36106026	2073	+	1.488e-11	11	1.553e-15	2.424e-13	1.87e-06	0.0656	hg19_genes_promoters	HNF1B	uc002hok.4	11	cg05110178;cg11862993;cg09463047;cg04917276;cg04433035;cg05222347;cg02335804;cg12788467;cg13230606;cg19378036;cg04198914
chr2	133428422	133429300	chr2:133428422-133429300	878	+	1.96e-16	9	6.533e-16	2.452e-13	5.55e-08	-0.0797	hg19_genes_promoters	LYPD1	uc002ttm.4	9	cg07716249;cg20265661;cg01850449;cg09622982;cg15665400;cg08613144;cg26348348;cg04462652;cg00937742
chr7	157506466	157507611	chr7:157506466-157507611	1145	+	9.35e-10	4	9.429e-16	2.507e-13	4.57e-08	-0.0664	hg19_genes_introns	PTPRN2	uc011kwa.2	4	cg14260709;cg20682895;cg24114417;cg01754178
chr17	75315081	75316785	chr17:75315081-75316785	1704	+	2.603e-13	15	1.297e-15	2.527e-13	1.87e-06	0.0647	hg19_genes_promoters	SEPTIN9	uc002jtu.4	15	cg03221483;cg07863022;cg09903452;cg04650676;cg03568017;cg07101841;cg02633924;cg25690715;cg25416067;cg16366686;cg04452095;cg03330678;cg15401418;cg20305489;cg18271897
chr3	148939487	148939524	chr3:148939487-148939524	37	+	3.606e-15	2	2.984e-17	2.607e-13	2.37e-13	-0.0986	hg19_genes_exons	CP	uc011bnr.3	2	cg05776336;cg17439694
chr5	12794310	12795411	chr5:12794310-12795411	1101	+	4.644e-10	3	8.769e-16	2.608e-13	5.54e-08	-0.0555	hg19_genes_introns	LINC01194	uc003jfb.1	4	cg08908643;cg12912529;cg12623544;cg11453608
chr17	16282382	16282435	chr17:16282382-16282435	53	+	5.053e-15	3	4.293e-17	2.618e-13	3.23e-12	-0.0921	hg19_genes_1to5kb;hg19_genes_1to5kb	UBB;NA	uc010vwe.1;uc021tqs.1	3	cg00618087;cg21842199;cg04055874
chr11	33744567	33744978	chr11:33744567-33744978	411	+	6.026e-16	3	3.736e-16	2.619e-13	6.81e-11	0.0669	hg19_genes_promoters	CD59	uc001mus.4	3	cg08608126;cg04188351;cg07440264
chr5	118691007	118691416	chr5:118691007-118691416	409	+	5.905e-20	5	3.343e-16	2.632e-13	5.41e-12	-0.0886	hg19_genes_promoters	TNFAIP8	uc003ksi.3	5	cg17471836;cg07086380;cg23985447;cg02283238;cg24120357
chr16	811347	811745	chr16:811347-811745	398	+	6.77e-11	2	3.26e-16	2.705e-13	3.67e-11	-0.0561	hg19_genes_1to5kb	MSLN	uc002cjy.1	2	cg06100324;cg09215282
chr7	101768610	101768875	chr7:101768610-101768875	265	+	2.471e-14	4	2.458e-16	2.708e-13	2.46e-10	-0.0804	hg19_genes_introns	CUX1	uc003uys.4	4	cg03787603;cg11911769;cg09244071;cg15755348
chr3	129693370	129694684	chr3:129693370-129694684	1314	+	2.775e-17	12	1.162e-15	2.731e-13	1.13e-06	0.0658	hg19_genes_5UTRs	TRH	uc003enc.4	12	cg18862481;cg11940285;cg22512438;cg02700891;cg01009664;cg05835982;cg05013728;cg14595003;cg22931604;cg08195943;cg00414292;cg21217577
chr10	3023677	3023802	chr10:3023677-3023802	125	+	1.514e-14	3	1.428e-16	2.871e-13	7.72e-12	-0.0838				3	cg22876659;cg18731546;cg26869412
chr10	38445792	38445917	chr10:38445792-38445917	125	+	1.183e-14	2	1.087e-16	2.871e-13	2.99e-13	-0.0603				2	cg04649260;cg09449069
chr2	209271164	209271662	chr2:209271164-209271662	498	+	1.985e-16	6	4.686e-16	2.882e-13	6.49e-10	-0.0762	hg19_genes_promoters	PTH2R	uc002vdb.4	6	cg25881038;cg21302622;cg01288372;cg23524735;cg25057743;cg06391199
chr12	129572610	129573604	chr12:129572610-129573604	994	+	2.678e-09	3	8.778e-16	2.888e-13	5.67e-09	-0.0585	hg19_genes_1to5kb	TMEM132D	uc001uia.2	3	cg01909103;cg13115424;cg14918019
chr17	6926003	6926743	chr17:6926003-6926743	740	+	4.571e-17	6	6.612e-16	2.91e-13	1.52e-09	0.0783	hg19_genes_promoters;hg19_genes_1to5kb;hg19_genes_1to5kb	BCL6B;MIR497HG;MIR497	uc010clt.1;uc021tox.1;uc010vtj.2	6	cg15165676;cg24720583;cg22975671;cg06700146;cg11353035;cg10137837
chr7	45019965	45020087	chr7:45019965-45020087	122	+	6.905e-15	2	6.03e-17	2.941e-13	4.21e-13	-0.101	hg19_genes_1to5kb	MYO1G	uc003tmh.2	2	cg09948419;cg07826859
chr17	43678735	43679668	chr17:43678735-43679668	933	+	1.251e-09	4	8.831e-16	3.078e-13	2.54e-09	0.0219	hg19_genes_5UTRs	MAPK8IP1P2	uc010wjw.1	4	cg01135538;cg27125505;cg04927033;cg16652462
chr20	44640353	44641162	chr20:44640353-44641162	809	+	3.334e-14	4	7.923e-16	3.105e-13	9.24e-09	0.0701	hg19_genes_exons	MMP9	uc002xqz.3	4	cg26132320;cg00182727;cg20674635;cg23303369
chr17	79056117	79057148	chr17:79056117-79057148	1031	+	6.541e-10	4	1.003e-15	3.133e-13	3.54e-08	0.0601	hg19_genes_1to5kb	BAIAP2	uc002jzh.2	4	cg18173351;cg00026327;cg12349181;cg05369926
chr18	55019185	55020325	chr18:55019185-55020325	1140	+	1.482e-14	9	1.11e-15	3.147e-13	1.28e-07	0.0719	hg19_genes_promoters	ST8SIA3	uc002lgn.3	9	cg01836567;cg05826255;cg09036612;cg16902385;cg22070406;cg24811864;cg13096208;cg04017533;cg03324087
chr17	78915655	78915882	chr17:78915655-78915882	227	+	1.864e-14	3	1.789e-16	3.162e-13	1.12e-10	-0.0639	hg19_genes_introns	RPTOR	uc002jyt.1	3	cg13643509;cg19060120;cg23736297
chr8	145701897	145702344	chr8:145701897-145702344	447	+	2.941e-16	3	4.273e-16	3.211e-13	6e-11	-0.0589	hg19_genes_promoters	FOXH1	uc003zdc.3	3	cg13159060;cg07205791;cg05113558
chr11	31827084	31828041	chr11:31827084-31828041	957	+	3.414e-15	9	1.009e-15	3.375e-13	4.55e-08	0.0738	hg19_genes_promoters	PAX6	uc021qfn.1	9	cg18372607;cg08784129;cg09382096;cg18082638;cg07124117;cg13596833;cg22557091;cg04504066;cg14439629
chr2	172955512	172955931	chr2:172955512-172955931	419	+	6.764e-17	3	4.17e-16	3.426e-13	1.19e-11	0.0836				3	cg27406975;cg13702421;cg00469602
chr6	28973318	28973525	chr6:28973318-28973525	207	+	1.999e-14	10	1.943e-16	3.467e-13	1.25e-09	0.0628	hg19_genes_promoters	ZNF311	uc003nlu.2	10	cg08390760;cg15171221;cg22748740;cg09435617;cg26127652;cg21310336;cg26883712;cg00105025;cg20594345;cg22185558
chr7	44152238	44153334	chr7:44152238-44153334	1096	+	1.273e-13	6	1.193e-15	3.602e-13	5.08e-08	-0.0534	hg19_genes_exons	AEBP1	uc003tkb.4	6	cg06475514;cg18628255;cg20336388;cg20359930;cg18065597;cg16731821
chr18	7566558	7568540	chr18:7566558-7568540	1982	+	3.858e-11	8	2.244e-15	3.622e-13	4.34e-06	0.0511	hg19_genes_promoters	PTPRM	uc002knn.4	10	cg07194093;cg22141456;cg16474170;cg05870479;cg11814464;cg07075930;cg23316787;cg01946574;cg03004273;cg24973298
chr7	30176168	30176265	chr7:30176168-30176265	97	+	1.578e-14	2	1.492e-16	3.699e-13	7.93e-13	0.0932	hg19_genes_introns	MTURN	uc011kab.1	2	cg00311035;cg02389949
chr7	1034647	1035419	chr7:1034647-1035419	772	+	9.51e-16	6	8.544e-16	3.719e-13	6.59e-09	-0.0401				6	cg07184228;cg11598821;cg12442385;cg22599005;cg07249149;cg01705036
chr11	66625278	66626142	chr11:66625278-66626142	864	+	4.191e-12	3	9.791e-16	3.738e-13	2.29e-09	-0.0622	hg19_genes_exons;hg19_genes_exons;hg19_genes_introns	NA;LRFN4;PC	uc001ojq.1;uc001ojr.3;uc001ojn.1	3	cg05111110;cg01667185;cg22740006
chr2	176946790	176948106	chr2:176946790-176948106	1316	+	2.563e-13	6	1.524e-15	3.818e-13	7.46e-08	0.0651	hg19_genes_exons	EVX2	uc010zeu.2	7	cg23880668;cg27213509;cg10942097;cg00196414;cg23242052;cg27116912;cg07536910
chr2	180293643	180294011	chr2:180293643-180294011	368	+	4.199e-14	2	4.456e-16	3.9e-13	1.45e-11	-0.109				2	cg18142262;cg03084983
chr9	124461008	124461999	chr9:124461008-124461999	991	+	3.566e-14	5	1.205e-15	3.983e-13	1.37e-08	0.0575	hg19_genes_exons	DAB2IP	uc004bln.3	5	cg15686608;cg05684891;cg14063008;cg27650175;cg13060154
chr7	157849615	157849795	chr7:157849615-157849795	180	+	2.216e-14	5	2.18e-16	3.987e-13	1.75e-10	-0.088	hg19_genes_introns	PTPRN2	uc011kwa.2	5	cg23932711;cg16558692;cg10552603;cg25264630;cg16884099
chr21	45564615	45565329	chr21:45564615-45565329	714	+	1.828e-10	2	8.784e-16	4.021e-13	1.82e-10	-0.0907	hg19_genes_exons	GATD3A	uc002zec.4	2	cg23477348;cg13203135
chr17	232332	233041	chr17:232332-233041	709	+	1.055e-09	2	8.502e-16	4.049e-13	2.01e-10	-0.054				2	cg23490727;cg27591554
chr3	150690183	150691511	chr3:150690183-150691511	1328	+	1.894e-13	9	1.628e-15	4.053e-13	4.37e-08	-0.0586	hg19_genes_promoters;hg19_genes_promoters	CLRN1-AS1;CLRN1	uc003eyl.2;uc003eyk.1	9	cg21847114;cg11593729;cg19981828;cg17221738;cg01292722;cg21361134;cg17808195;cg06822943;cg08153098
chr5	92934027	92934645	chr5:92934027-92934645	618	+	6.337e-11	3	7.614e-16	4.065e-13	1.19e-09	0.0835				3	cg14613508;cg09010852;cg17421417
chr5	1089260	1090937	chr5:1089260-1090937	1677	+	1.804e-13	10	2.164e-15	4.066e-13	2.43e-07	-0.0395	hg19_genes_introns	SLC12A7	uc003jbu.3	10	cg25404678;cg00601711;cg00420510;cg02557110;cg11805188;cg10594510;cg05163933;cg14671982;cg26213438;cg02382320
chr1	156465749	156467058	chr1:156465749-156467058	1309	+	1.287e-10	4	1.617e-15	4.112e-13	8.09e-11	0.0563	hg19_genes_introns	MEF2D	uc001fpc.4	4	cg10128479;cg17479280;cg18266783;cg17787876
chr10	6219910	6221274	chr10:6219910-6221274	1364	+	2.311e-07	3	1.816e-15	4.21e-13	6.35e-08	-0.0618	hg19_genes_introns	PFKFB3	uc001ijd.3	3	cg10552184;cg03555710;cg05716278
chr15	89951787	89953296	chr15:89951787-89953296	1509	+	2.274e-11	10	1.997e-15	4.281e-13	1.59e-06	0.0671				10	cg18724430;cg26992010;cg13406145;cg14164044;cg12254845;cg18698788;cg26434983;cg08094175;cg12856183;cg03457729
chr1	161067663	161069168	chr1:161067663-161069168	1505	+	3e-17	13	1.949e-15	4.292e-13	1.06e-07	0.0466	hg19_genes_promoters;hg19_genes_promoters	KLHDC9;NA	uc001fxq.3;uc021pbu.1	13	cg05410790;cg20747741;cg17876200;cg21437481;cg09306340;cg17150246;cg23651323;cg25320115;cg08785274;cg17132124;cg06649737;cg02957185;cg00058923
chr3	131080235	131081229	chr3:131080235-131081229	994	+	1.427e-15	10	1.277e-15	4.332e-13	8.61e-08	0.0745	hg19_genes_promoters;hg19_genes_introns	NUDT16P1;LOC339874	uc003eod.3;uc003eoc.2	10	cg22575379;cg14230378;cg00404641;cg20804831;cg14845282;cg18413131;cg14654533;cg19962116;cg14709292;cg19831706
chr7	157890171	157891328	chr7:157890171-157891328	1157	+	1.143e-10	5	1.564e-15	4.342e-13	1.16e-07	-0.0581	hg19_genes_introns	PTPRN2	uc011kwa.2	5	cg01731811;cg12144100;cg11062158;cg11053171;cg07879612
chr19	17350726	17351301	chr19:17350726-17351301	575	+	9.83e-11	2	7.985e-16	4.369e-13	1.63e-10	0.0861	hg19_genes_introns	NR2F6	uc002nfq.3	2	cg01303222;cg09371559
chr2	98326480	98326562	chr2:98326480-98326562	82	+	1.098e-14	2	1.001e-16	4.376e-13	5.48e-13	-0.117	hg19_genes_1to5kb	ZAP70	uc002syd.1	2	cg19932515;cg15831060
chr16	56456934	56457178	chr16:56456934-56457178	244	+	2.818e-14	2	2.836e-16	4.412e-13	8.29e-12	0.0986	hg19_genes_introns	AMFR	uc002eiy.4	2	cg06097580;cg05053220
chr7	26192756	26193806	chr7:26192756-26193806	1050	+	1.164e-11	6	1.393e-15	4.443e-13	1.15e-07	-0.0898	hg19_genes_introns	NFE2L3	uc003sxq.3	6	cg14644871;cg14684457;cg21699330;cg10536999;cg08822075;cg12510708
chr8	61325803	61326926	chr8:61325803-61326926	1123	+	5.114e-21	4	1.599e-15	4.474e-13	4.38e-09	-0.0688	hg19_genes_promoters		uc003xuc.1	8	cg16970604;cg09133892;cg21514735;cg21544713;cg10442355;cg20091636;cg22307331;cg13353574
chr21	38378406	38378635	chr21:38378406-38378635	229	+	3.414e-14	3	3.517e-16	4.701e-13	2.66e-11	0.0937	hg19_genes_promoters	RIPPLY3	uc010gnd.3	3	cg16345647;cg04965987;cg16886987
chr18	9912783	9913007	chr18:9912783-9913007	224	+	3.434e-14	3	3.545e-16	4.806e-13	6.8e-11	-0.0836	hg19_genes_promoters	VAPA	uc002koj.3	3	cg02393756;cg01075918;cg14027161
chr8	142183642	142185184	chr8:142183642-142185184	1542	+	6.052e-16	6	2.314e-15	4.887e-13	4.78e-08	-0.0315	hg19_genes_introns	DENND3	uc003yvy.3	6	cg16499923;cg19991046;cg24384331;cg08285067;cg16568921;cg04342924
chr18	76733103	76733538	chr18:76733103-76733538	435	+	7.133e-12	2	7.142e-16	4.949e-13	4.63e-11	0.0848				2	cg15846434;cg07858908
chr16	85673599	85674321	chr16:85673599-85674321	722	+	9.176e-12	3	1.156e-15	4.97e-13	2.02e-09	0.083	hg19_genes_introns	GSE1	uc002fiw.3	3	cg04148089;cg09303201;cg09205083
chr1	89989507	89989718	chr1:89989507-89989718	211	+	3.569e-14	3	3.7e-16	5.103e-13	4.61e-11	-0.0545	hg19_genes_promoters	LRRC8B	uc001dnh.3	3	cg01128109;cg18169869;cg16298481
chr10	115510718	115510929	chr10:115510718-115510929	211	+	3.295e-14	2	3.364e-16	5.103e-13	2.47e-12	-0.0842	hg19_genes_promoters	PLEKHS1	uc001lar.2	2	cg16526673;cg22618337
chr16	8960833	8960973	chr16:8960833-8960973	140	+	1.811e-14	2	1.732e-16	5.127e-13	9.52e-13	0.0888	hg19_genes_introns	CARHSP1	uc031qva.1	2	cg02349264;cg07692489
chr14	22103031	22103727	chr14:22103031-22103727	696	+	4.06e-14	5	1.132e-15	5.156e-13	3.08e-08	-0.0579	hg19_genes_promoters	OR10G2	uc010tmc.2	5	cg22142137;cg23493119;cg01703997;cg07396904;cg20077718
chr16	71792305	71792712	chr16:71792305-71792712	407	+	5.182e-11	2	6.328e-16	5.29e-13	5.35e-11	0.0902	hg19_genes_promoters;hg19_genes_exons	SNORD71;AP1G1	uc002fbc.1;uc021tky.1	2	cg05708656;cg03540912
chr17	14211184	14212065	chr17:14211184-14212065	881	+	3.331e-09	2	1.426e-15	5.296e-13	6.69e-10	-0.0548	hg19_genes_introns	HS3ST3B1	uc002goh.1	2	cg03272195;cg12052658
chr1	4714574	4716579	chr1:4714574-4716579	2005	+	4.11e-08	10	3.304e-15	5.369e-13	6.1e-06	0.0553	hg19_genes_promoters	AJAP1	uc001alm.1	11	cg17741689;cg11835068;cg09175749;cg04027805;cg17525406;cg08159291;cg12665669;cg15198793;cg02483484;cg24019371;cg14218042
chr20	36152813	36153948	chr20:36152813-36153948	1135	+	6.069e-13	7	1.935e-15	5.375e-13	1.67e-07	0.0519	hg19_genes_promoters	BLCAP	uc021wde.1	7	cg17820025;cg18244708;cg01604401;cg11421182;cg24890964;cg03226872;cg17271585
chr6	50794057	50794723	chr6:50794057-50794723	666	+	4.238e-09	2	1.131e-15	5.388e-13	2.48e-10	0.0965	hg19_genes_introns	TFAP2B	uc003pag.3	2	cg21650962;cg18442187
chr2	45264	47320	chr2:45264-47320	2056	+	6.993e-19	5	3.48e-15	5.411e-13	6.86e-07	0.0259	hg19_genes_promoters	FAM110C	uc010yim.2	8	cg07058971;cg15237857;cg19145730;cg14255256;cg01880096;cg23548885;cg15850520;cg27106476
chr19	852114	852312	chr19:852114-852312	198	+	3.434e-14	3	3.546e-16	5.437e-13	6.76e-11	-0.0707	hg19_genes_promoters	ELANE	uc002lqb.3	3	cg06100973;cg03633458;cg04382396
chr9	139269240	139269563	chr9:139269240-139269563	323	+	4.686e-14	2	5.038e-16	5.556e-13	1.11e-11	-0.0534	hg19_genes_1to5kb	CARD9	uc004chg.3	2	cg24793265;cg13784866
chr10	57390047	57391272	chr10:57390047-57391272	1225	+	2.031e-13	7	2.132e-15	5.566e-13	2.78e-07	0.0552	hg19_genes_1to5kb	PCDH15	uc001jjv.1	7	cg12479507;cg24851364;cg16195569;cg18565783;cg09505607;cg10298052;cg00383384
chr6	31831340	31832174	chr6:31831340-31832174	834	+	2.172e-13	12	1.389e-15	5.593e-13	1.12e-08	-0.0681	hg19_genes_promoters;hg19_genes_exons	NEU1;SLC44A4	uc003nxq.4;uc011dol.2	12	cg00179217;cg20383155;cg18363192;cg27347290;cg22753340;cg23174932;cg00397479;cg27084746;cg03587557;cg19738463;cg21116447;cg25560247
chr1	50513166	50513928	chr1:50513166-50513928	762	+	1.099e-13	9	1.34e-15	5.651e-13	2.25e-08	0.064	hg19_genes_promoters	ELAVL4	uc001cry.3	9	cg06124579;cg22932804;cg10989897;cg18202449;cg19098763;cg02623400;cg05697849;cg13678973;cg00963169
chr17	79936499	79936562	chr17:79936499-79936562	63	+	6.389e-15	2	5.554e-17	5.697e-13	3.13e-13	-0.0885	hg19_genes_introns	ASPSCR1	uc002kcx.3	2	cg07104895;cg19506201
chr6	128901477	128901918	chr6:128901477-128901918	441	+	8.109e-15	4	7.342e-16	5.697e-13	1.31e-09	-0.0697				4	cg09329606;cg05756301;cg01447495;cg13224573
chr10	132942225	132943103	chr10:132942225-132943103	878	+	2.626e-14	5	1.522e-15	5.722e-13	2.71e-08	-0.0676	hg19_genes_introns	TCERG1L	uc001lkp.3	5	cg22697516;cg20224780;cg06938601;cg25486749;cg10612451
chr17	37024020	37024761	chr17:37024020-37024761	741	+	2.431e-16	6	1.35e-15	5.812e-13	1.75e-08	-0.0844	hg19_genes_1to5kb	LASP1	uc010wdy.1	6	cg09592244;cg20826740;cg14624145;cg16207110;cg04569429;cg05766251
chr19	45260935	45262056	chr19:45260935-45262056	1121	+	3.839e-10	4	2.141e-15	6.083e-13	7.33e-08	0.0278	hg19_genes_exons	BCL3	uc010xxe.2	4	cg01220257;cg26256192;cg17883035;cg11459773
chr19	50931222	50931623	chr19:50931222-50931623	401	+	1.263e-17	6	7.633e-16	6.264e-13	7.79e-10	0.0886	hg19_genes_1to5kb;hg19_genes_exons	MYBPC2;SPIB	uc002psf.2;uc002psd.3	6	cg24092179;cg13403724;cg15007959;cg15690347;cg22745102;cg04508467
chr10	132859649	132860219	chr10:132859649-132860219	570	+	1.516e-12	3	1.132e-15	6.296e-13	6.99e-10	-0.072				3	cg00170242;cg17887985;cg09858951
chr6	52171973	52172084	chr6:52171973-52172084	111	+	1.809e-14	3	1.729e-16	6.466e-13	1.18e-11	-0.108				3	cg22237300;cg05624930;cg13912224
chr22	38710725	38711268	chr22:38710725-38711268	543	+	2.576e-11	3	1.082e-15	6.609e-13	8.51e-10	0.056	hg19_genes_introns;hg19_genes_introns	CSNK1E;TPTEP2	uc003avj.3;uc010gxm.2	3	cg03228516;cg04728789;cg13110239
chr5	168310308	168310524	chr5:168310308-168310524	216	+	4.447e-14	3	4.755e-16	6.646e-13	7.55e-11	-0.056	hg19_genes_exons	SLIT3	uc003mab.4	3	cg05457620;cg04128513;cg18364770
chr4	183726897	183727218	chr4:183726897-183727218	321	+	6.075e-14	3	6.747e-16	6.708e-13	2.91e-11	-0.0837				3	cg19589922;cg02886188;cg11470063
chr5	64398066	64398331	chr5:64398066-64398331	265	+	5.489e-14	2	6.04e-16	6.771e-13	1.82e-11	-0.0542				2	cg00476771;cg16662041
chr11	133772615	133773070	chr11:133772615-133773070	455	+	2.226e-15	3	9.492e-16	7.099e-13	5.22e-10	-0.0499	hg19_genes_promoters	MIR4697HG	uc001qgw.2	3	cg25520040;cg14300559;cg01370213
chr10	31073980	31074433	chr10:31073980-31074433	453	+	3.266e-15	4	1.009e-15	7.13e-13	2.84e-09	0.0718				4	cg09579808;cg25405984;cg18810664;cg11915901
chr6	31545836	31546086	chr6:31545836-31546086	250	+	4.118e-15	4	5.818e-16	7.178e-13	3.07e-10	-0.0569	hg19_genes_exons	TNF	uc003nui.4	4	cg19124225;cg02137984;cg06825478;cg17755321
chr2	139654347	139654845	chr2:139654347-139654845	498	+	2.883e-13	2	1.134e-15	7.206e-13	3.54e-11	-0.0823	hg19_genes_promoters	YY1P2	uc021vqc.1	2	cg00301372;cg00672093
chr14	101924186	101925280	chr14:101924186-101925280	1094	+	9.22e-15	6	2.407e-15	7.216e-13	1.06e-07	0.0696				6	cg15848561;cg07738439;cg06757662;cg11795222;cg02173289;cg13364038
chr5	130330787	130331770	chr5:130330787-130331770	983	+	2.818e-11	5	2.192e-15	7.301e-13	2.74e-08	-0.0455				5	cg03223558;cg12053009;cg10547893;cg22765887;cg04971401
chr16	56665855	56666641	chr16:56665855-56666641	786	+	1.712e-14	8	1.813e-15	7.305e-13	7.26e-08	0.0779	hg19_genes_promoters;hg19_genes_1to5kb;hg19_genes_introns	MT1M;MT1JP;MT1A	uc002ejn.3;uc002ejo.1;uc002eji.3	8	cg10638827;cg05925949;cg02132560;cg05581701;cg00916884;cg02160530;cg07229186;cg04994964
chr8	38757532	38757776	chr8:38757532-38757776	244	+	5.424e-14	4	5.962e-16	7.354e-13	3.91e-10	-0.0772	hg19_genes_promoters	PLEKHA2	uc003xmi.4	4	cg04142296;cg01785359;cg25371169;cg16536016
chr17	76355146	76355289	chr17:76355146-76355289	143	+	3.295e-14	3	3.372e-16	7.528e-13	2.59e-11	0.0905	hg19_genes_promoters;hg19_genes_5UTRs	NA;SOCS3	uc021uee.1;uc002jvl.2	3	cg10508317;cg27637521;cg10279487
chr17	6358599	6358929	chr17:6358599-6358929	330	+	6.886e-14	3	7.756e-16	7.612e-13	2.4e-10	0.111	hg19_genes_exons	PITPNM3	uc010clm.3	3	cg04030486;cg10235355;cg11487526
chr6	108497717	108497996	chr6:108497717-108497996	279	+	5.917e-14	3	6.565e-16	7.717e-13	3.4e-13	0.0906	hg19_genes_exons	NR2E1	uc003psg.3	3	cg21762523;cg03673965;cg15399533
chr8	86567383	86568164	chr8:86567383-86568164	781	+	1.949e-10	4	1.875e-15	7.812e-13	7.96e-09	-0.0585	hg19_genes_promoters	REXO1L2P	uc003ydl.1	4	cg10205585;cg20141434;cg27030541;cg23328109
chr2	11622769	11622905	chr2:11622769-11622905	136	+	3.7e-14	2	3.862e-16	7.916e-13	8.27e-13	0.0615				2	cg13434975;cg19518308
chr22	41075428	41075993	chr22:41075428-41075993	565	+	1.356e-16	3	1.466e-15	8.257e-13	2.47e-10	0.0587	hg19_genes_5UTRs	MCHR1	uc003ayz.3	3	cg14701072;cg21342728;cg20274430
chr11	32452038	32452772	chr11:32452038-32452772	734	+	2.184e-17	7	1.858e-15	8.311e-13	1.34e-08	0.0628	hg19_genes_promoters;hg19_genes_1to5kb	WT1;WT1-AS	uc001mtl.2;uc010rec.2	7	cg12781568;cg01693350;cg15446391;cg19211915;cg09234616;cg13641903;cg22533573
chr17	60705839	60706443	chr17:60705839-60706443	604	+	7.335e-12	2	1.589e-15	8.318e-13	1.67e-10	0.077	hg19_genes_introns	MRC2	uc002jad.4	2	cg14323199;cg06470279
chr6	26757644	26758751	chr6:26757644-26758751	1107	+	8.643e-13	7	2.834e-15	8.429e-13	1.78e-07	0.0603	hg19_genes_promoters		uc021yon.1	7	cg22243996;cg16675381;cg16387141;cg11567288;cg08840847;cg13826452;cg24099067
chr5	2466167	2466294	chr5:2466167-2466294	127	+	3.652e-14	2	3.805e-16	8.477e-13	1.14e-12	-0.0939				2	cg16408279;cg06728135
chr2	240153103	240153821	chr2:240153103-240153821	718	+	1.912e-13	5	1.839e-15	8.497e-13	1.39e-08	-0.0657	hg19_genes_introns	HDAC4	uc002vyk.4	5	cg09681977;cg16138690;cg25746499;cg03568507;cg12547218
chr7	38356729	38357685	chr7:38356729-38357685	956	+	6.185e-11	5	2.547e-15	8.634e-13	2e-08	-0.0576	hg19_genes_promoters;hg19_genes_promoters	NA;TARP	uc003tfv.3;uc003tgi.2	5	cg12294633;cg01119319;cg24300154;cg11467506;cg18833928
chr15	92944717	92944757	chr15:92944717-92944757	40	+	6.919e-15	2	6.06e-17	8.972e-13	4.25e-13	-0.101	hg19_genes_introns	ST8SIA2	uc002bra.3	2	cg10549480;cg23928920
chr15	101729174	101729527	chr15:101729174-101729527	353	+	8.75e-14	3	1.014e-15	9.149e-13	2.85e-10	0.0816	hg19_genes_promoters	CHSY1	uc010usd.2	3	cg19589317;cg14496909;cg18536607
chr7	157700028	157701025	chr7:157700028-157701025	997	+	7.144e-11	4	2.891e-15	9.358e-13	1.63e-08	-0.064	hg19_genes_introns	PTPRN2	uc011kwa.2	4	cg24963653;cg02868521;cg13878705;cg06423822
chr18	77185451	77186818	chr18:77185451-77186818	1367	+	1.732e-11	7	4.005e-15	9.45e-13	6.11e-08	-0.0421	hg19_genes_introns	NFATC1	uc002lnc.1	7	cg13580107;cg07342752;cg15644404;cg07277828;cg15138382;cg10357989;cg05532093
chr2	220282914	220283443	chr2:220282914-220283443	529	+	5.587e-15	6	1.607e-15	9.497e-13	7.1e-09	0.0746	hg19_genes_promoters	DES	uc002vll.3	6	cg23490796;cg13227481;cg15015639;cg18182399;cg24927800;cg03583111
chr17	48619037	48619754	chr17:48619037-48619754	717	+	5.23e-14	4	2.091e-15	9.509e-13	1.49e-08	0.0816	hg19_genes_promoters;hg19_genes_exons	SPATA20;EPN3	uc002irc.3;uc002ira.4	4	cg04267101;cg00698906;cg27437806;cg12791192
chr11	31829297	31831138	chr11:31829297-31831138	1841	+	3.996e-07	4	5.446e-15	9.551e-13	6.44e-07	0.0377	hg19_genes_1to5kb	PAX6	uc031pzk.1	4	cg19006378;cg09217215;cg26932432;cg23484599
chr12	3589869	3590799	chr12:3589869-3590799	930	+	4.962e-09	2	2.828e-15	9.647e-13	1.01e-09	-0.0811	hg19_genes_promoters;hg19_genes_introns	NA;PRMT8	uc021qto.1;uc009zed.3	2	cg15339164;cg01519695
chr10	23487775	23489851	chr10:23487775-23489851	2076	+	3.314e-07	5	6.213e-15	9.68e-13	5.14e-06	0.0576				7	cg00620062;cg00824767;cg19925035;cg23144681;cg10842141;cg14568183;cg16926102
chr12	124911924	124912183	chr12:124911924-124912183	259	+	7.189e-14	4	8.168e-16	9.699e-13	2.73e-10	0.0383	hg19_genes_introns	NCOR2	uc010tbb.2	4	cg27431877;cg26385126;cg11311053;cg17154218
chr5	139080952	139081137	chr5:139080952-139081137	185	+	4.873e-14	4	5.266e-16	9.699e-13	1.04e-10	-0.079				4	cg05487895;cg15022039;cg13575217;cg00187557
chr2	237145437	237146138	chr2:237145437-237146138	701	+	3.073e-12	4	2.143e-15	9.727e-13	5.7e-09	0.0794	hg19_genes_introns	ASB18	uc010znh.2	4	cg19324714;cg19771465;cg26422059;cg02367144
chr11	66741747	66742373	chr11:66741747-66742373	626	+	3.477e-11	3	1.942e-15	9.746e-13	9.84e-10	-0.0659	hg19_genes_promoters	C11orf86	uc010rpm.2	3	cg21994822;cg05974629;cg24179027
chr17	38512297	38512763	chr17:38512297-38512763	466	+	1.479e-15	4	1.416e-15	1.001e-12	1.02e-09	0.0475	hg19_genes_1to5kb;hg19_genes_exons	NA;RARA	uc010cxa.1;uc002huk.2	4	cg08649068;cg02477677;cg14065153;cg00819818
chr17	60828157	60828407	chr17:60828157-60828407	250	+	7.104e-14	3	8.041e-16	1.005e-12	1.1e-10	-0.0722	hg19_genes_introns	MARCHF10	uc010ddr.3	3	cg00648184;cg21464975;cg19420604
chr1	55271673	55271922	chr1:55271673-55271922	249	+	7.225e-14	4	8.214e-16	1.009e-12	7.6e-10	0.0418	hg19_genes_promoters;hg19_genes_1to5kb	LEXM;TTC22	uc001cya.4;uc009vzt.1	4	cg21872908;cg20903926;cg01398941;cg03557698
chr12	562848	563020	chr12:562848-563020	172	+	4.999e-14	2	5.421e-16	1.043e-12	1.99e-12	-0.0866				2	cg23826980;cg16901862
chr17	56355299	56355432	chr17:56355299-56355432	133	+	3.806e-14	4	3.999e-16	1.079e-12	8.45e-11	-0.0771	hg19_genes_exons	MPO	uc002ivu.1	4	cg11151395;cg14619064;cg22331200;cg07110356
chr7	158109339	158110069	chr7:158109339-158110069	730	+	3.889e-15	5	2.457e-15	1.081e-12	5.44e-09	-0.0987	hg19_genes_exons	PTPRN2	uc011kwa.2	5	cg26689848;cg22730626;cg13900349;cg10754395;cg09017928
chr1	22677736	22678030	chr1:22677736-22678030	294	+	8.483e-14	3	9.784e-16	1.099e-12	3.46e-11	-0.0959				3	cg00456299;cg09180171;cg22488750
chr11	133906693	133907115	chr11:133906693-133907115	422	+	3.422e-17	3	1.411e-15	1.105e-12	2.9e-11	0.0796	hg19_genes_introns	LINC02731	uc001qha.1	3	cg20771240;cg06769296;cg21830003
chr6	150070041	150070203	chr6:150070041-150070203	162	+	5.423e-14	3	5.953e-16	1.108e-12	1.49e-11	-0.0953	hg19_genes_promoters;hg19_genes_1to5kb	PCMT1;NUP43	uc003qna.3;uc003qmz.3	3	cg08662619;cg15181151;cg00933542
chr14	22958399	22958403	chr14:22958399-22958403	4	+	1.791e-15	2	1.378e-17	1.113e-12	1.39e-13	-0.0681	hg19_genes_promoters		uc001wel.3	2	cg05011265;cg16130238
chr13	114082984	114083241	chr13:114082984-114083241	257	+	7.773e-14	3	8.914e-16	1.117e-12	1.42e-10	-0.0759	hg19_genes_introns	ADPRHL1	uc001vtp.1	3	cg05788089;cg17991430;cg20566904
chr6	126071099	126071539	chr6:126071099-126071539	440	+	3.391e-14	5	1.522e-15	1.142e-12	3.02e-09	-0.0839	hg19_genes_promoters;hg19_genes_introns	NA;HEY2	uc003qac.3;uc011ebr.2	5	cg01868782;cg04787432;cg22168941;cg03095562;cg06289844
chr7	157949174	157949268	chr7:157949174-157949268	94	+	3.627e-14	2	3.775e-16	1.145e-12	5.95e-13	-0.104	hg19_genes_introns	PTPRN2	uc011kwa.2	2	cg22791324;cg18387198
chr7	158364526	158364933	chr7:158364526-158364933	407	+	1.381e-11	2	1.44e-15	1.146e-12	7.49e-11	-0.085	hg19_genes_introns	PTPRN2	uc003wno.3	2	cg00904407;cg21325485
chr7	4243019	4243735	chr7:4243019-4243735	716	+	4.015e-15	6	2.551e-15	1.153e-12	1.93e-08	-0.0765	hg19_genes_introns	SDK1	uc003smx.3	6	cg11535255;cg17744375;cg14791502;cg23797551;cg10741603;cg17739302
chr15	96906354	96907210	chr15:96906354-96907210	856	+	7.458e-16	5	3.108e-15	1.174e-12	2.61e-08	-0.0809				5	cg21406075;cg25120797;cg20889818;cg17982497;cg26150514
chr1	151170306	151170428	chr1:151170306-151170428	122	+	3.845e-14	2	4.043e-16	1.177e-12	1.24e-18	-0.109	hg19_genes_promoters	PIP5K1A	uc021oyo.1	2	cg13357249;cg24720336
chr1	37773813	37773904	chr1:37773813-37773904	91	+	2.912e-14	3	2.938e-16	1.183e-12	2.22e-11	-0.0977				3	cg05589454;cg11202686;cg02902637
chr11	31149006	31149218	chr11:31149006-31149218	212	+	7.186e-14	2	8.159e-16	1.185e-12	2.15e-11	-0.0844	hg19_genes_promoters;hg19_genes_exons	NA;DCDC1	uc009yjl.1;uc001msu.2	2	cg03400849;cg24556252
chr21	31654844	31655983	chr21:31654844-31655983	1139	+	5.308e-12	6	4.166e-15	1.197e-12	1.01e-07	-0.0674	hg19_genes_promoters	KRTAP24-1	uc002ynv.3	6	cg02131862;cg07172334;cg00458317;cg09892262;cg16692258;cg24184737
chr10	43393728	43394117	chr10:43393728-43394117	389	+	1.53e-14	4	1.407e-15	1.199e-12	1.92e-09	0.0855				4	cg03171770;cg00803827;cg01211065;cg08939521
chr16	1004929	1005078	chr16:1004929-1005078	149	+	5.298e-14	2	5.799e-16	1.204e-12	1.99e-12	0.0786	hg19_genes_introns	LMF1	uc010bri.2	2	cg27622515;cg02941923
chr12	6729600	6729719	chr12:6729600-6729719	119	+	4.382e-14	2	4.668e-16	1.206e-12	1.75e-12	0.0523	hg19_genes_exons;hg19_genes_exons	LPAR5;NA	uc009zer.2;uc021qub.1	2	cg09832244;cg25136495
chr6	26522578	26522905	chr6:26522578-26522905	327	+	1.049e-13	2	1.236e-15	1.207e-12	2.98e-11	-0.0731	hg19_genes_exons	HCG11	uc011dkp.3	2	cg22040809;cg05842120
chr10	106094976	106095351	chr10:106094976-106095351	375	+	1.161e-13	2	1.39e-15	1.244e-12	9.8e-12	-0.0539	hg19_genes_1to5kb	ITPRIP	uc001kyf.4	2	cg18149009;cg09530438
chr5	139490895	139491580	chr5:139490895-139491580	685	+	1.168e-14	3	2.673e-15	1.257e-12	3.16e-09	-0.0391	hg19_genes_1to5kb;hg19_genes_1to5kb	PURA;MALINC1	uc003lfa.3;uc003lez.4	3	cg26103104;cg11106117;cg01440452
chr22	51158550	51159148	chr22:51158550-51159148	598	+	1.536e-09	2	2.379e-15	1.26e-12	3.76e-10	0.0824	hg19_genes_exons	SHANK3	uc031ryd.1	2	cg18851100;cg04865531
chr7	140227195	140227336	chr7:140227195-140227336	141	+	5.115e-14	3	5.57e-16	1.273e-12	2.18e-11	-0.0884	hg19_genes_exons	DENND2A	uc010lnj.3	3	cg18541042;cg13675721;cg09787580
chr7	98970792	98971853	chr7:98970792-98971853	1061	+	1.015e-09	3	4.224e-15	1.285e-12	7.75e-09	-0.0417	hg19_genes_promoters;hg19_genes_introns	ARPC1B;ARPC1A	uc003upz.3;uc011kit.2	3	cg25235205;cg17140191;cg08624472
chr17	1686627	1686738	chr17:1686627-1686738	111	+	4.238e-14	3	4.505e-16	1.293e-12	2.73e-11	0.0467	hg19_genes_exons	SMYD4	uc002ftm.4	3	cg16616918;cg09940188;cg23679982
chr4	159091837	159092554	chr4:159091837-159092554	717	+	1.082e-09	4	2.911e-15	1.301e-12	2.38e-08	0.0635	hg19_genes_promoters;hg19_genes_5UTRs	NA;GASK1B	uc003ipt.1;uc003ipp.4	4	cg02140579;cg00547103;cg03304437;cg24811290
chr16	69969137	69969619	chr16:69969137-69969619	482	+	6.465e-11	3	1.995e-15	1.34e-12	1.37e-09	-0.0534	hg19_genes_introns	WWP2	uc002exu.2	3	cg27449255;cg02712546;cg08701134
chr9	96714295	96715844	chr9:96714295-96715844	1549	+	1.806e-11	7	6.453e-15	1.344e-12	1.93e-06	0.0571	hg19_genes_promoters	BARX1	uc004aud.3	7	cg14374754;cg22902266;cg03129964;cg10454937;cg13398482;cg00927495;cg13773631
chr12	25204113	25204673	chr12:25204113-25204673	560	+	1.86e-15	4	2.336e-15	1.346e-12	3.22e-09	-0.0674	hg19_genes_promoters	LRMP	uc001rgg.2	4	cg04009342;cg21336300;cg23842870;cg03521113
chr1	228651708	228653137	chr1:228651708-228653137	1429	+	8.436e-17	8	5.974e-15	1.356e-12	4.19e-07	0.0721	hg19_genes_promoters		uc021pki.1	11	cg15726314;cg15261221;cg02058715;cg13242070;cg03041738;cg26911220;cg07726139;cg13799227;cg07101354;cg20411935;cg23239574
chr10	23484025	23484868	chr10:23484025-23484868	843	+	6.308e-14	5	3.577e-15	1.362e-12	1.17e-08	0.0733				5	cg05311909;cg09238992;cg15370180;cg04460771;cg15904283
chr7	98466963	98467381	chr7:98466963-98467381	418	+	3.123e-17	3	1.749e-15	1.374e-12	1.85e-10	0.0912	hg19_genes_promoters	TMEM130	uc011kiq.2	3	cg15279364;cg05833635;cg19752627
chr2	236656857	236656907	chr2:236656857-236656907	50	+	1.856e-14	2	1.78e-16	1.435e-12	8.34e-13	-0.0874	hg19_genes_introns	AGAP1	uc021vyp.1	2	cg08994923;cg13089906
chr4	12539867	12540013	chr4:12539867-12540013	146	+	5.809e-14	3	6.436e-16	1.475e-12	3.91e-11	-0.108				3	cg08520383;cg20227714;cg20816699
chr5	134526124	134526270	chr5:134526124-134526270	146	+	5.808e-14	4	6.43e-16	1.475e-12	1.42e-10	-0.0634	hg19_genes_introns	C5orf66	uc003laj.2	4	cg05516295;cg09510752;cg11291003;cg12363903
chr5	42953543	42953591	chr5:42953543-42953591	48	+	2.56e-14	2	2.56e-16	1.495e-12	1.25e-12	0.118				2	cg02282631;cg21587238
chr4	3450770	3451217	chr4:3450770-3451217	447	+	2.435e-14	4	2.134e-15	1.525e-12	1.56e-09	-0.0318	hg19_genes_exons	HGFAC	uc003ghc.3	4	cg01787559;cg20362529;cg19534769;cg09919982
chr11	9112214	9113459	chr11:9112214-9113459	1245	+	6.287e-17	8	5.995e-15	1.557e-12	3.19e-07	0.0506	hg19_genes_promoters;hg19_genes_promoters;hg19_genes_1to5kb	SCUBE2;MIR5691;KRT8P41	uc001mhi.2;uc031pyz.1;uc010rbv.2	8	cg24733126;cg01081263;cg04812556;cg01547141;cg10782380;cg02783889;cg10376408;cg19237879
chr12	133100010	133100715	chr12:133100010-133100715	705	+	5.17e-16	7	3.414e-15	1.578e-12	8.18e-09	-0.0421	hg19_genes_introns	FBRSL1	uc001ukf.3	7	cg00105852;cg02656049;cg15111626;cg05767299;cg23350889;cg27655716;cg00688311
chr15	67417651	67418429	chr15:67417651-67418429	778	+	4.873e-15	6	3.917e-15	1.614e-12	5.42e-08	0.0675	hg19_genes_promoters	SMAD3	uc010ujr.2	6	cg19991458;cg03480935;cg00604410;cg22528123;cg10780949;cg15799109
chr18	72166016	72166325	chr18:72166016-72166325	309	+	1.267e-13	3	1.531e-15	1.626e-12	3.37e-10	-0.0884	hg19_genes_promoters	CNDP2	uc002lln.2	3	cg16387467;cg14963724;cg27029518
chr6	28303923	28304452	chr6:28303923-28304452	529	+	1.314e-13	12	2.7e-15	1.628e-12	1.33e-08	0.046	hg19_genes_promoters	ZSCAN31	uc003nla.3	12	cg15743358;cg21138752;cg08343881;cg23084951;cg06903569;cg05605299;cg17968647;cg13997124;cg19013262;cg09996797;cg07369507;cg26031541
chr2	242549637	242549944	chr2:242549637-242549944	307	+	1.281e-13	3	1.55e-15	1.636e-12	4.19e-10	0.089	hg19_genes_introns	THAP4	uc002wbs.3	3	cg06749789;cg00527440;cg11012584
chr17	7452289	7453378	chr17:7452289-7453378	1089	+	2.835e-19	6	5.499e-15	1.648e-12	2.06e-08	0.0471	hg19_genes_promoters;hg19_genes_promoters	TNFSF12;TNFSF12-TNFSF13	uc002ghg.3;uc002ghi.1	6	cg09801082;cg06479877;cg09648722;cg17892169;cg12045829;cg00031162
chr14	70235157	70236547	chr14:70235157-70236547	1390	+	3.471e-08	5	7.125e-15	1.652e-12	2.4e-07	0.074	hg19_genes_promoters;hg19_genes_exons	LOC100289511;SRSF5	uc021rvk.1;uc001xll.3	5	cg01101058;cg16709294;cg14318001;cg12114804;cg18585560
chr6	33282418	33283329	chr6:33282418-33283329	911	+	6.58e-16	29	4.656e-15	1.654e-12	1.04e-07	0.0525	hg19_genes_promoters;hg19_genes_exons;hg19_genes_exons	TAPBP;ZBTB22;NA	uc003odx.2;uc003oeb.3;uc021ywm.1	29	cg07160118;cg09983459;cg25356697;cg04415168;cg10376053;cg14288848;cg17055704;cg14473643;cg14309283;cg05210804;cg07895437;cg27168291;cg26646118;cg10134527;cg25954512;cg07245868;cg14096569;cg18144560;cg21330831;cg08771019;cg11917542;cg03000593;cg13027595;cg04678230;cg14258935;cg01199618;cg24221373;cg20185718;cg27368379
chr2	231731972	231732250	chr2:231731972-231732250	278	+	1.215e-13	2	1.46e-15	1.678e-12	3.31e-11	-0.0758	hg19_genes_introns	ITM2C	uc002vqz.3	2	cg02806733;cg18346707
chr19	42599489	42600279	chr19:42599489-42600279	790	+	3.843e-11	4	4.106e-15	1.681e-12	2.39e-08	0.0487	hg19_genes_exons	POU2F2	uc002osn.3	4	cg04406114;cg06178887;cg26005361;cg18397073
chr9	16704404	16705213	chr9:16704404-16705213	809	+	7.135e-11	2	4.246e-15	1.686e-12	8.1e-10	-0.0947	hg19_genes_promoters	BNC2	uc003zms.1	2	cg14157107;cg14530275
chr5	43019660	43020717	chr5:43019660-43020717	1057	+	2.826e-13	10	5.5e-15	1.698e-12	4.05e-07	-0.0928	hg19_genes_promoters	LOC648987	uc003jnc.3	10	cg10883503;cg20739435;cg20565980;cg26437825;cg07541200;cg05975410;cg14450725;cg16426479;cg24877677;cg12887985
chr6	142409202	142410236	chr6:142409202-142410236	1034	+	1.536e-12	14	5.483e-15	1.701e-12	2.6e-07	0.0658	hg19_genes_promoters	NMBR	uc003qiu.3	14	cg03873322;cg18688293;cg20747266;cg01818795;cg07598952;cg08109815;cg17345081;cg24924958;cg26365690;cg19233753;cg17256157;cg13202845;cg21460020;cg18425786
chr10	8100114	8101567	chr10:8100114-8101567	1453	+	1.054e-10	8	7.655e-15	1.704e-12	2.37e-06	0.0615	hg19_genes_1to5kb;hg19_genes_1to5kb;hg19_genes_exons	GATA3-AS1;NA;GATA3	uc001ijx.1;uc001ijy.1;uc001ijz.3	8	cg16267979;cg10089865;cg03935183;cg11679455;cg22770911;cg10163955;cg04492228;cg17489908
chr14	57283942	57284529	chr14:57283942-57284529	587	+	1.987e-14	5	3.134e-15	1.712e-12	2.29e-09	0.0827	hg19_genes_introns	OTX2-AS1	uc021rtn.1	5	cg22967396;cg14248715;cg05732979;cg23974194;cg04548856
chr14	21148814	21148958	chr14:21148814-21148958	144	+	7.304e-14	2	8.318e-16	1.744e-12	3.08e-12	-0.0907	hg19_genes_promoters;hg19_genes_1to5kb;hg19_genes_1to5kb	NA;ANG;RNASE4	uc021roh.1;uc001vxw.4;uc001vxx.4	2	cg05211480;cg05300029
chr3	157812226	157813811	chr3:157812226-157813811	1585	+	2.854e-11	9	8.605e-15	1.766e-12	1.93e-06	0.0547	hg19_genes_exons	SHOX2	uc003fbr.3	9	cg12453631;cg06570224;cg18143296;cg27361370;cg10526277;cg08654915;cg05091238;cg27642784;cg25506747
chr12	133178856	133179339	chr12:133178856-133179339	483	+	9.138e-10	2	2.685e-15	1.783e-12	1.56e-10	-0.084				2	cg19008320;cg06259612
chr20	48960165	48961085	chr20:48960165-48961085	920	+	1.563e-11	5	5.11e-15	1.794e-12	1.24e-08	-0.075				5	cg05709782;cg08556090;cg01898377;cg22646393;cg17993657
chr11	58730897	58731635	chr11:58730897-58731635	738	+	7.672e-15	6	4.169e-15	1.848e-12	2.07e-08	0.0755	hg19_genes_introns	LOC283194	uc001nng.1	6	cg05488217;cg01406075;cg12635602;cg03131724;cg18789929;cg02164335
chr8	137806993	137807458	chr8:137806993-137807458	465	+	2.001e-12	2	2.675e-15	1.852e-12	7.9e-11	-0.0998				2	cg17897699;cg03018162
chr3	134031551	134031686	chr3:134031551-134031686	135	+	6.613e-14	3	7.402e-16	1.861e-12	4.36e-11	-0.0854				3	cg19234738;cg01342115;cg25646708
chr16	68000763	68001416	chr16:68000763-68001416	653	+	4.687e-14	4	3.798e-15	1.869e-12	1.74e-08	0.043	hg19_genes_promoters	SLC12A4	uc010vkh.1	4	cg09086087;cg26912222;cg05261851;cg08958168
chr14	35009492	35009853	chr14:35009492-35009853	361	+	1.682e-13	2	2.109e-15	1.889e-12	2.97e-11	-0.0701	hg19_genes_promoters	EAPP	uc001wsd.1	2	cg24276491;cg19590858
chr11	1229901	1230145	chr11:1229901-1230145	244	+	1.234e-13	4	1.485e-15	1.912e-12	7.12e-10	0.081	hg19_genes_introns	MUC5B	uc021qbr.1	4	cg26775695;cg20376082;cg11056766;cg25840179
chr11	65246411	65247139	chr11:65246411-65247139	728	+	8.384e-15	6	4.48e-15	1.972e-12	2.42e-08	0.0699				6	cg24414282;cg08830300;cg16175245;cg08293002;cg25312229;cg17392047
chr2	31031702	31031756	chr2:31031702-31031756	54	+	3.687e-14	3	3.845e-16	1.994e-12	2.82e-11	-0.082	hg19_genes_1to5kb	CAPN13	uc021vfm.1	3	cg00260012;cg20423781;cg02203336
chr17	79793439	79793796	chr17:79793439-79793796	357	+	1.797e-13	2	2.268e-15	2.01e-12	3.97e-11	-0.0506	hg19_genes_promoters;hg19_genes_1to5kb	PPP1R27;MCRIP1	uc002kbj.1;uc002kjd.2	2	cg00666559;cg03750525
chr1	200863559	200864308	chr1:200863559-200864308	749	+	1.05e-12	4	4.693e-15	2.012e-12	6.51e-09	-0.0732	hg19_genes_promoters	INAVA	uc010ppm.2	4	cg11150074;cg13419869;cg16257559;cg00971747
chr1	202614046	202614081	chr1:202614046-202614081	35	+	2.467e-14	2	2.451e-16	2.051e-12	1.2e-12	-0.0683	hg19_genes_1to5kb	SYT2	uc001gye.3	2	cg13382288;cg00982214
chr1	26735630	26738040	chr1:26735630-26738040	2410	+	1.059e-10	14	1.545e-14	2.07e-12	1.52e-05	0.0506	hg19_genes_promoters	LIN28A	uc001bmi.1	21	cg23605843;cg19924431;cg09799571;cg06368558;cg17499430;cg10769253;cg12221565;cg26616083;cg03226958;cg22029297;cg05768558;cg07095205;cg27391649;cg14011486;cg18634211;cg19706817;cg02388865;cg16530429;cg19084589;cg20452212;cg19939102
chr19	1130866	1130966	chr19:1130866-1130966	100	+	5.687e-14	2	6.279e-16	2.153e-12	2.39e-12	0.0802	hg19_genes_introns	SBNO2	uc002lrj.4	2	cg18608055;cg12170787
chr10	131589141	131589190	chr10:131589141-131589190	49	+	3.599e-14	3	3.743e-16	2.197e-12	2.67e-11	-0.0593				3	cg27337124;cg15139179;cg26664254
chr10	132886634	132887719	chr10:132886634-132887719	1085	+	7.279e-11	7	7.408e-15	2.216e-12	3.04e-07	-0.0607				7	cg05256765;cg12314012;cg00359635;cg04787271;cg23036308;cg12317856;cg24076348
chr6	32093854	32095149	chr6:32093854-32095149	1295	+	3.705e-10	11	8.873e-15	2.217e-12	3.07e-07	0.0408	hg19_genes_exons	ATF6B	uc003nzn.3	11	cg14426672;cg04136321;cg22538475;cg00232996;cg08386009;cg09845996;cg25392500;cg04628692;cg24990564;cg08732684;cg10007927
chr1	68214821	68215784	chr1:68214821-68215784	963	+	5.808e-10	2	6.677e-15	2.236e-12	2.14e-09	-0.0793	hg19_genes_introns	GNG12	uc001dea.2	2	cg03143457;cg04849985
chr11	83984291	83984577	chr11:83984291-83984577	286	+	1.577e-13	2	1.956e-15	2.259e-12	3.14e-11	-0.0717	hg19_genes_promoters	DLG2	uc001pai.2	2	cg22802812;cg18406570
chr12	12673025	12673151	chr12:12673025-12673151	126	+	7.353e-14	2	8.381e-16	2.279e-12	1.43e-12	0.092	hg19_genes_introns	DUSP16	uc001ran.2	2	cg12412384;cg00637826
chr2	227661213	227662084	chr2:227661213-227662084	871	+	2.458e-11	4	6.435e-15	2.39e-12	3.22e-08	0.0731	hg19_genes_exons;hg19_genes_exons	IRS1;NA	uc002voh.4;uc021vxn.1	4	cg17848496;cg14078053;cg14283647;cg04129548
chr4	85402870	85403410	chr4:85402870-85403410	540	+	3.98e-14	4	3.992e-15	2.392e-12	1.13e-09	0.0766				4	cg06065125;cg24882551;cg22857085;cg10785622
chr6	26697915	26698210	chr6:26697915-26698210	295	+	1.73e-13	3	2.173e-15	2.433e-12	4.6e-10	0.0613	hg19_genes_1to5kb		uc021yoe.1	3	cg23007076;cg19334619;cg07208161
chr17	76171657	76171846	chr17:76171657-76171846	189	+	1.208e-13	3	1.449e-15	2.468e-12	6.43e-11	0.11	hg19_genes_exons	TK1	uc002juw.2	3	cg21519872;cg08115732;cg00715343
chr17	46669485	46670030	chr17:46669485-46670030	545	+	1.997e-14	8	4.231e-15	2.502e-12	5.71e-09	0.0724	hg19_genes_promoters;hg19_genes_1to5kb;hg19_genes_exons	HOXB-AS3;HOXB3;HOXB5	uc021tzi.1;uc010dbf.3;uc002inr.3	8	cg19047868;cg00711072;cg12744859;cg00690402;cg24210813;cg10498391;cg25365260;cg17062109
chr20	23807736	23807779	chr20:23807736-23807779	43	+	3.295e-14	2	3.367e-16	2.504e-12	1.57e-12	-0.0835	hg19_genes_promoters	CST2	uc002wtq.1	2	cg25128583;cg21777364
chr12	75603068	75603749	chr12:75603068-75603749	681	+	1.222e-15	6	5.301e-15	2.529e-12	1.09e-08	0.0804	hg19_genes_promoters	KCNC2	uc001sxe.4	6	cg26074603;cg11308277;cg18573383;cg27154343;cg11631518;cg05200715
chr2	1625016	1625186	chr2:1625016-1625186	170	+	1.128e-13	3	1.345e-15	2.533e-12	2.44e-11	-0.0443				3	cg07338476;cg04372182;cg18639238
chr7	157738245	157738330	chr7:157738245-157738330	85	+	5.762e-14	3	6.369e-16	2.533e-12	3.68e-11	-0.119	hg19_genes_introns	PTPRN2	uc011kwa.2	3	cg13403271;cg08414888;cg18689148
chr17	80008917	80009016	chr17:80008917-80009016	99	+	6.745e-14	2	7.576e-16	2.537e-12	2.75e-12	0.0763	hg19_genes_promoters;hg19_genes_promoters;hg19_genes_promoters	GPS1;RFNG;NA	uc002kdk.1;uc002kdh.3;uc021ufl.1	2	cg25400422;cg17616192
chr10	134723491	134725088	chr10:134723491-134725088	1597	+	3.247e-08	5	1.253e-14	2.539e-12	8.47e-07	-0.0606	hg19_genes_exons	CFAP46	uc021qbc.1	5	cg06407390;cg02173970;cg02672332;cg05906809;cg18048370
chr15	76004985	76005447	chr15:76004985-76005447	462	+	5.137e-14	7	3.642e-15	2.563e-12	1.06e-08	0.058	hg19_genes_promoters	CSPG4	uc002baw.3	7	cg27123691;cg13230197;cg21609684;cg09628962;cg11698750;cg13788479;cg27378180
chr8	133141439	133141816	chr8:133141439-133141816	377	+	2.332e-13	5	3.03e-15	2.57e-12	2.36e-09	-0.0801	hg19_genes_exons	KCNQ3	uc003yti.3	5	cg16920502;cg22338467;cg15746253;cg00905417;cg07765706
chr19	836606	836717	chr19:836606-836717	111	+	7.669e-14	3	8.77e-16	2.586e-12	4.24e-11	-0.0768	hg19_genes_1to5kb	PRTN3	uc002lqa.1	3	cg08504143;cg17473898;cg02224021
chr17	48555514	48555611	chr17:48555514-48555611	97	+	6.708e-14	3	7.528e-16	2.59e-12	7.19e-12	0.0753	hg19_genes_promoters	RSAD1	uc010wmp.2	3	cg24517066;cg07224067;cg00119314
chr7	157387106	157387362	chr7:157387106-157387362	256	+	1.652e-13	4	2.069e-15	2.663e-12	8.41e-10	-0.0848	hg19_genes_introns	PTPRN2	uc011kwa.2	4	cg12271047;cg26886268;cg13604276;cg17701146
chr6	10520874	10521453	chr6:10520874-10521453	579	+	7.296e-15	4	4.747e-15	2.665e-12	1.02e-09	-0.0653	hg19_genes_promoters	GCNT2	uc010joo.3	4	cg14112601;cg24690479;cg08382072;cg22378252
chr17	30595595	30596482	chr17:30595595-30596482	887	+	2.191e-08	2	7.423e-15	2.711e-12	1.84e-09	-0.0646	hg19_genes_introns	RHBDL3	uc002hhe.1	2	cg15836639;cg04766779
chr15	67356641	67356943	chr15:67356641-67356943	302	+	1.97e-13	3	2.525e-15	2.733e-12	5.21e-10	-0.0637	hg19_genes_1to5kb	SMAD3	uc002aqj.3	3	cg13105599;cg23731272;cg02486855
chr7	97663876	97663941	chr7:97663876-97663941	65	+	5.027e-14	3	5.463e-16	2.76e-12	3.53e-11	0.0878				3	cg27209741;cg09276108;cg13557337
chr5	154393265	154393495	chr5:154393265-154393495	230	+	1.604e-13	2	1.992e-15	2.808e-12	4.17e-11	-0.0316	hg19_genes_5UTRs	KIF4B	uc010jih.1	2	cg23950473;cg17226602
chr2	127728910	127729124	chr2:127728910-127729124	214	+	1.496e-13	3	1.843e-15	2.851e-12	3.13e-11	-0.0798				3	cg17962090;cg20663365;cg08687025
chr9	129432907	129433970	chr9:129432907-129433970	1063	+	4.378e-12	4	9.477e-15	2.869e-12	2.28e-08	0.0708	hg19_genes_introns	LMX1B	uc004bqi.3	4	cg03893387;cg13661109;cg14398661;cg14916924
chr7	5402297	5402334	chr7:5402297-5402334	37	+	3.335e-14	2	3.419e-16	2.91e-12	1.41e-12	0.0535	hg19_genes_exons	TNRC18	uc003soi.4	2	cg07503211;cg19265600
chr18	77289084	77289453	chr18:77289084-77289453	369	+	2.522e-13	4	3.305e-15	2.918e-12	8.97e-10	-0.0905	hg19_genes_exons	NFATC1	uc002lnd.3	4	cg02870946;cg20542619;cg12759909;cg15755154
chr11	5019849	5020583	chr11:5019849-5020583	734	+	8.942e-12	3	6.805e-15	2.982e-12	8.09e-09	-0.0804	hg19_genes_promoters	OR51L1	uc010qyu.2	3	cg23434090;cg02965895;cg06866232
chr7	74021938	74021962	chr7:74021938-74021962	24	+	2.036e-14	2	1.982e-16	2.99e-12	9.45e-13	-0.0844				2	cg27099880;cg12431188
chr8	69243285	69244735	chr8:69243285-69244735	1450	+	5.9e-13	11	1.362e-14	3.044e-12	2.78e-06	0.0615	hg19_genes_promoters;hg19_genes_exons	C8orf34-AS1;C8orf34	uc003xxx.4;uc010lyx.2	11	cg03357798;cg13407456;cg22001496;cg24280540;cg22601348;cg26809497;cg14148862;cg11137615;cg21479226;cg08620154;cg12173558
chr2	25499764	25500417	chr2:25499764-25500417	653	+	9.078e-14	4	6.189e-15	3.078e-12	6.08e-09	0.074	hg19_genes_introns	DNMT3A	uc002rgc.4	4	cg23009818;cg08485187;cg13558695;cg08493294
chr11	113576693	113577435	chr11:113576693-113577435	742	+	1.167e-14	6	7.086e-15	3.095e-12	4.98e-08	-0.0596	hg19_genes_promoters	TMPRSS5	uc001poc.4	6	cg01232726;cg15844374;cg18165914;cg25460340;cg05183271;cg23871994
chr8	70584832	70585203	chr8:70584832-70585203	371	+	2.686e-13	3	3.537e-15	3.095e-12	6.64e-10	-0.0807	hg19_genes_exons	SLCO5A1	uc010lzb.3	3	cg07998216;cg21748523;cg24552424
chr12	1929265	1929589	chr12:1929265-1929589	324	+	2.393e-13	4	3.121e-15	3.101e-12	6.65e-10	0.0785	hg19_genes_promoters;hg19_genes_introns	LRTM2;CACNA2D4	uc001qjt.2;uc021qsx.1	4	cg25629418;cg23331653;cg21746969;cg26738614
chr7	157616107	157616613	chr7:157616107-157616613	506	+	6.203e-13	2	4.869e-15	3.121e-12	8.67e-11	-0.1	hg19_genes_introns	PTPRN2	uc011kwa.2	2	cg18769909;cg19126954
chr7	105753587	105754354	chr7:105753587-105754354	767	+	1.669e-11	2	7.389e-15	3.135e-12	1.81e-09	-0.0754	hg19_genes_promoters	SYPL1	uc003vdo.4	2	cg02800571;cg01581098
chr22	42304331	42304581	chr22:42304331-42304581	250	+	1.928e-13	2	2.468e-15	3.158e-12	3e-11	-0.0693	hg19_genes_introns		uc003bba.1	2	cg00723041;cg26581503
chr13	114800441	114801133	chr13:114800441-114801133	692	+	9.829e-15	4	7.17e-15	3.371e-12	5.67e-11	-0.0663	hg19_genes_exons	RASA3	uc010aha.1	4	cg17163949;cg21107044;cg00502575;cg00814985
chr14	37126582	37128012	chr14:37126582-37128012	1430	+	2.161e-10	6	1.521e-14	3.438e-12	1.31e-06	0.0675	hg19_genes_promoters	PAX9	uc001wty.4	6	cg23655970;cg05917460;cg12857945;cg02178684;cg21875330;cg25617340
chr8	86556164	86556904	chr8:86556164-86556904	740	+	4.695e-12	5	7.896e-15	3.443e-12	4.16e-08	-0.0406				5	cg00753994;cg02848072;cg24126888;cg18579631;cg25765720
chr6	167507105	167508227	chr6:167507105-167508227	1122	+	2.766e-14	10	1.194e-14	3.454e-12	2.9e-07	-0.0595	hg19_genes_introns	CCR6	uc003qvl.3	11	cg23249717;cg05877104;cg26954951;cg06323479;cg03839717;cg25938025;cg21839211;cg16151362;cg10661263;cg01205058;cg05259303
chr13	100626995	100627957	chr13:100626995-100627957	962	+	2.185e-14	7	1.034e-14	3.469e-12	1.55e-07	0.0694	hg19_genes_1to5kb	ZIC5	uc001vom.1	7	cg01792403;cg25845367;cg11502555;cg21100077;cg18161327;cg18543610;cg20374595
chr17	1085056	1085382	chr17:1085056-1085382	326	+	2.702e-13	3	3.563e-15	3.523e-12	4.93e-10	-0.0752	hg19_genes_1to5kb	ABR	uc002fsd.4	3	cg18831134;cg10687217;cg06767314
chr22	29711916	29712140	chr22:29711916-29712140	224	+	8.681e-14	5	2.392e-15	3.525e-12	4.4e-10	0.0935	hg19_genes_promoters	RASL10A	uc003aff.4	5	cg08105965;cg07312514;cg00627241;cg13696940;cg25635500
chr10	133980262	133980716	chr10:133980262-133980716	454	+	4.809e-15	5	4.999e-15	3.557e-12	9.12e-09	-0.0501	hg19_genes_promoters	JAKMIP3	uc001lky.2	5	cg19510384;cg18703117;cg05256420;cg18018562;cg04110868
chr5	140796892	140798189	chr5:140796892-140798189	1297	+	1.754e-10	10	1.433e-14	3.569e-12	9.6e-07	0.0692	hg19_genes_promoters;hg19_genes_1to5kb;hg19_genes_introns;hg19_genes_introns;hg19_genes_introns;hg19_genes_introns;hg19_genes_introns;hg19_genes_introns;hg19_genes_introns;hg19_genes_introns;hg19_genes_introns;hg19_genes_introns;hg19_genes_introns;hg19_genes_introns;hg19_genes_introns;hg19_genes_introns;hg19_genes_introns;hg19_genes_introns	PCDHGB7;PCDHGA11;PCDHGA1;PCDHGA2;PCDHGA3;PCDHGB1;PCDHGA4;PCDHGB2;PCDHGA5;PCDHGB3;PCDHGA6;PCDHGA7;PCDHGB4;PCDHGA8;PCDHGB5;PCDHGA9;PCDHGB6;PCDHGA10	uc003lkm.3;uc003lko.1;uc003lji.2;uc003ljk.2;uc003ljm.2;uc003ljo.2;uc003ljq.2;uc003ljs.2;uc003lju.2;uc003ljw.2;uc003ljy.2;uc003lka.2;uc003lkc.2;uc003lkd.2;uc003lkf.2;uc003lkh.2;uc003lkj.2;uc003lkl.2	10	cg07524997;cg13933262;cg14011639;cg10435816;cg23563234;cg08938584;cg17011276;cg02331883;cg08935238;cg04503600
chr14	88472437	88473039	chr14:88472437-88473039	602	+	5.672e-11	3	6.624e-15	3.577e-12	3.9e-09	-0.0688	hg19_genes_1to5kb;hg19_genes_introns	NA;GPR65	uc021rxh.1;uc001xvv.3	3	cg15625636;cg19755435;cg13810673
chr11	133910341	133910730	chr11:133910341-133910730	389	+	1.173e-09	2	4.361e-15	3.598e-12	2.14e-10	-0.0741	hg19_genes_exons	LINC02731	uc001qha.1	2	cg21599336;cg15003194
chr15	60285234	60285822	chr15:60285234-60285822	588	+	6.738e-17	6	6.527e-15	3.601e-12	1.08e-09	0.0706				6	cg02064499;cg25690589;cg09290705;cg00400448;cg24211976;cg09992746
chr12	6933322	6933690	chr12:6933322-6933690	368	+	3.062e-13	4	4.101e-15	3.608e-12	1.61e-09	-0.0844	hg19_genes_promoters;hg19_genes_1to5kb	GPR162;P3H3	uc001qqy.1;uc001qra.1	4	cg13987192;cg27310594;cg22836359;cg15839752
chr12	123347684	123347898	chr12:123347684-123347898	214	+	1.907e-13	2	2.435e-15	3.689e-12	4.26e-11	0.0679				2	cg14256511;cg27534833
chr22	39784481	39784983	chr22:39784481-39784983	502	+	2.861e-14	5	5.771e-15	3.717e-12	7.76e-09	0.0793	hg19_genes_introns	TAB1	uc003axr.3	5	cg02038168;cg01416388;cg05872129;cg24399712;cg11247378
chr12	50297477	50297946	chr12:50297477-50297946	469	+	3.943e-14	6	5.43e-15	3.749e-12	8.85e-09	0.089	hg19_genes_promoters	FAIM2	uc001rvj.2	6	cg09049251;cg27188703;cg16115588;cg18486102;cg06947913;cg04669574
chr2	11924984	11925376	chr2:11924984-11925376	392	+	5.005e-14	4	4.568e-15	3.753e-12	2.79e-09	0.0742	hg19_genes_1to5kb	LPIN1	uc010yjo.2	4	cg25654774;cg15614119;cg15374751;cg23689227
chr7	158349676	158350434	chr7:158349676-158350434	758	+	2.043e-14	4	9.018e-15	3.835e-12	1.76e-08	-0.0735	hg19_genes_introns	PTPRN2	uc003wno.3	4	cg06892332;cg07849460;cg02973644;cg27096172
chr8	133878997	133879312	chr8:133878997-133879312	315	+	2.804e-13	4	3.722e-15	3.873e-12	6.8e-10	-0.0656	hg19_genes_promoters	TG	uc003ytw.3	4	cg07349217;cg14340089;cg18235635;cg01776045
chr10	121577530	121578138	chr10:121577530-121578138	608	+	4.719e-13	3	7.466e-15	3.955e-12	3.68e-09	0.0381	hg19_genes_promoters	INPP5F	uc001lep.3	3	cg08338216;cg11613559;cg02722214
chr1	2170956	2171254	chr1:2170956-2171254	298	+	2.768e-13	3	3.667e-15	3.974e-12	5.3e-10	-0.0763	hg19_genes_introns	SKI	uc001aja.4	3	cg08270567;cg15979171;cg05156582
chr1	18686650	18687128	chr1:18686650-18687128	478	+	1.931e-11	2	5.84e-15	3.979e-12	1.72e-10	-0.062	hg19_genes_promoters	IGSF21	uc001bav.2	2	cg23264776;cg15901647
chr16	85075232	85075250	chr16:85075232-85075250	18	+	2.275e-14	2	2.244e-16	3.987e-12	1.04e-12	-0.0957	hg19_genes_introns	KIAA0513	uc010voj.2	2	cg04016660;cg26578983
chr8	142200912	142201026	chr8:142200912-142201026	114	+	1.198e-13	3	1.436e-15	4.092e-12	6.3e-11	-0.061	hg19_genes_introns	DENND3	uc003yvy.3	3	cg04441314;cg08602861;cg26141291
chr5	134376247	134376773	chr5:134376247-134376773	526	+	1.479e-14	4	6.947e-15	4.298e-12	3.07e-09	0.0725	hg19_genes_introns	C5orf66	uc003laj.2	4	cg09839170;cg13441766;cg14994060;cg06566775
chr15	99548859	99549546	chr15:99548859-99549546	687	+	3.661e-10	5	9.179e-15	4.336e-12	1.4e-08	-0.0632	hg19_genes_promoters	PGPEP1L	uc002bum.3	5	cg09576762;cg02637101;cg16149919;cg17149030;cg26279371
chr7	157778531	157778646	chr7:157778531-157778646	115	+	1.246e-13	3	1.502e-15	4.369e-12	6.18e-11	-0.0895	hg19_genes_introns	PTPRN2	uc011kwa.2	3	cg20985897;cg26480662;cg13083427
chr22	31002892	31003588	chr22:31002892-31003588	696	+	7.736e-14	9	9.413e-15	4.383e-12	5.19e-08	0.0466	hg19_genes_promoters;hg19_genes_promoters	TCN2;PES1	uc003aip.2;uc003ain.1	9	cg22542751;cg00788739;cg01284869;cg01369114;cg03970350;cg26532826;cg11875119;cg02111168;cg04081402
chr19	55672036	55672514	chr19:55672036-55672514	478	+	3.266e-09	2	6.53e-15	4.429e-12	2.86e-10	0.0126	hg19_genes_1to5kb;hg19_genes_exons;hg19_genes_exons	TNNI3;NA;DNAAF3	uc002qjg.4;uc031rna.1;uc002qjh.2	2	cg23956238;cg18417954
chr3	16924563	16925049	chr3:16924563-16925049	486	+	3.193e-14	4	6.702e-15	4.43e-12	3.08e-09	-0.0758	hg19_genes_1to5kb	PLCL2	uc011awc.2	4	cg01781018;cg23220897;cg18751573;cg07079828
chr6	33171911	33172818	chr6:33171911-33172818	907	+	6.861e-14	16	1.248e-14	4.431e-12	1.42e-07	0.0484	hg19_genes_promoters;hg19_genes_1to5kb;hg19_genes_1to5kb;hg19_genes_1to5kb;hg19_genes_exons	HSD17B8;MIR219A1;RING1;RXRB;SLC39A7	uc003odi.2;uc003odj.1;uc011dqw.1;uc003odb.4;uc003odf.3	16	cg13747899;cg11445939;cg16482654;cg05507546;cg15389490;cg24455405;cg22647810;cg09825713;cg12283120;cg12487147;cg07433344;cg25141069;cg03462975;cg09483904;cg14460343;cg07817400
chr20	26188639	26190348	chr20:26188639-26190348	1709	+	2.006e-11	11	2.363e-14	4.473e-12	1.6e-06	0.0576	hg19_genes_promoters;hg19_genes_promoters	MIR663AHG;MIR663A	uc002wvk.3;uc021wbn.1	11	cg01408508;cg03940098;cg18291941;cg27138951;cg17796010;cg08304190;cg14345012;cg01860778;cg11220245;cg04150495;cg20395967
chr7	157577757	157578632	chr7:157577757-157578632	875	+	2.983e-10	3	1.23e-14	4.552e-12	9.04e-09	-0.0781	hg19_genes_introns	PTPRN2	uc011kwa.2	3	cg27629384;cg19257762;cg15684231
chr19	12305553	12306498	chr19:12305553-12306498	945	+	1.289e-14	7	1.343e-14	4.595e-12	1.85e-07	0.0823	hg19_genes_promoters		uc002mtj.2	7	cg07379055;cg03192598;cg22195627;cg11510523;cg17971015;cg19355186;cg20127191
chr19	54058440	54058768	chr19:54058440-54058768	328	+	3.445e-13	4	4.673e-15	4.595e-12	1.58e-09	0.0487	hg19_genes_promoters	ZNF331	uc002qcd.1	4	cg08561667;cg25407227;cg08887146;cg19006302
chr1	145726979	145727763	chr1:145726979-145727763	784	+	2.127e-11	6	1.118e-14	4.623e-12	1.36e-07	0.074	hg19_genes_promoters;hg19_genes_introns;hg19_genes_introns	PDZK1;NBPF20;NBPF10	uc001eon.2;uc021ott.2;uc031poc.1	6	cg19353949;cg01960300;cg07164556;cg05803361;cg13019092;cg10321723
chr8	145118628	145119316	chr8:145118628-145119316	688	+	1.423e-09	3	9.833e-15	4.642e-12	6.89e-09	-0.0617	hg19_genes_1to5kb	OPLAH	uc003zar.3	3	cg17475774;cg12890671;cg09019592
chr10	125033770	125034819	chr10:125033770-125034819	1049	+	8.039e-15	10	1.531e-14	4.721e-12	4.2e-07	0.0692				10	cg12277789;cg25383323;cg19917650;cg01266390;cg18623649;cg02477603;cg14321742;cg03477112;cg07951083;cg18979589
chr11	5290746	5291299	chr11:5290746-5291299	553	+	8.817e-15	3	8.078e-15	4.737e-12	8.75e-11	-0.0776	hg19_genes_5UTRs;hg19_genes_introns	HBE1;HBG2	uc001mal.1;uc001mak.1	3	cg08970694;cg16279158;cg03306956
chr11	108408907	108408982	chr11:108408907-108408982	75	+	9.621e-14	5	1.127e-15	4.785e-12	4.92e-10	-0.0879	hg19_genes_promoters	EXPH5	uc010rvy.2	5	cg05727199;cg19356515;cg02001060;cg19954234;cg07774251
chr15	25491792	25493112	chr15:25491792-25493112	1320	+	5.15e-11	11	1.951e-14	4.785e-12	1.06e-06	-0.0452	hg19_genes_promoters;hg19_genes_1to5kb;hg19_genes_1to5kb;hg19_genes_exons	SNORD115-10;SNORD115-11;SNORD115-44;NA	uc001zak.1;uc001zal.1;uc001zam.1;uc001zae.3	11	cg16050237;cg09219734;cg18166564;cg08764761;cg19708213;cg03347215;cg03034103;cg16980245;cg04887080;cg03283464;cg05268858
chr20	23419120	23420380	chr20:23419120-23420380	1260	+	1.831e-12	4	1.87e-14	4.785e-12	2.16e-08	-0.0338	hg19_genes_promoters	CSTL1	uc002wte.3	4	cg26790198;cg20701841;cg23928088;cg16312552
chr16	1271153	1271742	chr16:1271153-1271742	589	+	3.768e-14	3	8.73e-15	4.813e-12	3.96e-09	-0.0705	hg19_genes_exons;hg19_genes_exons	CACNA1H;TPSG1	uc002cks.3;uc002ckw.2	3	cg16577083;cg27338302;cg03553819
chr7	157412628	157413058	chr7:157412628-157413058	430	+	1.364e-13	5	6.437e-15	4.84e-12	2.18e-09	-0.0965	hg19_genes_introns	PTPRN2	uc011kwa.2	5	cg01310920;cg25322489;cg09565159;cg20519944;cg23235971
chr16	86229698	86229911	chr16:86229698-86229911	213	+	2.443e-13	3	3.191e-15	4.886e-12	2.32e-10	-0.108				3	cg10294820;cg03446244;cg27367615
chr11	57117162	57117667	chr11:57117162-57117667	505	+	5.001e-14	4	7.716e-15	4.903e-12	1.16e-09	0.0715	hg19_genes_exons	P2RX3	uc001nju.3	4	cg09761846;cg15808924;cg25762396;cg20469689
chr7	158255029	158255390	chr7:158255029-158255390	361	+	4.046e-13	2	5.582e-15	4.97e-12	8.47e-11	-0.101	hg19_genes_introns	PTPRN2	uc011kwa.2	2	cg22519571;cg15752885
chr18	76308275	76309097	chr18:76308275-76309097	822	+	7.942e-12	4	1.29e-14	5.064e-12	1.08e-08	-0.0508				4	cg22511852;cg26556489;cg06575626;cg24301038
chr7	45128053	45129111	chr7:45128053-45129111	1058	+	2.785e-16	7	1.669e-14	5.088e-12	6.38e-08	0.0509	hg19_genes_promoters	NACAD	uc003tmt.3	7	cg05598919;cg18500300;cg07513446;cg04680746;cg05031195;cg08947062;cg01373024
chr2	176956396	176957056	chr2:176956396-176957056	660	+	4.873e-14	6	1.04e-14	5.111e-12	1.47e-08	0.0804	hg19_genes_promoters	HOXD13	uc002ukf.1	6	cg21128569;cg07802350;cg10418524;cg19325985;cg05256269;cg11523712
chr10	1725154	1726110	chr10:1725154-1726110	956	+	1.135e-08	4	1.533e-14	5.18e-12	3.55e-08	-0.0711	hg19_genes_introns	ADARB2	uc009xhq.3	4	cg14054842;cg17898884;cg00075956;cg23934139
chr22	42896249	42896986	chr22:42896249-42896986	737	+	2.781e-13	5	1.217e-14	5.356e-12	4.42e-08	0.0726	hg19_genes_promoters	SERHL	uc011apl.2	5	cg19547200;cg00996986;cg12078929;cg25363931;cg16141740
chr8	29204221	29204955	chr8:29204221-29204955	734	+	1.586e-08	2	1.226e-14	5.378e-12	1.09e-09	0.0824	hg19_genes_introns	DUSP4	uc003xhl.3	2	cg01865118;cg07151117
chr7	959759	960529	chr7:959759-960529	770	+	7.917e-15	8	1.283e-14	5.406e-12	1.12e-07	-0.0578	hg19_genes_promoters	ADAP1	uc011jvs.2	8	cg12381074;cg01629749;cg25668117;cg18092351;cg13687274;cg19445335;cg20928945;cg23667602
chr11	71954982	71955600	chr11:71954982-71955600	618	+	9.326e-14	10	1.046e-14	5.458e-12	3.65e-08	0.0828	hg19_genes_promoters	PHOX2A	uc001osh.4	10	cg18722841;cg19651694;cg02910180;cg01670677;cg04543008;cg11334771;cg05093169;cg16922279;cg08876932;cg24530250
chr16	86527846	86530054	chr16:86527846-86530054	2208	+	9.951e-09	8	3.743e-14	5.477e-12	1.51e-05	0.0458	hg19_genes_introns	FENDRR	uc021tmg.1	10	cg10225488;cg06596654;cg07335915;cg12667939;cg06402675;cg00286853;cg06710927;cg00108351;cg04131583;cg16357224
chr17	5018984	5019841	chr17:5018984-5019841	857	+	4.305e-15	8	1.482e-14	5.569e-12	2.81e-07	0.0575	hg19_genes_promoters;hg19_genes_1to5kb	USP6;ZNF232	uc002gau.1;uc002gar.1	8	cg21926094;cg18831899;cg09151754;cg05918002;cg27362525;cg01120173;cg05364567;cg07670516
chr9	140172631	140173550	chr9:140172631-140173550	919	+	2.149e-09	4	1.651e-14	5.818e-12	8.42e-08	0.0572	hg19_genes_promoters;hg19_genes_5UTRs	NA;TOR4A	uc022bqh.1;uc004cmn.3	4	cg07717632;cg14409810;cg14018215;cg09381737
chr15	63673013	63673503	chr15:63673013-63673503	490	+	1.838e-14	3	8.892e-15	5.859e-12	1.97e-09	0.0702	hg19_genes_introns	CA12	uc002amc.3	3	cg23931734;cg04192393;cg15755265
chr22	28033286	28033857	chr22:28033286-28033857	571	+	4.79e-10	2	1.052e-14	5.971e-12	3.47e-10	0.00155				2	cg08599437;cg22065851
chr2	198650752	198651577	chr2:198650752-198651577	825	+	3.225e-17	8	1.528e-14	6.003e-12	7.77e-08	0.0878	hg19_genes_promoters	BOLL	uc002uus.2	8	cg10124201;cg03774803;cg05783139;cg13356896;cg07495363;cg24589459;cg00926400;cg16002818
chr1	153329512	153330400	chr1:153329512-153330400	888	+	4.741e-15	7	1.655e-14	6.021e-12	1.37e-08	-0.0706	hg19_genes_promoters	S100A9	uc001fbq.3	7	cg23092820;cg03165378;cg23277715;cg26937038;cg02711163;cg05848175;cg15160801
chr12	4917426	4917741	chr12:4917426-4917741	315	+	4.222e-13	2	5.852e-15	6.038e-12	2.91e-11	-0.0889	hg19_genes_promoters;hg19_genes_1to5kb	KCNA6;NA	uc001qng.3;uc021qtr.1	2	cg25711246;cg04074481
chr3	134126381	134126699	chr3:134126381-134126699	318	+	4.347e-13	2	6.039e-15	6.094e-12	8.05e-11	-0.0411				2	cg08090496;cg18358061
chr16	29196472	29196700	chr16:29196472-29196700	228	+	3.197e-13	3	4.304e-15	6.138e-12	1.64e-10	-0.0787	hg19_genes_introns		uc010vct.2	3	cg02329193;cg02697427;cg03150378
chr22	31480934	31481481	chr22:31480934-31481481	547	+	1.068e-14	4	1.056e-14	6.232e-12	4.94e-09	0.0719	hg19_genes_promoters	SMTN	uc011alf.2	4	cg21634064;cg19446838;cg09745440;cg20934596
chr17	74073419	74073877	chr17:74073419-74073877	458	+	2.205e-14	3	8.889e-15	6.268e-12	1.15e-09	0.0686	hg19_genes_1to5kb;hg19_genes_1to5kb;hg19_genes_exons	ZACN;SRP68;GALR2	uc002jqn.2;uc002jqk.2;uc002jqm.1	3	cg00347198;cg07536102;cg07909178
chr2	166151447	166151649	chr2:166151447-166151649	202	+	2.965e-13	2	3.958e-15	6.396e-12	5.74e-11	0.0953	hg19_genes_promoters	SCN2A	uc002ude.3	2	cg20314918;cg20305005
chr5	15935879	15936769	chr5:15935879-15936769	890	+	1.315e-11	4	1.766e-14	6.411e-12	9.98e-09	-0.0516	hg19_genes_exons	FBXL7	uc003jfn.1	4	cg24185447;cg20011459;cg02519948;cg06468166
chr14	24808650	24809760	chr14:24808650-24809760	1110	+	1.084e-13	9	2.222e-14	6.466e-12	5.21e-07	0.069	hg19_genes_promoters;hg19_genes_1to5kb	RIPK3;ADCY4	uc001wpa.3;uc001wow.3	9	cg23038074;cg11781986;cg13066043;cg13050240;cg20822579;cg20038493;cg13583230;cg27599271;cg10318258
chr10	51576232	51576453	chr10:51576232-51576453	221	+	3.26e-13	3	4.396e-15	6.495e-12	6.59e-10	-0.0755	hg19_genes_promoters;hg19_genes_introns;hg19_genes_introns	NCOA4;NA;PARG	uc009xoo.3;uc001jin.3;uc001jih.3	3	cg01315067;cg00302587;cg20166027
chr1	78442533	78442555	chr1:78442533-78442555	22	+	3.786e-14	2	3.968e-16	6.525e-12	1.01e-12	-0.0851	hg19_genes_1to5kb;hg19_genes_introns	DNAJB4;FUBP1	uc010orn.2;uc001dih.4	2	cg08491437;cg22814740
chr15	31115839	31115872	chr15:31115839-31115872	33	+	6.136e-14	3	6.823e-16	6.525e-12	4.2e-11	-0.0884	hg19_genes_exons	HERC2P10	uc031qre.1	3	cg08704250;cg08109568;cg14829155
chr5	178622803	178623036	chr5:178622803-178623036	233	+	3.526e-13	2	4.799e-15	6.623e-12	4.04e-11	0.0809	hg19_genes_introns	ADAMTS2	uc003mjw.3	2	cg11436833;cg15906761
chr19	7853429	7854404	chr19:7853429-7854404	975	+	1.686e-14	5	2.001e-14	6.625e-12	9.02e-08	0.0573	hg19_genes_exons	CLEC4GP1	uc002mij.2	5	cg18449734;cg08409173;cg21227085;cg10585208;cg09310891
chr1	228463260	228464050	chr1:228463260-228464050	790	+	2.254e-14	5	1.616e-14	6.632e-12	4.42e-08	0.0638	hg19_genes_1to5kb	OBSCN	uc001hsp.2	5	cg19306380;cg06637001;cg14661383;cg03141069;cg13372766
chr2	133014640	133014806	chr2:133014640-133014806	166	+	2.621e-13	6	3.448e-15	6.702e-12	4.39e-10	0.0635	hg19_genes_promoters;hg19_genes_introns	MIR663B;ANKRD30BL	uc021vpu.1;uc002ttj.3	6	cg20519121;cg25486386;cg19287961;cg16652617;cg14691596;cg11552072
chr11	63775071	63776654	chr11:63775071-63776654	1583	+	3.802e-11	8	3.365e-14	6.869e-12	1.96e-06	0.0265	hg19_genes_introns	MACROD1	uc001nyh.3	9	cg09182533;cg14085017;cg04935121;cg18137308;cg27373749;cg09451412;cg20219100;cg12573253;cg19960891
chr12	48577891	48578574	chr12:48577891-48578574	683	+	2.331e-14	4	1.459e-14	6.883e-12	3.32e-09	0.0611	hg19_genes_5UTRs	CCDC184	uc001rrj.2	4	cg10216353;cg07454491;cg20954987;cg14793287
chr5	1325741	1326035	chr5:1325741-1326035	294	+	4.55e-13	4	6.369e-15	6.958e-12	9.16e-10	0.0935	hg19_genes_exons	CLPTM1L	uc003jcg.3	4	cg26373071;cg26947723;cg25070340;cg20711912
chr3	46759096	46759699	chr3:46759096-46759699	603	+	5.514e-14	9	1.298e-14	6.963e-12	8.64e-09	0.0588	hg19_genes_5UTRs	PRSS50	uc003cqe.1	9	cg19875656;cg13303179;cg02834909;cg19668234;cg01788113;cg00817731;cg17460445;cg01967580;cg05727070
chr4	159093841	159095086	chr4:159093841-159095086	1245	+	2.49e-18	8	2.707e-14	7.033e-12	6.88e-09	0.0663	hg19_genes_promoters;hg19_genes_1to5kb	GASK1B;NA	uc003ipp.4;uc003ipv.1	8	cg25841987;cg02685990;cg26588825;cg12543949;cg03450635;cg24170465;cg03996539;cg07271580
chr7	149119133	149119408	chr7:149119133-149119408	275	+	4.292e-13	2	5.953e-15	7.047e-12	3.14e-14	-0.0781				2	cg04388919;cg07189157
chr10	3678924	3679086	chr10:3678924-3679086	162	+	2.703e-13	3	3.567e-15	7.089e-12	1.06e-10	-0.0978	hg19_genes_introns		uc001igy.1	3	cg07270872;cg18659248;cg23247845
chr10	3215771	3216064	chr10:3215771-3216064	293	+	4.625e-13	3	6.485e-15	7.104e-12	3.15e-10	-0.0786	hg19_genes_promoters	PITRM1	uc001igr.2	3	cg19250304;cg11586382;cg02899903
chr2	238647755	238647914	chr2:238647755-238647914	159	+	2.699e-13	3	3.557e-15	7.222e-12	9.69e-11	0.0416	hg19_genes_exons	LRRFIP1	uc002vxc.3	3	cg17032848;cg13184448;cg04723343
chr11	7272867	7273736	chr11:7272867-7273736	869	+	1.682e-15	9	1.941e-14	7.227e-12	2.04e-07	0.0466	hg19_genes_promoters	SYT9	uc001mfe.3	9	cg14243481;cg26945996;cg16437728;cg03226737;cg18560328;cg02269161;cg22723056;cg08185661;cg24678137
chr10	102995719	102996799	chr10:102995719-102996799	1080	+	1.842e-13	9	2.447e-14	7.31e-12	2.38e-07	0.0641	hg19_genes_introns	LBX1-AS1	uc010qpy.2	9	cg15475840;cg23442209;cg07050616;cg26702958;cg06520675;cg02367696;cg13112154;cg07201017;cg23503176
chr11	113947036	113947360	chr11:113947036-113947360	324	+	5.2e-13	4	7.365e-15	7.31e-12	1.51e-09	-0.072	hg19_genes_introns	ZBTB16	uc001poo.1	4	cg06665913;cg22768358;cg16246188;cg17069473
chr2	314573	315137	chr2:314573-315137	564	+	3.231e-14	3	1.293e-14	7.381e-12	1.54e-09	-0.0858				3	cg24737408;cg23900228;cg01144768
chr20	30439610	30440294	chr20:30439610-30440294	684	+	6.67e-11	2	1.569e-14	7.398e-12	7.76e-10	-0.0435	hg19_genes_introns	DUSP15	uc002wwu.1	2	cg25369185;cg03247322
chr7	157394337	157395450	chr7:157394337-157395450	1113	+	1.614e-10	6	2.575e-14	7.48e-12	1.71e-07	-0.0773	hg19_genes_introns	PTPRN2	uc011kwa.2	6	cg08515646;cg08339915;cg14289852;cg19746375;cg19689679;cg22959894
chr7	4016658	4017628	chr7:4016658-4017628	970	+	4.974e-08	2	2.265e-14	7.547e-12	5.86e-09	-0.0589	hg19_genes_introns	SDK1	uc003smx.3	2	cg01791785;cg05864564
chr2	131044434	131044896	chr2:131044434-131044896	462	+	1.284e-14	4	1.102e-14	7.69e-12	5.44e-09	-0.0322	hg19_genes_1to5kb		uc021vok.1	4	cg01142396;cg18007858;cg17788349;cg11001247
chr8	615270	615410	chr8:615270-615410	140	+	2.526e-13	3	3.312e-15	7.69e-12	9.57e-11	-0.0637	hg19_genes_introns	ERICH1	uc003wph.3	3	cg18923188;cg08885114;cg16779811
chr11	843897	844687	chr11:843897-844687	790	+	7.659e-16	11	1.899e-14	7.768e-12	2.79e-07	0.0546	hg19_genes_promoters;hg19_genes_1to5kb	TSPAN4;POLR2L	uc001lsi.1;uc001lsc.3	11	cg06179011;cg07269682;cg26071135;cg13104938;cg19303748;cg19386379;cg04552852;cg12464638;cg08639843;cg01636582;cg07047068
chr6	3848634	3849236	chr6:3848634-3849236	602	+	2.296e-15	10	1.454e-14	7.809e-12	3.71e-08	-0.0653	hg19_genes_promoters;hg19_genes_promoters	FAM50B;NA	uc003mvu.3;uc021ykt.1	10	cg14414415;cg17485265;cg26211800;cg15382302;cg22649349;cg16907934;cg03330552;cg18872973;cg17739279;cg18656763
chr12	52241817	52242808	chr12:52241817-52242808	991	+	3.926e-12	5	2.41e-14	7.858e-12	1.06e-07	0.0385				5	cg10381455;cg27269940;cg00109503;cg04745384;cg10623219
chr22	32026380	32026976	chr22:32026380-32026976	596	+	1.031e-12	7	1.465e-14	7.948e-12	1.17e-08	0.0413	hg19_genes_promoters	PISD	uc003alk.2	7	cg01338084;cg26448406;cg17599586;cg22884130;cg25791279;cg11267065;cg10537193
chr5	150325582	150326643	chr5:150325582-150326643	1061	+	5.397e-14	12	2.705e-14	8.253e-12	1.83e-07	0.062	hg19_genes_promoters	ZNF300P1	uc003ltb.4	12	cg22901794;cg15996534;cg13790719;cg11501236;cg05016408;cg27079680;cg19585597;cg26212163;cg07499553;cg06953773;cg04755771;cg18428283
chr10	102890038	102890515	chr10:102890038-102890515	477	+	1.21e-13	4	1.216e-14	8.276e-12	6.78e-09	-0.057	hg19_genes_promoters;hg19_genes_introns	TLX1;TLX1NB	uc001ksw.3;uc001ksv.3	4	cg19008088;cg11498156;cg16715722;cg09586183
chr1	20810527	20811642	chr1:20810527-20811642	1115	+	3.718e-12	7	2.861e-14	8.304e-12	5.56e-07	0.0405	hg19_genes_introns	CAMK2N1	uc001bdh.3	7	cg02941008;cg07091412;cg16814796;cg14992232;cg08898653;cg22214335;cg08398233
chr11	102667878	102668177	chr11:102667878-102668177	299	+	5.483e-13	2	7.815e-15	8.401e-12	9.29e-11	-0.0479	hg19_genes_5UTRs;hg19_genes_introns	MMP1;WTAPP1	uc010ruv.1;uc001phh.1	2	cg13759446;cg25320665
chr11	93466424	93467096	chr11:93466424-93467096	672	+	2.499e-14	4	1.77e-14	8.491e-12	8.57e-09	-0.0626	hg19_genes_promoters;hg19_genes_promoters;hg19_genes_promoters;hg19_genes_promoters;hg19_genes_exons;hg19_genes_exons	SNORA8;SNORD5;SNORA18;MIR1304;NA;TAF1D	uc009ywe.3;uc009ywf.1;uc009ywg.1;uc021qot.1;uc001pec.3;uc001pdz.3	4	cg11095898;cg11308170;cg02766482;cg01580228
chr2	240868184	240868632	chr2:240868184-240868632	448	+	2.333e-13	5	1.204e-14	8.651e-12	1.2e-08	-0.0785				5	cg19093890;cg12161959;cg14113035;cg22116328;cg23227462
chr12	130876484	130877574	chr12:130876484-130877574	1090	+	3.236e-09	3	2.943e-14	8.725e-12	8.15e-08	-0.0377				3	cg25314786;cg16248182;cg02436290
chr1	2984218	2986567	chr1:2984218-2986567	2349	+	1.139e-11	17	6.383e-14	8.784e-12	5.26e-05	0.0546	hg19_genes_promoters;hg19_genes_promoters	PRDM16;PRDM16-DT	uc001akc.3;uc010nzg.1	22	cg06991974;cg07946633;cg10802480;cg12140144;cg11229543;cg07363855;cg01908338;cg05303132;cg04241652;cg00945293;cg08528984;cg19356825;cg17173498;cg26938364;cg04080595;cg07348009;cg25152368;cg08541612;cg08537652;cg15390554;cg13744917;cg12267948
chr11	62677251	62677519	chr11:62677251-62677519	268	+	5.201e-13	3	7.368e-15	8.838e-12	1.81e-10	-0.0808	hg19_genes_exons;hg19_genes_exons	CHRM1;NA	uc001nwi.3;uc021qko.1	3	cg22031964;cg05650628;cg01853390
chr8	16050111	16050334	chr8:16050111-16050334	223	+	4.384e-13	2	6.104e-15	8.851e-12	6.97e-11	-0.0598	hg19_genes_promoters	MSR1	uc003wwz.3	2	cg06623274;cg16303562
chr7	2472814	2473530	chr7:2472814-2473530	716	+	1.235e-09	4	2.015e-14	9.072e-12	6.22e-09	-0.0114	hg19_genes_1to5kb;hg19_genes_exons	NA;CHST12	uc003sme.3;uc003smc.3	4	cg13999330;cg06260964;cg05499880;cg17907628
chr12	48398056	48398731	chr12:48398056-48398731	675	+	2.477e-15	8	1.914e-14	9.144e-12	1.13e-08	0.0789	hg19_genes_promoters	COL2A1	uc001rqu.3	8	cg07561017;cg17342302;cg12235144;cg20255775;cg17054969;cg11721803;cg12120327;cg19451673
chr16	1248836	1249205	chr16:1248836-1249205	369	+	7.145e-13	3	1.057e-14	9.239e-12	1.09e-09	-0.0676	hg19_genes_introns	CACNA1H	uc002cks.3	3	cg00306728;cg03986934;cg07830134
chr7	91808223	91808599	chr7:91808223-91808599	376	+	7.409e-13	4	1.1e-14	9.449e-12	3.24e-09	0.0623	hg19_genes_promoters;hg19_genes_5UTRs;hg19_genes_exons	LRRD1;CYP51A1;NA	uc031syh.1;uc003uln.4;uc003ulo.1	4	cg02560717;cg20516472;cg17063962;cg02194617
chr2	100175704	100175806	chr2:100175704-100175806	102	+	2.324e-13	3	3.013e-15	9.499e-12	1.08e-10	-0.131	hg19_genes_introns	AFF3	uc002taf.3	3	cg18261069;cg24797187;cg17165836
chr2	239925460	239925771	chr2:239925460-239925771	311	+	6.376e-13	4	9.242e-15	9.577e-12	8.09e-10	-0.0607				4	cg12569835;cg01377268;cg00306378;cg15648060
chr19	12779057	12779374	chr19:12779057-12779374	317	+	6.565e-13	3	9.58e-15	9.736e-12	1.71e-10	0.0554	hg19_genes_1to5kb;hg19_genes_1to5kb;hg19_genes_exons	WDR83;MAN2B1;WDR83OS	uc010dyw.3;uc002mub.2;uc002mud.2	3	cg26782451;cg00033773;cg13086467
chr2	85663660	85664006	chr2:85663660-85664006	346	+	7.069e-13	2	1.042e-14	9.749e-12	5.6e-11	-0.066	hg19_genes_exons	SH2D6	uc002spo.3	2	cg04423209;cg13052887
chr12	49318487	49319454	chr12:49318487-49319454	967	+	6.523e-14	13	2.923e-14	9.76e-12	1.03e-06	0.0397	hg19_genes_promoters	FKBP11	uc010sma.2	13	cg05883907;cg23692087;cg03767822;cg22021756;cg19190217;cg15620146;cg01612057;cg21908259;cg23699916;cg03059112;cg13203223;cg05999245;cg15147435
chr7	63032879	63033483	chr7:63032879-63033483	604	+	1.115e-17	4	1.83e-14	9.803e-12	2.61e-09	-0.0531				4	cg03260259;cg13053372;cg23698393;cg09014415
chr2	74229594	74230311	chr2:74229594-74230311	717	+	1.65e-13	5	2.186e-14	9.86e-12	5.37e-08	0.0466	hg19_genes_exons	TET3	uc002skb.5	5	cg02763797;cg19527084;cg01791407;cg23793040;cg19147129
chr3	51976667	51976884	chr3:51976667-51976884	217	+	4.737e-13	2	6.659e-15	9.922e-12	6.01e-11	0.0569	hg19_genes_promoters;hg19_genes_5UTRs	RRP9;PARP3	uc003dbw.2;uc003dby.3	2	cg12554573;cg02047661
chr4	41752248	41754126	chr4:41752248-41754126	1878	+	3.526e-10	9	5.769e-14	9.936e-12	4.73e-06	0.0641	hg19_genes_1to5kb	PHOX2B	uc003gwf.4	10	cg05994794;cg11777515;cg09290600;cg12594001;cg19935850;cg00881585;cg25950325;cg06924976;cg00516513;cg24456654
chr10	77158502	77159056	chr10:77158502-77159056	554	+	7.759e-09	2	1.717e-14	1.004e-11	5.39e-10	0.088	hg19_genes_1to5kb;hg19_genes_exons	ZNF503-AS2;ZNF503	uc010qlf.2;uc001jxg.3	2	cg13997975;cg03487027
chr15	33023237	33023587	chr15:33023237-33023587	350	+	7.497e-13	2	1.115e-14	1.025e-11	1.34e-10	-0.052	hg19_genes_exons;hg19_genes_exons	GREM1;NA	uc001zhd.2;uc021sio.1	2	cg09392615;cg07179000
chr4	41749361	41750723	chr4:41749361-41750723	1362	+	9.85e-11	7	4.317e-14	1.025e-11	2.09e-06	0.0651	hg19_genes_5UTRs	PHOX2B	uc003gwf.4	7	cg05722504;cg07907386;cg14755019;cg05323533;cg13646020;cg24719601;cg15542784
chr4	41881829	41883494	chr4:41881829-41883494	1665	+	2.178e-12	13	5.498e-14	1.067e-11	2.57e-06	0.061	hg19_genes_exons		uc003gwh.3	13	cg16258337;cg14592399;cg24722073;cg17231999;cg04384626;cg01122241;cg01370541;cg02881929;cg27405791;cg20038996;cg18351939;cg03905413;cg08130144
chr14	79745154	79746628	chr14:79745154-79746628	1474	+	2.194e-09	10	4.87e-14	1.069e-11	3.03e-06	0.0289	hg19_genes_promoters	NRXN3	uc001xup.3	10	cg16766249;cg02971654;cg07231787;cg21918126;cg04324727;cg14335579;cg22908679;cg22892860;cg04272011;cg13833923
chr9	124979184	124979357	chr9:124979184-124979357	173	+	4.174e-13	3	5.773e-15	1.079e-11	1.19e-10	0.0394	hg19_genes_exons	LHX6	uc022bmw.1	3	cg14496753;cg01363324;cg14476745
chr2	121116386	121116658	chr2:121116386-121116658	272	+	6.397e-13	2	9.288e-15	1.108e-11	4.35e-11	-0.0667				2	cg01767270;cg05223346
chr17	10212891	10213043	chr17:10212891-10213043	152	+	3.801e-13	2	5.217e-15	1.11e-11	1.01e-11	-0.0896	hg19_genes_exons	MYH13	uc002gmk.1	2	cg26465331;cg11312462
chr3	183749212	183749228	chr3:183749212-183749228	16	+	4.671e-14	2	5.016e-16	1.121e-11	1.98e-12	-0.0901	hg19_genes_promoters	HTR3D	uc003fmj.3	2	cg00576550;cg14483391
chr7	98976900	98977841	chr7:98976900-98977841	941	+	5.43e-08	2	3.267e-14	1.121e-11	4.45e-09	-0.0802	hg19_genes_introns;hg19_genes_introns	ARPC1A;ARPC1B	uc011kit.2;uc003upz.3	2	cg25296938;cg07133729
chr4	16085603	16086086	chr4:16085603-16086086	483	+	1.266e-18	9	1.674e-14	1.122e-11	1.05e-08	-0.0792	hg19_genes_promoters	PROM1	uc003gop.2	9	cg09024126;cg14736058;cg10630155;cg04203238;cg26260038;cg21647189;cg07656173;cg13117948;cg08855742
chr19	11494980	11495296	chr19:11494980-11495296	316	+	7.436e-13	4	1.104e-14	1.124e-11	3.7e-09	0.0566	hg19_genes_promoters;hg19_genes_exons	EPOR;RGL3	uc002mrj.2;uc002mrm.2	4	cg26864028;cg04857672;cg17317266;cg24477567
chr9	139889049	139889132	chr9:139889049-139889132	83	+	2.239e-13	2	2.894e-15	1.124e-11	7.81e-12	-0.0981	hg19_genes_exons	CLIC3	uc004ckj.1	2	cg01039763;cg14408173
chr5	140810051	140812559	chr5:140810051-140812559	2508	+	9.611e-10	20	8.833e-14	1.139e-11	3.78e-05	0.0489	hg19_genes_promoters;hg19_genes_introns;hg19_genes_introns;hg19_genes_introns;hg19_genes_introns;hg19_genes_introns;hg19_genes_introns;hg19_genes_introns;hg19_genes_introns;hg19_genes_introns;hg19_genes_introns;hg19_genes_introns;hg19_genes_introns;hg19_genes_introns;hg19_genes_introns;hg19_genes_introns;hg19_genes_introns;hg19_genes_introns;hg19_genes_introns	PCDHGA12;PCDHGA1;PCDHGA2;PCDHGA3;PCDHGB1;PCDHGA4;PCDHGB2;PCDHGA5;PCDHGB3;PCDHGA6;PCDHGA7;PCDHGB4;PCDHGA8;PCDHGB5;PCDHGA9;PCDHGB6;PCDHGA10;PCDHGB7;PCDHGA11	uc011dba.2;uc003lji.2;uc003ljk.2;uc003ljm.2;uc003ljo.2;uc003ljq.2;uc003ljs.2;uc003lju.2;uc003ljw.2;uc003ljy.2;uc003lka.2;uc003lkc.2;uc003lkd.2;uc003lkf.2;uc003lkh.2;uc003lkj.2;uc003lkl.2;uc003lkn.2;uc003lkp.2	21	cg23082339;cg21627409;cg02452944;cg12304520;cg07730329;cg11647681;cg07802710;cg02267483;cg21185686;cg24576050;cg14253517;cg22151446;cg09639151;cg23244790;cg04080041;cg07539798;cg01224715;cg07489502;cg26375473;cg10805220;cg19294953
chr1	11866930	11867309	chr1:11866930-11867309	379	+	8.982e-13	2	1.356e-14	1.155e-11	7.97e-11	0.0619	hg19_genes_promoters;hg19_genes_5UTRs	MTHFR;CLCN6	uc001atc.2;uc010oat.3	2	cg18187189;cg14472778
chr21	45175448	45176448	chr21:45175448-45176448	1000	+	4.245e-10	3	3.622e-14	1.17e-11	6.08e-08	-0.0312	hg19_genes_exons	PDXK	uc002zdm.4	3	cg16266918;cg23702614;cg00577950
chr20	43726544	43727090	chr20:43726544-43727090	546	+	4.159e-14	3	2.001e-14	1.183e-11	4.51e-09	0.0611	hg19_genes_exons	KCNS1	uc002xnc.3	3	cg03816707;cg07160746;cg19702785
chr6	30922981	30923673	chr6:30922981-30923673	692	+	1.871e-14	12	2.549e-14	1.193e-11	3.69e-08	0.0713				12	cg08827454;cg03059420;cg00474080;cg11935153;cg04464085;cg05913906;cg03513762;cg00334245;cg21776583;cg03714531;cg09657173;cg00167841
chr10	123278338	123278446	chr10:123278338-123278446	108	+	3.028e-13	2	4.051e-15	1.196e-11	9.63e-12	-0.0621	hg19_genes_1to5kb	FGFR2	uc001lfg.4	2	cg07344086;cg12763813
chr5	2005957	2007129	chr5:2005957-2007129	1172	+	1.822e-09	6	4.35e-14	1.2e-11	1.64e-07	-0.0578				7	cg04310802;cg07151966;cg15530916;cg12039970;cg00945789;cg25310195;cg08426597
chr5	111078476	111078580	chr5:111078476-111078580	104	+	2.946e-13	2	3.933e-15	1.208e-11	3.31e-12	-0.109	hg19_genes_introns	NREP	uc003kpk.3	2	cg11895835;cg23256675
chr18	12911528	12911712	chr18:12911528-12911712	184	+	4.897e-13	2	6.899e-15	1.209e-11	6.71e-12	0.0621				2	cg07758738;cg01713272
chr11	66103386	66105149	chr11:66103386-66105149	1763	+	2.788e-11	15	6.669e-14	1.223e-11	4.9e-06	0.0409	hg19_genes_promoters;hg19_genes_exons	RIN1;BRMS1	uc010roy.1;uc001oho.1	15	cg25635864;cg16290520;cg12103475;cg08931107;cg17066238;cg05049335;cg05998426;cg14263139;cg08995609;cg14550985;cg14391855;cg14042308;cg23220439;cg14562054;cg22719871
chr6	41394156	41395231	chr6:41394156-41395231	1075	+	5.691e-10	5	4.084e-14	1.228e-11	3.58e-07	-0.0737				5	cg02629070;cg21364077;cg21088783;cg04496791;cg06654127
chr5	1514511	1514609	chr5:1514511-1514609	98	+	2.846e-13	2	3.785e-15	1.245e-11	9.48e-12	-0.0677	hg19_genes_introns	LPCAT1	uc003jcm.3	2	cg00281273;cg04843690
chr14	27065974	27067708	chr14:27065974-27067708	1734	+	2.453e-12	8	6.707e-14	1.25e-11	2.71e-06	0.0368	hg19_genes_promoters	NOVA1	uc001wpy.3	8	cg19832521;cg07559273;cg20961943;cg18488855;cg15602241;cg20478129;cg18468511;cg02014003
chr13	47126023	47126552	chr13:47126023-47126552	529	+	1.884e-13	4	2.058e-14	1.255e-11	7.02e-09	-0.0766	hg19_genes_promoters	LRCH1	uc010acp.2	4	cg23869158;cg01205267;cg11342437;cg19833103
chr6	36807982	36808895	chr6:36807982-36808895	913	+	1.637e-13	6	3.575e-14	1.266e-11	3.17e-07	0.0536	hg19_genes_promoters;hg19_genes_exons	CPNE5;NA	uc003omr.1;uc003omt.1	6	cg18237405;cg12855522;cg07722358;cg01258201;cg24310500;cg19699090
chr7	158075388	158076568	chr7:158075388-158076568	1180	+	2.112e-10	6	4.642e-14	1.271e-11	3.57e-07	-0.0701	hg19_genes_introns	PTPRN2	uc011kwa.2	6	cg05901462;cg26173773;cg23053506;cg24824371;cg15919689;cg13193782
chr20	50312386	50312633	chr20:50312386-50312633	247	+	6.651e-13	3	9.721e-15	1.279e-11	5.34e-10	0.108	hg19_genes_5UTRs	ATP9A	uc002xwf.1	3	cg20663852;cg07339236;cg21380183
chr16	46607688	46607904	chr16:46607688-46607904	216	+	6.018e-13	2	8.663e-15	1.296e-11	1.04e-10	-0.0738	hg19_genes_1to5kb	ANKRD26P1	uc002eeb.3	2	cg03857640;cg03794981
chr7	157502370	157502621	chr7:157502370-157502621	251	+	6.896e-13	4	1.013e-14	1.301e-11	1.94e-09	-0.0782	hg19_genes_introns	PTPRN2	uc011kwa.2	4	cg13816552;cg13401196;cg11340881;cg00231927
chr11	68138505	68140197	chr11:68138505-68140197	1692	+	1.964e-11	7	6.848e-14	1.309e-11	2.54e-06	-0.0273	hg19_genes_introns	LRP5	uc001ont.3	8	cg10420527;cg15829423;cg06341100;cg00464927;cg13738327;cg08648997;cg17970341;cg02011476
chr13	30107044	30107082	chr13:30107044-30107082	38	+	1.3e-13	2	1.574e-15	1.322e-11	4.97e-12	0.139	hg19_genes_exons	SLC7A1	uc001uso.3	2	cg10752421;cg13224075
chr1	156119457	156119619	chr1:156119457-156119619	162	+	4.843e-13	3	6.821e-15	1.351e-11	6.3e-11	0.0716	hg19_genes_promoters	SEMA4A	uc001fnl.3	3	cg00107970;cg14219900;cg24479299
chr8	58106094	58106521	chr8:58106094-58106521	427	+	2.622e-14	3	1.801e-14	1.361e-11	4.55e-10	-0.0862				3	cg21539981;cg24335456;cg15652116
chr1	233119296	233119363	chr1:233119296-233119363	67	+	2.249e-13	2	2.909e-15	1.393e-11	6.58e-12	-0.0564				2	cg00053086;cg19318801
chr2	54785795	54786149	chr2:54785795-54786149	354	+	1.007e-12	2	1.535e-14	1.399e-11	4.92e-11	-0.0285	hg19_genes_5UTRs	SPTBN1	uc002rxx.3	2	cg09588360;cg15602548
chr15	99193929	99195144	chr15:99193929-99195144	1215	+	7.617e-11	8	5.26e-14	1.4e-11	8.58e-07	0.0462	hg19_genes_introns	IGF1R	uc010urq.2	8	cg15460872;cg18202336;cg07779120;cg01631855;cg23039580;cg17297216;cg08729686;cg27438980
chr11	113929164	113930768	chr11:113929164-113930768	1604	+	5.328e-11	7	6.969e-14	1.405e-11	2e-06	0.00354	hg19_genes_promoters	ZBTB16	uc001poo.1	9	cg25101936;cg12526471;cg09593860;cg25744613;cg07673133;cg14906390;cg09719477;cg11210881;cg16384885
chr22	16199870	16200383	chr22:16199870-16200383	513	+	4.258e-11	2	2.261e-14	1.427e-11	4.09e-10	-0.0648				2	cg10030810;cg03944122
chr21	39668954	39669559	chr21:39668954-39669559	605	+	6.438e-10	2	2.673e-14	1.43e-11	1.4e-09	-0.0925	hg19_genes_1to5kb;hg19_genes_introns	NA;KCNJ15	uc021wjc.1;uc031rvj.1	2	cg16831361;cg19788186
chr13	113678926	113679025	chr13:113678926-113679025	99	+	3.291e-13	3	4.444e-15	1.45e-11	1.05e-10	-0.0696	hg19_genes_exons	MCF2L	uc031qnk.1	3	cg23884690;cg11897736;cg12004671
chr20	59598577	59599305	chr20:59598577-59599305	728	+	6.401e-13	4	3.296e-14	1.464e-11	7.29e-08	-0.0686				4	cg01841839;cg27387705;cg02898539;cg07155318
chr3	25482937	25483003	chr3:25482937-25483003	66	+	2.324e-13	2	3.01e-15	1.468e-11	8.25e-13	-0.0753	hg19_genes_introns	RARB	uc011awl.2	2	cg15011775;cg06705767
chr15	65689058	65689434	chr15:65689058-65689434	376	+	1.113e-12	6	1.726e-14	1.479e-11	8.12e-09	0.0733	hg19_genes_promoters	IGDCC4	uc002aot.1	6	cg27057650;cg18650670;cg20985399;cg06899985;cg17036427;cg14164908
chr14	23351487	23352489	chr14:23351487-23352489	1002	+	1.227e-11	5	4.621e-14	1.49e-11	6.14e-08	0.0457	hg19_genes_promoters	REM2	uc010tnd.1	5	cg04539476;cg00609473;cg06864079;cg17976873;cg24129115
chr16	67184562	67185195	chr16:67184562-67185195	633	+	6.714e-14	7	2.966e-14	1.514e-11	6.9e-08	0.0443	hg19_genes_promoters;hg19_genes_promoters	B3GNT9;NA	uc002erf.3;uc021tka.1	7	cg26522057;cg08659394;cg05527491;cg06212637;cg20984188;cg02771381;cg02724047
chr13	30528708	30528845	chr13:30528708-30528845	137	+	4.574e-13	2	6.407e-15	1.519e-11	1.3e-11	-0.0768				2	cg06525670;cg07974367
chr17	30821755	30821958	chr17:30821755-30821958	203	+	6.549e-13	4	9.539e-15	1.52e-11	1.36e-09	-0.0723	hg19_genes_exons	MYO1D	uc002hho.1	4	cg26500312;cg09010067;cg05599531;cg07898949
chr7	113723569	113724154	chr7:113723569-113724154	585	+	5.463e-14	3	2.748e-14	1.521e-11	2.8e-09	-0.0828	hg19_genes_1to5kb	FOXP2	uc003vgt.2	3	cg21053509;cg12177546;cg00959635
chr1	1695391	1695586	chr1:1695391-1695586	195	+	6.549e-13	3	9.545e-15	1.583e-11	3.04e-10	-0.0841	hg19_genes_introns	NADK	uc001aic.3	3	cg15824543;cg06219660;cg00992048
chr2	1913531	1913553	chr2:1913531-1913553	22	+	9.725e-14	2	1.139e-15	1.631e-11	3.79e-12	-0.119	hg19_genes_introns	MYT1L	uc002qxd.3	2	cg14880257;cg10178270
chr11	86382900	86383762	chr11:86382900-86383762	862	+	9.518e-14	17	4.389e-14	1.644e-11	5.51e-07	0.0544	hg19_genes_promoters	ME3	uc001pbz.3	17	cg09193479;cg07560096;cg13391116;cg14881618;cg08387285;cg11953383;cg20334849;cg00474723;cg10160397;cg08477594;cg03953500;cg17080504;cg09645888;cg02493602;cg12030550;cg15698545;cg14883291
chr20	644081	645200	chr20:644081-645200	1119	+	7.815e-10	4	5.701e-14	1.648e-11	2.17e-07	0.0656	hg19_genes_exons;hg19_genes_introns	SCRT2;SRXN1	uc002wec.3;uc002web.4	5	cg18592561;cg24595510;cg12590600;cg18483289;cg05073843
chr20	24929716	24930100	chr20:24929716-24930100	384	+	4.909e-14	3	1.977e-14	1.663e-11	2.23e-09	-0.0721	hg19_genes_promoters	CST7	uc002wtx.2	3	cg11804789;cg26306437;cg09971811
chr4	183688439	183689079	chr4:183688439-183689079	640	+	1.215e-08	3	3.306e-14	1.671e-11	5.35e-09	-0.063	hg19_genes_introns	TENM3	uc003ivd.1	3	cg14981034;cg09054951;cg04973839
chr3	69812125	69812974	chr3:69812125-69812974	849	+	3.386e-13	6	4.414e-14	1.682e-11	7.01e-08	0.0815	hg19_genes_promoters	MITF	uc011bgb.2	6	cg15449049;cg15023858;cg06070625;cg13685139;cg09325003;cg03847535
chr16	89098327	89098783	chr16:89098327-89098783	456	+	1.028e-10	2	2.421e-14	1.716e-11	4.8e-10	-0.0708				2	cg01642550;cg00169897
chr14	73392244	73392315	chr14:73392244-73392315	71	+	2.844e-13	2	3.782e-15	1.718e-11	6.54e-12	-0.0686	hg19_genes_promoters	DCAF4	uc001xng.3	2	cg02055253;cg02973883
chr14	100069535	100070044	chr14:100069535-100070044	509	+	2.494e-15	5	2.756e-14	1.748e-11	2.4e-09	-0.0758	hg19_genes_exons	CCDC85C	uc010avr.3	5	cg18414021;cg16717713;cg05406635;cg24673101;cg04792813
chr13	33923778	33924538	chr13:33923778-33924538	760	+	5.531e-15	4	4.142e-14	1.761e-11	2.3e-08	0.0628	hg19_genes_exons	STARD13	uc010abh.1	4	cg21398996;cg12383807;cg00121843;cg02863856
chr7	22894557	22895284	chr7:22894557-22895284	727	+	8.971e-16	6	3.979e-14	1.767e-11	3.1e-10	-0.0837	hg19_genes_promoters	SNORD93	uc003svl.3	6	cg06980547;cg04907244;cg22407942;cg00626422;cg03906075;cg06496272
chr22	17680477	17680562	chr22:17680477-17680562	85	+	3.432e-13	4	4.65e-15	1.773e-11	2.77e-10	0.0898	hg19_genes_promoters	ADA2	uc002zmj.1	4	cg27534599;cg24127748;cg13248581;cg17333767
chr7	31092589	31093177	chr7:31092589-31093177	588	+	2.779e-15	4	3.245e-14	1.782e-11	1.82e-09	0.063	hg19_genes_introns	ADCYAP1R1	uc003tca.2	4	cg02418899;cg11218385;cg19317517;cg14785679
chr6	36253026	36253158	chr6:36253026-36253158	132	+	5.186e-13	3	7.337e-15	1.794e-11	7.76e-11	0.0791	hg19_genes_introns	PNPLA1	uc003olw.1	3	cg15634980;cg00336320;cg20553124
chr5	177823856	177824404	chr5:177823856-177824404	548	+	2.097e-09	4	3.086e-14	1.82e-11	3.11e-08	0.072	hg19_genes_introns	COL23A1	uc021yiy.1	4	cg25613061;cg23176615;cg08354401;cg11770816
chr13	105791890	105792347	chr13:105791890-105792347	457	+	4.492e-10	3	2.583e-14	1.83e-11	5.8e-09	-0.0903				3	cg19082359;cg14397696;cg12480053
chr5	140514711	140516096	chr5:140514711-140516096	1385	+	3.201e-16	7	7.935e-14	1.853e-11	3.27e-07	0.0682	hg19_genes_promoters	PCDHB5	uc003liq.3	11	cg09782097;cg19568544;cg24583624;cg18021368;cg05579030;cg03349953;cg11347033;cg21548029;cg15120855;cg24958687;cg13601275
chr7	1773169	1773246	chr7:1773169-1773246	77	+	3.299e-13	2	4.456e-15	1.864e-11	3.1e-12	-0.0918	hg19_genes_introns	ELFN1	uc010ksg.2	2	cg06228763;cg27527798
chr19	46999055	46999445	chr19:46999055-46999445	390	+	1.061e-12	10	2.296e-14	1.905e-11	1.16e-08	0.0627	hg19_genes_promoters;hg19_genes_exons;hg19_genes_introns	PNMA8B;NA;PPP5D1	uc002pes.2;uc002peu.1;uc021uwg.1	10	cg03969996;cg16617301;cg24718465;cg11410682;cg18709349;cg04689048;cg04255201;cg25837277;cg22928599;cg06618097
chr8	22058702	22058734	chr8:22058702-22058734	32	+	1.498e-13	2	1.846e-15	1.906e-11	4.86e-12	0.0666	hg19_genes_exons	BMP1	uc003xbb.3	2	cg03358506;cg04737356
chr3	133393240	133393657	chr3:133393240-133393657	417	+	2.287e-13	3	2.464e-14	1.91e-11	3.72e-09	0.083				3	cg04359584;cg27014380;cg15921876
chr1	18963194	18964401	chr1:18963194-18964401	1207	+	4.365e-11	5	7.136e-14	1.912e-11	6.66e-07	0.0636	hg19_genes_introns	PAX7	uc001bay.3	6	cg09366342;cg08126203;cg13207345;cg04126266;cg02178648;cg06220449
chr17	74070431	74070699	chr17:74070431-74070699	268	+	1.059e-12	3	1.629e-14	1.968e-11	2.54e-10	0.0817	hg19_genes_promoters;hg19_genes_1to5kb;hg19_genes_1to5kb	GALR2;ZACN;SRP68	uc002jqm.1;uc002jqn.2;uc002jqk.2	3	cg27494087;cg16898239;cg07274618
chr17	26205940	26206845	chr17:26205940-26206845	905	+	9.751e-10	2	5.529e-14	1.975e-11	4.33e-09	-0.0229	hg19_genes_exons;hg19_genes_introns	LYRM9;NOS2	uc002gzx.3;uc010crh.1	2	cg19001909;cg12729800
chr12	46767665	46768017	chr12:46767665-46768017	352	+	1.362e-12	6	2.159e-14	1.988e-11	2.5e-08	-0.0652	hg19_genes_1to5kb	SLC38A2	uc001rpg.3	6	cg26212328;cg06864895;cg16848712;cg21563683;cg27491190;cg19620086
chr5	150161299	150162069	chr5:150161299-150162069	770	+	1.951e-09	2	4.751e-14	1.995e-11	4.36e-09	0.0532	hg19_genes_introns	SMIM3	uc003lsw.3	2	cg14580211;cg04159302
chr3	123411198	123411212	chr3:123411198-123411212	14	+	7.736e-14	2	8.863e-16	2.051e-11	2.95e-12	0.0783	hg19_genes_5UTRs	MYLK	uc011bjv.2	2	cg02558132;cg19611163
chr8	28479277	28479637	chr8:28479277-28479637	360	+	1.469e-12	2	2.338e-14	2.103e-11	1.72e-11	0.0688				2	cg01425188;cg19117545
chr15	32964155	32964760	chr15:32964155-32964760	605	+	4.46e-15	6	3.952e-14	2.112e-11	7.39e-08	-0.0488	hg19_genes_introns	SCG5	uc001zgz.2	6	cg27505504;cg15837109;cg06059069;cg14302904;cg11848157;cg27302576
chr17	48042135	48043064	chr17:48042135-48043064	929	+	6.239e-17	6	6.098e-14	2.121e-11	3.05e-08	0.0725	hg19_genes_1to5kb	DLX4	uc002ipv.3	6	cg17833265;cg26736812;cg05882680;cg21342910;cg08278108;cg09611064
chr7	157987165	157987185	chr7:157987165-157987185	20	+	1.131e-13	2	1.349e-15	2.153e-11	2.98e-12	-0.0919	hg19_genes_introns	PTPRN2	uc011kwa.2	2	cg16992960;cg01679225
chr7	157482914	157484251	chr7:157482914-157484251	1337	+	2.352e-09	7	8.993e-14	2.174e-11	3.74e-06	0.0728	hg19_genes_introns	PTPRN2	uc011kwa.2	7	cg09194449;cg14001157;cg14419740;cg11889808;cg22623223;cg07602744;cg18894200
chr21	46291868	46292085	chr21:46291868-46292085	217	+	9.634e-13	2	1.462e-14	2.183e-11	1.3e-10	0.0361	hg19_genes_introns	PTTG1IP	uc002zgb.2	2	cg05533615;cg18474885
chr7	157641737	157641826	chr7:157641737-157641826	89	+	4.383e-13	2	6.094e-15	2.218e-11	1.12e-11	-0.0859	hg19_genes_introns	PTPRN2	uc011kwa.2	2	cg09042009;cg08984038
chr10	77164987	77166685	chr10:77164987-77166685	1698	+	1.746e-11	10	1.169e-13	2.225e-11	7.18e-06	0.0594	hg19_genes_1to5kb;hg19_genes_introns	ZNF503;ZNF503-AS2	uc001jxg.3;uc010qlf.2	11	cg12864721;cg23657179;cg15182635;cg00082939;cg01107874;cg19057830;cg10642548;cg06262069;cg24677093;cg15488978;cg05330121
chr10	80889523	80890239	chr10:80889523-80890239	716	+	1.518e-10	2	4.95e-14	2.235e-11	1.6e-09	0.0525	hg19_genes_introns	ZMIZ1	uc001kaf.2	2	cg16854826;cg07798593
chr10	79396584	79398416	chr10:79396584-79398416	1832	+	4.667e-12	6	1.299e-13	2.292e-11	5.44e-06	0.0382	hg19_genes_promoters	KCNMA1	uc001jxj.2	9	cg01858517;cg05479582;cg03354113;cg05433039;cg04688368;cg09405661;cg25655799;cg24113782;cg09512236
chr7	99768885	99769603	chr7:99768885-99769603	718	+	1.157e-09	4	5.105e-14	2.299e-11	8.09e-09	0.0791	hg19_genes_1to5kb;hg19_genes_exons	GAL3ST4;GPC2	uc022aii.1;uc003utv.3	4	cg19337854;cg01942863;cg14839323;cg18090197
chr15	34631364	34631763	chr15:34631364-34631763	399	+	2.721e-09	2	2.846e-14	2.302e-11	7.16e-10	-0.0388	hg19_genes_1to5kb;hg19_genes_1to5kb	NUTM1;SLC12A6	uc010ucc.2;uc001zhw.3	2	cg02695698;cg01053714
chr20	57425979	57427643	chr20:57425979-57427643	1664	+	6.295e-14	53	1.198e-13	2.327e-11	1.46e-05	0.0413	hg19_genes_promoters;hg19_genes_promoters	GNAS;GNAS-AS1	uc002xzv.3;uc002xzs.2	53	cg18935491;cg24203465;cg26102503;cg03344105;cg14660776;cg19592829;cg09123158;cg19140375;cg11669839;cg17841572;cg25229306;cg14482474;cg08166863;cg11285807;cg06200857;cg08091561;cg22860367;cg07947033;cg06693667;cg15631127;cg04677683;cg15160445;cg25326570;cg23249369;cg01715551;cg14176797;cg04457481;cg27262796;cg21938532;cg22989942;cg18224653;cg14309385;cg05309239;cg12573482;cg01017090;cg06324048;cg1…
chr6	1604013	1604213	chr6:1604013-1604213	200	+	9.501e-13	5	1.44e-14	2.333e-11	1.58e-09	-0.0826				5	cg03583746;cg08670906;cg16447311;cg11936341;cg17952647
chr22	26961237	26961466	chr22:26961237-26961466	229	+	1.072e-12	3	1.654e-14	2.335e-11	2.1e-10	0.0561	hg19_genes_promoters	TPST2	uc003acw.3	3	cg15788059;cg17133446;cg27445278
chr5	140722587	140725236	chr5:140722587-140725236	2649	+	1.905e-08	15	1.914e-13	2.336e-11	1.73e-05	0.0523	hg19_genes_promoters;hg19_genes_1to5kb;hg19_genes_introns;hg19_genes_introns	PCDHGA3;PCDHGB1;PCDHGA1;PCDHGA2	uc011dap.2;uc011daq.2;uc003lji.2;uc003ljk.2	16	cg01418385;cg18839750;cg06742719;cg14468658;cg18781988;cg12608145;cg17588578;cg18839637;cg25657261;cg04438558;cg02146079;cg11236452;cg01301252;cg24066843;cg01561869;cg16572603
chr1	159046391	159046774	chr1:159046391-159046774	383	+	1.725e-12	3	2.798e-14	2.361e-11	2.26e-09	-0.0678	hg19_genes_promoters	AIM2	uc001ftj.1	3	cg11003133;cg27541604;cg00490406
chr1	111813307	111813853	chr1:111813307-111813853	546	+	2.503e-14	5	4.006e-14	2.373e-11	7e-09	0.0619				5	cg25755804;cg23279117;cg07197785;cg10989634;cg13469595
chr16	73265937	73266443	chr16:73265937-73266443	506	+	3.947e-14	4	3.714e-14	2.376e-11	1.6e-08	-0.0611				4	cg06790197;cg07178278;cg05422457;cg26437009
chr1	17475819	17476213	chr1:17475819-17476213	394	+	2.786e-13	4	2.906e-14	2.386e-11	1.15e-08	0.0454				4	cg10432422;cg26516532;cg04684114;cg27576785
chr7	100845122	100845802	chr7:100845122-100845802	680	+	1.132e-13	6	5.048e-14	2.401e-11	9.76e-08	0.0727	hg19_genes_promoters	MOGAT3	uc003uyc.3	6	cg10147075;cg18046464;cg24146685;cg02258703;cg10333402;cg22247250
chr14	106066504	106067451	chr14:106066504-106067451	947	+	3.76e-13	8	7.063e-14	2.41e-11	4.97e-07	-0.0487	hg19_genes_promoters		uc001yru.2	8	cg15899043;cg03536686;cg23871248;cg27316766;cg05569814;cg18970434;cg02556213;cg26305756
chr9	97402452	97402556	chr9:97402452-97402556	104	+	5.474e-13	2	7.801e-15	2.415e-11	1.18e-11	0.101	hg19_genes_promoters	FBP1	uc004auw.4	2	cg14211930;cg06705237
chr1	209847618	209848902	chr1:209847618-209848902	1284	+	3.374e-10	9	9.611e-14	2.42e-11	1.76e-06	0.033	hg19_genes_promoters;hg19_genes_promoters	G0S2;NA	uc001hhi.4;uc021pim.1	9	cg23646375;cg07434244;cg06616057;cg09666230;cg14824901;cg27176828;cg17710021;cg08185241;cg08158408
chr7	157666168	157666399	chr7:157666168-157666399	231	+	1.122e-12	2	1.742e-14	2.439e-11	1.82e-10	-0.0897	hg19_genes_introns	PTPRN2	uc011kwa.2	2	cg19237063;cg02851312
chr5	95295740	95296151	chr5:95295740-95296151	411	+	3.156e-13	4	3.124e-14	2.454e-11	8.44e-09	0.0618	hg19_genes_introns	ELL2	uc003klr.4	4	cg06532574;cg19419291;cg03176996;cg14442492
chr5	1764354	1764486	chr5:1764354-1764486	132	+	6.87e-13	2	1.009e-14	2.474e-11	1.6e-11	-0.0864				2	cg11461472;cg17720153
chr11	86651225	86651975	chr11:86651225-86651975	750	+	2.883e-08	2	5.8e-14	2.498e-11	2.85e-09	0.0704	hg19_genes_introns	PRSS23	uc001pcc.1	2	cg11845292;cg17996991
chr8	57232395	57233636	chr8:57232395-57233636	1241	+	5.071e-12	10	9.64e-14	2.51e-11	5.27e-07	0.0497	hg19_genes_promoters	SDR16C5	uc003xsy.1	10	cg19776515;cg21700532;cg08210342;cg25986105;cg13573276;cg21488289;cg16683508;cg10700380;cg09038599;cg16232698
chr7	157536681	157537121	chr7:157536681-157537121	440	+	3.178e-10	3	3.464e-14	2.545e-11	6.47e-09	-0.0963	hg19_genes_introns	PTPRN2	uc011kwa.2	3	cg18939664;cg14706245;cg12071044
chr5	76932526	76933225	chr5:76932526-76933225	699	+	4.184e-10	3	5.57e-14	2.577e-11	1.48e-08	0.065	hg19_genes_exons	OTP	uc003kfg.3	3	cg16666329;cg25780671;cg01637233
chr10	102893925	102894640	chr10:102893925-102894640	715	+	1.702e-14	8	5.758e-14	2.605e-11	1.58e-07	0.0771	hg19_genes_1to5kb;hg19_genes_exons	TLX1NB;TLX1	uc001ksv.3;uc001ksw.3	8	cg00741609;cg12118269;cg24812837;cg25266629;cg04273871;cg07915434;cg07416656;cg08487063
chr2	132348567	132348902	chr2:132348567-132348902	335	+	1.68e-12	4	2.716e-14	2.625e-11	6.23e-09	-0.0743				4	cg12068734;cg17842621;cg11467141;cg03167415
chr19	10231566	10231712	chr19:10231566-10231712	146	+	7.912e-13	3	1.183e-14	2.63e-11	1.79e-10	-0.0903	hg19_genes_promoters	EIF3G	uc002mnd.3	3	cg05328461;cg26826183;cg19766988
chr5	38595383	38596221	chr5:38595383-38596221	838	+	9.205e-19	4	6.831e-14	2.634e-11	2.68e-09	-0.042	hg19_genes_promoters;hg19_genes_introns	LIFR;NA	uc003jli.2;uc003jlj.3	4	cg05912079;cg09524271;cg18113151;cg01796228
chr1	158670124	158670618	chr1:158670124-158670618	494	+	8.515e-14	3	4.076e-14	2.666e-11	8.45e-09	-0.0923	hg19_genes_promoters	OR6K2	uc001fsu.1	3	cg00119186;cg03002968;cg02245566
chr8	87243677	87243984	chr8:87243677-87243984	307	+	1.59e-12	3	2.551e-14	2.689e-11	6.52e-10	-0.0439	hg19_genes_1to5kb	SLC7A13	uc003ydq.1	3	cg02279147;cg10207510;cg17719360
chr8	74331865	74333590	chr8:74331865-74333590	1725	+	9.174e-12	6	1.444e-13	2.704e-11	2.48e-06	-0.0583	hg19_genes_promoters;hg19_genes_exons	STAU2-AS1;STAU2	uc003xzl.3;uc003xzm.3	7	cg10322124;cg19846154;cg02346342;cg19901403;cg24788090;cg17811994;cg16017979
chr11	34517541	34517752	chr11:34517541-34517752	211	+	1.14e-12	3	1.775e-14	2.721e-11	7.57e-10	-0.0831	hg19_genes_introns	ELF5	uc001mvo.1	3	cg10631356;cg24935217;cg02882375
chr18	47016182	47017167	chr18:47016182-47017167	985	+	1.866e-07	2	8.314e-14	2.729e-11	1.25e-08	-0.0513	hg19_genes_promoters;hg19_genes_1to5kb;hg19_genes_exons;hg19_genes_exons	SNORD58C;C18orf32;RPL17-C18orf32;RPL17	uc002ldr.2;uc002ldk.2;uc002ldm.2;uc021ujv.1	2	cg06271165;cg00398268
chr4	13532622	13533146	chr4:13532622-13533146	524	+	1.884e-13	5	4.441e-14	2.739e-11	2.31e-08	0.0755	hg19_genes_promoters	LINC01097	uc010idp.1	5	cg06635722;cg19435284;cg05710540;cg22881652;cg19019849
chr17	47753964	47754246	chr17:47753964-47754246	282	+	1.512e-12	2	2.41e-14	2.761e-11	4.42e-12	0.0513	hg19_genes_introns	SPOP	uc002ipb.3	2	cg25593954;cg05551217
chr11	829035	829784	chr11:829035-829784	749	+	1.156e-10	5	6.409e-14	2.765e-11	4.26e-08	0.0526	hg19_genes_promoters;hg19_genes_1to5kb	CRACR2B;CD151	uc001lrw.2;uc001lrx.3	5	cg07535628;cg23600701;cg09524686;cg05221455;cg16570157
chr6	75918129	75918464	chr6:75918129-75918464	335	+	1.774e-12	3	2.891e-14	2.785e-11	1.52e-12	-0.0854	hg19_genes_1to5kb	COL12A1	uc003phs.3	3	cg24720688;cg06880028;cg20437049
chr9	139872839	139874617	chr9:139872839-139874617	1778	+	3.609e-06	4	1.532e-13	2.785e-11	1.96e-06	0.00997	hg19_genes_1to5kb;hg19_genes_exons	LCNL1;PTGDS	uc004ckh.1;uc004ckd.3	4	cg14608180;cg21240441;cg13602921;cg13561390
chr7	3919928	3920535	chr7:3919928-3920535	607	+	2.447e-14	6	5.421e-14	2.885e-11	5.05e-08	-0.0796	hg19_genes_introns	SDK1	uc003smx.3	6	cg15934004;cg18620306;cg05812582;cg05896377;cg08019384;cg18022346
chr1	949392	949894	chr1:949392-949894	502	+	7.468e-15	5	4.512e-14	2.902e-11	5.05e-08	-0.0623	hg19_genes_exons	ISG15	uc001acj.4	5	cg20062691;cg03811829;cg11211792;cg04788999;cg16526047
chr20	21085004	21087076	chr20:21085004-21087076	2072	+	4.128e-07	7	1.868e-13	2.915e-11	5.53e-06	0.0464				8	cg16731811;cg09048500;cg02290791;cg13989102;cg03154931;cg02829680;cg02840331;cg23695133
chr7	157691177	157692128	chr7:157691177-157692128	951	+	1.037e-10	6	8.674e-14	2.947e-11	2.94e-07	-0.0774	hg19_genes_exons	PTPRN2	uc011kwa.2	6	cg09377301;cg13696531;cg19128364;cg01262413;cg09193751;cg13106484
chr8	22547688	22549104	chr8:22547688-22549104	1416	+	2.065e-11	6	1.294e-13	2.952e-11	1.3e-06	0.0531	hg19_genes_5UTRs	EGR3	uc011kzo.2	7	cg07082452;cg03127416;cg14394550;cg08810842;cg23253448;cg11460727;cg05361559
chr7	158319029	158319205	chr7:158319029-158319205	176	+	1.051e-12	4	1.613e-14	2.957e-11	1.16e-09	-0.0772	hg19_genes_introns	PTPRN2	uc011kwa.2	4	cg14554371;cg22337920;cg05869732;cg12967902
chr12	16759731	16760057	chr12:16759731-16760057	326	+	1.872e-12	6	3.068e-14	3.038e-11	4.46e-09	-0.0548	hg19_genes_promoters	LMO3	uc010shy.2	6	cg22702331;cg16412956;cg08042370;cg19016652;cg14905657;cg26575637
chr12	5152756	5153948	chr12:5152756-5153948	1192	+	8.074e-12	8	1.122e-13	3.044e-11	2.78e-06	0.0521	hg19_genes_promoters	KCNA5	uc001qni.4	8	cg26855219;cg24605304;cg17653824;cg16897114;cg20792062;cg24154937;cg08115682;cg20834681
chr4	73177995	73178534	chr4:73177995-73178534	539	+	1.712e-09	3	5.083e-14	3.049e-11	7.63e-09	-0.0674	hg19_genes_promoters	ADAMTS3	uc003hgl.3	3	cg04812351;cg05797623;cg26576172
chr7	27140797	27141389	chr7:27140797-27141389	592	+	6.818e-13	6	5.639e-14	3.079e-11	3.69e-08	0.0764	hg19_genes_exons;hg19_genes_exons	HOXA2;NA	uc003syh.3;uc022aaq.1	6	cg00188704;cg03763508;cg02803819;cg13661519;cg21464565;cg06786372
chr9	115851255	115851948	chr9:115851255-115851948	693	+	1.32e-08	3	6.638e-14	3.097e-11	2.18e-08	0.0547				3	cg16575544;cg00898157;cg14316660
chr7	158197980	158198693	chr7:158197980-158198693	713	+	4.132e-09	3	6.864e-14	3.11e-11	2.09e-08	-0.0721	hg19_genes_introns	PTPRN2	uc011kwa.2	3	cg00035220;cg13102244;cg14597280
chr5	49961846	49962510	chr5:49961846-49962510	664	+	6.178e-13	3	6.429e-14	3.129e-11	6.95e-09	0.0119	hg19_genes_promoters	PARP8	uc003joo.3	3	cg07969769;cg22658129;cg10815272
chr11	65324768	65325159	chr11:65324768-65325159	391	+	1.735e-09	2	3.831e-14	3.166e-11	9.09e-10	0.0626	hg19_genes_5UTRs	LTBP3	uc010roi.2	2	cg17969560;cg08965235
chr17	14683608	14683949	chr17:14683608-14683949	341	+	2.028e-12	3	3.356e-14	3.178e-11	1.41e-09	-0.0648				3	cg19983403;cg01906054;cg09420412
chr8	86573821	86574470	chr8:86573821-86574470	649	+	1.496e-09	3	6.49e-14	3.235e-11	1.08e-08	-0.0498	hg19_genes_exons	REXO1L1P	uc022axf.1	3	cg07502128;cg20189761;cg00159780
chr16	30441811	30442010	chr16:30441811-30442010	199	+	9.814e-09	3	2.008e-14	3.264e-11	3.1e-10	-0.057	hg19_genes_promoters	DCTPP1	uc002dyf.3	3	cg03503297;cg07635132;cg03941745
chr12	51717674	51718356	chr12:51717674-51718356	682	+	8.25e-14	11	6.942e-14	3.289e-11	1.24e-07	-0.0625	hg19_genes_promoters	BIN2	uc001ryg.3	11	cg10590292;cg12353452;cg18610205;cg06380123;cg07119472;cg14556909;cg24749672;cg08075204;cg20306694;cg21022247;cg24449885
chr8	119916509	119916547	chr8:119916509-119916547	38	+	2.928e-13	3	3.904e-15	3.305e-11	1.13e-10	-0.0449				3	cg16789129;cg11818438;cg16032621
chr11	63274030	63274744	chr11:63274030-63274744	714	+	2.493e-10	2	7.421e-14	3.357e-11	2.14e-09	-0.0428	hg19_genes_promoters	LGALS12	uc001nxd.2	2	cg12792363;cg19529273
chr11	66326652	66327251	chr11:66326652-66327251	599	+	8.261e-14	5	6.342e-14	3.421e-11	3.64e-08	0.068	hg19_genes_exons	ACTN3	uc031qbp.1	5	cg06837765;cg20648847;cg05475524;cg05116382;cg17435929
chr12	47628981	47629559	chr12:47628981-47629559	578	+	8.079e-13	4	6.201e-14	3.471e-11	1.41e-08	-0.0578	hg19_genes_exons;hg19_genes_exons	PCED1B;NA	uc001rpn.3;uc021qxi.1	4	cg05478172;cg04989085;cg06582512;cg06159109
chr5	140734543	140735398	chr5:140734543-140735398	855	+	1.722e-12	8	9.222e-14	3.488e-11	1.1e-07	0.0634	hg19_genes_promoters;hg19_genes_1to5kb;hg19_genes_introns;hg19_genes_introns;hg19_genes_introns;hg19_genes_introns	PCDHGA4;PCDHGB2;PCDHGA1;PCDHGA2;PCDHGA3;PCDHGB1	uc003ljp.1;uc011dar.2;uc003lji.2;uc003ljk.2;uc003ljm.2;uc003ljo.2	8	cg19595107;cg19037350;cg02867763;cg23930711;cg12487540;cg05043461;cg07442271;cg24996161
chr12	54357408	54357772	chr12:54357408-54357772	364	+	2.373e-12	5	4.002e-14	3.549e-11	7.44e-09	0.078	hg19_genes_1to5kb;hg19_genes_exons	NA;HOTAIR	uc021qyj.1;uc009zne.4	5	cg22829917;cg18040901;cg15731655;cg06622953;cg14691529
chr15	100274128	100274249	chr15:100274128-100274249	121	+	8.817e-13	3	1.327e-14	3.559e-11	3.04e-10	-0.0658	hg19_genes_promoters	LYSMD4	uc002bvj.1	3	cg02329205;cg12967560;cg02724404
chr1	44114346	44114356	chr1:44114346-44114356	10	+	9.667e-14	2	1.132e-15	3.589e-11	3.57e-12	-0.0945	hg19_genes_1to5kb	KDM4A	uc001cjx.3	2	cg10958452;cg17737314
chr13	21893289	21893663	chr13:21893289-21893663	374	+	2.446e-12	4	4.155e-14	3.589e-11	5.57e-09	0.0331	hg19_genes_introns	MIPEPP3	uc001unz.2	4	cg21970626;cg23743428;cg01350728;cg10467557
chr6	41470812	41471065	chr6:41470812-41471065	253	+	1.727e-12	4	2.804e-14	3.589e-11	3.72e-09	-0.0888	hg19_genes_introns		uc003oqk.2	4	cg10297105;cg00656735;cg26242687;cg21917728
chr8	57357785	57359415	chr8:57357785-57359415	1630	+	1.81e-11	14	1.841e-13	3.65e-11	1.06e-05	0.044	hg19_genes_promoters;hg19_genes_promoters	NA;PENK	uc003xtb.1;uc003xsz.2	14	cg00468400;cg04127342;cg22848150;cg19414741;cg12877723;cg04598121;cg21694941;cg03483150;cg04612444;cg24645221;cg06066137;cg10397440;cg19149681;cg11060276
chr7	119914282	119915980	chr7:119914282-119915980	1698	+	3.106e-13	5	1.934e-13	3.682e-11	1.55e-06	-0.045	hg19_genes_5UTRs	KCND2	uc003vjj.1	7	cg24899806;cg13474918;cg01338148;cg19150007;cg22121237;cg15668691;cg22572258
chr11	31846414	31848829	chr11:31846414-31848829	2415	+	7.352e-09	13	2.779e-13	3.719e-11	2.3e-05	0.0544	hg19_genes_introns;hg19_genes_introns	PAX6-AS1;RCN1	uc021qfo.1;uc021qfp.1	14	cg03692563;cg26261502;cg10344369;cg24935332;cg08364561;cg07441518;cg17310258;cg16134191;cg25751787;cg02865068;cg13502741;cg11667086;cg12500879;cg24616539
chr2	176980837	176982231	chr2:176980837-176982231	1394	+	8.119e-12	11	1.605e-13	3.722e-11	1.44e-06	0.062	hg19_genes_promoters	HOXD10	uc002ukj.3	11	cg20649017;cg21591742;cg10364040;cg18115040;cg05979020;cg25371634;cg13217260;cg03918304;cg17489939;cg02249732;cg10125317
chr7	128337621	128337726	chr7:128337621-128337726	105	+	8.089e-13	2	1.211e-14	3.725e-11	2.27e-11	0.118				2	cg05079548;cg13248778
chr16	71459826	71460487	chr16:71459826-71460487	661	+	9.831e-10	3	7.698e-14	3.762e-11	1.57e-08	0.0848	hg19_genes_promoters		uc021tks.1	3	cg12654412;cg02634272;cg01476003
chr1	9788715	9789175	chr1:9788715-9789175	460	+	1.446e-11	5	5.45e-14	3.83e-11	5.76e-08	-0.0603	hg19_genes_exons;hg19_genes_exons	PIK3CD;CLSTN1	uc001aqb.4;uc001aqf.3	5	cg07499142;cg12033075;cg03971555;cg07970040;cg04340595
chr19	859330	859681	chr19:859330-859681	351	+	2.477e-12	6	4.215e-14	3.885e-11	9.44e-09	-0.0677	hg19_genes_promoters	CFD	uc002lqc.3	6	cg22092521;cg14273126;cg13539395;cg12505153;cg08091707;cg08828286
chr22	46507241	46507772	chr22:46507241-46507772	531	+	3.115e-09	2	6.418e-14	3.906e-11	1.19e-09	0.0409	hg19_genes_promoters;hg19_genes_1to5kb;hg19_genes_1to5kb;hg19_genes_exons	MIRLET7A3;MIR4763;MIRLET7B;MIRLET7BHG	uc021wrn.1;uc021wrp.1;uc021wrq.1;uc003bgu.2	2	cg26371705;cg15702185
chr1	19613430	19614852	chr1:19613430-19614852	1422	+	3.789e-07	3	1.719e-13	3.907e-11	4.78e-07	0.063	hg19_genes_introns	AKR7A3	uc001bbv.1	3	cg11532863;cg07037032;cg07447773
chr10	50819500	50820605	chr10:50819500-50820605	1105	+	5.775e-08	3	1.336e-13	3.907e-11	1.16e-07	0.0473	hg19_genes_promoters;hg19_genes_exons	CHAT;SLC18A3	uc001jhx.1;uc001jhw.3	3	cg20457796;cg01295399;cg07637213
chr10	104416925	104417084	chr10:104416925-104417084	159	+	1.235e-12	2	1.938e-14	3.95e-11	2.58e-11	0.0594	hg19_genes_exons	TRIM8	uc001kvz.2	2	cg15748271;cg05805172
chr19	3937874	3938803	chr19:3937874-3938803	929	+	2.582e-11	3	1.138e-13	3.959e-11	2.63e-09	-0.0523	hg19_genes_exons	NMRK2	uc002lyz.4	3	cg00512622;cg00590912;cg22048922
chr1	4771985	4773090	chr1:4771985-4773090	1105	+	6.975e-10	5	1.358e-13	3.972e-11	7.18e-07	-0.064	hg19_genes_exons	AJAP1	uc001alm.1	5	cg12631713;cg11791914;cg20624157;cg21159274;cg00692462
chr17	80196719	80197413	chr17:80196719-80197413	694	+	2.863e-14	5	8.711e-14	4.059e-11	3.3e-08	0.0433	hg19_genes_exons	SLC16A3	uc002kea.3	5	cg04147593;cg23664708;cg09186101;cg10241809;cg17749033
chr5	33937182	33938226	chr5:33937182-33938226	1044	+	1.134e-11	5	1.325e-13	4.104e-11	5.57e-07	0.0513	hg19_genes_exons	RXFP3	uc003jic.2	5	cg02305687;cg10350492;cg18294646;cg05574272;cg07917609
chr8	10207915	10208258	chr8:10207915-10208258	343	+	2.558e-12	3	4.378e-14	4.122e-11	7.88e-11	-0.0852	hg19_genes_introns	MSRA	uc003wsx.3	3	cg18786515;cg11548083;cg26966828
chr8	70984199	70984560	chr8:70984199-70984560	361	+	2.683e-12	4	4.614e-14	4.135e-11	7.02e-09	0.074	hg19_genes_promoters	PRDM14	uc003xym.3	4	cg01295203;cg18035229;cg04838988;cg11229513
chr1	110610899	110612045	chr1:110610899-110612045	1146	+	8.385e-14	8	1.493e-13	4.209e-11	9.8e-07	0.0543	hg19_genes_introns	ALX3	uc001dzb.3	8	cg18786873;cg00484358;cg11071207;cg06215569;cg22494858;cg23871640;cg10023272;cg06809252
chr20	2516502	2517614	chr20:2516502-2517614	1112	+	8.642e-11	7	1.449e-13	4.211e-11	3.38e-07	0.054	hg19_genes_promoters	TMC2	uc002wgf.1	7	cg19942298;cg13541788;cg12233487;cg23648082;cg07506055;cg03243506;cg19290962
chr13	113348391	113348723	chr13:113348391-113348723	332	+	2.549e-12	2	4.354e-14	4.237e-11	3.5e-10	-0.0719	hg19_genes_introns	ATP11A	uc001vsi.4	2	cg09507215;cg15980707
chr10	101297245	101297643	chr10:101297245-101297643	398	+	4.54e-14	4	5.3e-14	4.301e-11	1.45e-09	0.0785				4	cg24376776;cg13424029;cg15903032;cg23615741
chr4	183600896	183601698	chr4:183600896-183601698	802	+	4.209e-09	3	1.069e-13	4.309e-11	3.38e-08	-0.0677	hg19_genes_promoters	TENM3	uc003ive.1	3	cg16508529;cg05342469;cg01182076
chr15	99987871	99987956	chr15:99987871-99987956	85	+	7.755e-13	3	1.155e-14	4.391e-11	4.89e-11	0.0372				3	cg00206639;cg11433098;cg10730435
chr8	59059119	59060516	chr8:59059119-59060516	1397	+	4.517e-07	6	1.905e-13	4.408e-11	1.42e-06	-0.0313	hg19_genes_exons;hg19_genes_exons	FAM110B;NA	uc003xtj.1;uc022auu.1	6	cg15948851;cg14012365;cg08274876;cg12642622;cg17563088;cg04166238
chr15	74218418	74218922	chr15:74218418-74218922	504	+	1.027e-12	11	6.91e-14	4.429e-11	1.28e-07	0.0616	hg19_genes_promoters;hg19_genes_introns	LOXL1;LOXL1-AS1	uc002awc.1;uc002awa.2	11	cg00527825;cg02812767;cg00071887;cg00028013;cg07317017;cg10372921;cg12594244;cg04436755;cg14435807;cg20652404;cg22590761
chr1	200861254	200861598	chr1:200861254-200861598	344	+	2.734e-12	2	4.718e-14	4.434e-11	3e-10	-0.0835	hg19_genes_1to5kb	INAVA	uc010ppm.2	2	cg06854264;cg16409409
chr7	156735383	156735657	chr7:156735383-156735657	274	+	2.246e-12	3	3.759e-14	4.44e-11	1.32e-09	-0.0668				3	cg17604655;cg03930209;cg27539527
chr1	2205498	2205903	chr1:2205498-2205903	405	+	1.392e-13	3	5.576e-14	4.448e-11	5.09e-09	0.0427	hg19_genes_introns	SKI	uc001aja.4	3	cg21194808;cg05948763;cg24579224
chr3	12800802	12801113	chr3:12800802-12801113	311	+	2.558e-12	4	4.378e-14	4.546e-11	4.94e-09	-0.0639	hg19_genes_promoters	TMEM40	uc003bxg.1	4	cg24290948;cg19384379;cg07908984;cg03534410
chr8	55527869	55528167	chr8:55527869-55528167	298	+	2.481e-12	3	4.225e-14	4.588e-11	6.34e-10	-0.0805	hg19_genes_promoters	RP1	uc003xsd.1	3	cg06831965;cg06704573;cg00202568
chr13	109793152	109794528	chr13:109793152-109794528	1376	+	5.219e-11	4	1.958e-13	4.601e-11	9.25e-08	-0.0103	hg19_genes_exons	MYO16	uc001vqt.1	5	cg08404009;cg11693848;cg26899526;cg07506213;cg06962748
chr1	145473392	145474702	chr1:145473392-145474702	1310	+	5.042e-09	7	1.866e-13	4.605e-11	2.69e-06	0.0504	hg19_genes_1to5kb;hg19_genes_1to5kb;hg19_genes_exons;hg19_genes_exons;hg19_genes_introns;hg19_genes_introns	LIX1L;POLR3GL;ANKRD34A;NA;NBPF20;NBPF10	uc001enr.3;uc001enp.1;uc001enq.1;uc021ouy.1;uc021ott.2;uc031poc.1	7	cg13051071;cg10178263;cg18280463;cg01229562;cg04886407;cg26144437;cg16871828
chr16	15527940	15528489	chr16:15527940-15528489	549	+	1.978e-15	4	7.872e-14	4.634e-11	2.15e-09	0.0675	hg19_genes_promoters	BMERB1	uc002ddo.3	4	cg07977490;cg07464859;cg16631088;cg16514838
chr7	36764019	36764141	chr7:36764019-36764141	122	+	1.125e-12	3	1.75e-14	4.648e-11	3.58e-10	-0.102	hg19_genes_5UTRs	AOAH	uc003tfh.4	3	cg14451276;cg25733272;cg18652683
chr3	157819282	157820592	chr3:157819282-157820592	1310	+	1.159e-06	3	1.916e-13	4.728e-11	2.94e-07	0.0623	hg19_genes_exons	SHOX2	uc003fbr.3	3	cg00010946;cg17619405;cg18194945
chr19	47910108	47910581	chr19:47910108-47910581	473	+	7.61e-14	4	7.029e-14	4.803e-11	2.28e-08	-0.0767	hg19_genes_exons	MEIS3	uc002pgo.4	4	cg22676212;cg05346902;cg12214908;cg13378934
chr17	7755257	7756883	chr17:7755257-7756883	1626	+	2.788e-13	7	2.417e-13	4.805e-11	1.87e-06	0.027	hg19_genes_1to5kb;hg19_genes_1to5kb;hg19_genes_exons	TMEM88;CYB5D1;KDM6B	uc002giy.3;uc002gjb.4;uc002giw.1	7	cg21126573;cg25588826;cg25732961;cg10208587;cg09482780;cg19449286;cg08840665
chr5	140800929	140803131	chr5:140800929-140803131	2202	+	1.222e-08	11	3.305e-13	4.852e-11	3.34e-05	0.0491	hg19_genes_1to5kb;hg19_genes_exons;hg19_genes_introns;hg19_genes_introns;hg19_genes_introns;hg19_genes_introns;hg19_genes_introns;hg19_genes_introns;hg19_genes_introns;hg19_genes_introns;hg19_genes_introns;hg19_genes_introns;hg19_genes_introns;hg19_genes_introns;hg19_genes_introns;hg19_genes_introns;hg19_genes_introns;hg19_genes_introns;hg19_genes_introns	PCDHGB8P;PCDHGA11;PCDHGA1;PCDHGA2;PCDHGA3;PCDHGB1;PCDHGA4;PCDHGB2;PCDHGA5;PCDHGB3;PCDHGA6;PCDHGA7;PCDHGB4;PCDHGA8;PCDHGB5;PCDHGA9;PCDHGB6;PCDHGA10;PCDHGB7	uc011daz.2;uc003lko.1;uc003lji.2;uc003ljk.2;uc003ljm.2;uc003ljo.2;uc003ljq.2;uc003ljs.2;uc003lju.2;uc003ljw.2;uc003ljy.2;uc003lka.2;uc003lkc.2;uc003lkd.2;uc003lkf.2;uc003lkh.2;uc003lkj.2;uc003lkl.2;uc003lkn.2	11	cg06572465;cg08395122;cg13598256;cg13718539;cg22175873;cg07179872;cg26485937;cg21928406;cg04845915;cg01729977;cg02715006
chr18	60984485	60986027	chr18:60984485-60986027	1542	+	2.679e-10	9	2.319e-13	4.862e-11	3.68e-06	0.0412	hg19_genes_promoters;hg19_genes_5UTRs	NA;BCL2	uc021ulf.1;uc002lit.1	9	cg27569829;cg25373630;cg14544831;cg21602520;cg14889643;cg17602451;cg24740531;cg05858920;cg01803238
chr2	25439110	25439376	chr2:25439110-25439376	266	+	2.38e-12	2	4.019e-14	4.884e-11	3.22e-10	0.123				2	cg20172627;cg10648670
chr8	144655447	144655485	chr8:144655447-144655485	38	+	4.179e-13	2	5.785e-15	4.911e-11	1.29e-11	-0.076	hg19_genes_promoters	MROH6	uc010mff.3	2	cg24351694;cg01048372
chr7	98990265	98991139	chr7:98990265-98991139	874	+	8.855e-13	4	1.335e-13	4.939e-11	1.5e-07	0.0611	hg19_genes_exons	ARPC1B	uc003upz.3	4	cg11699265;cg10119082;cg10428938;cg05715492
chr10	21799047	21799315	chr10:21799047-21799315	268	+	2.418e-12	3	4.094e-14	4.941e-11	1.1e-09	0.0618	hg19_genes_1to5kb		uc001iqp.1	3	cg06874403;cg04714110;cg04707519
chr21	32128696	32128801	chr21:32128696-32128801	105	+	1.057e-12	3	1.626e-14	4.99e-11	3.35e-10	-0.0951	hg19_genes_1to5kb	KRTAP21-1	uc011adi.2	3	cg11354857;cg22961727;cg22405653
chr5	79553267	79553607	chr5:79553267-79553607	340	+	3.003e-12	3	5.25e-14	4.992e-11	1.4e-09	-0.0737	hg19_genes_1to5kb	SERINC5	uc003kgj.3	3	cg19683073;cg08764914;cg24561419
chr3	158390074	158390822	chr3:158390074-158390822	748	+	5.298e-14	11	1.157e-13	4.999e-11	3.2e-07	0.0752	hg19_genes_promoters;hg19_genes_introns	LXN;GFM1	uc003fch.3;uc003fcd.3	11	cg14019186;cg07654934;cg25727025;cg08538682;cg12896421;cg27533704;cg04911005;cg22210627;cg08263647;cg17977250;cg17481912
chr12	1973872	1974169	chr12:1973872-1974169	297	+	2.692e-12	3	4.633e-14	5.039e-11	1.47e-09	0.0525	hg19_genes_introns	CACNA2D4	uc021qsx.1	3	cg11491407;cg08726801;cg27649194
chr1	207842917	207843085	chr1:207842917-207843085	168	+	1.63e-12	3	2.62e-14	5.041e-11	3.11e-10	0.0809	hg19_genes_introns	CR1L	uc001hfz.2	3	cg17822947;cg20264068;cg21106486
chr8	97170097	97170667	chr8:97170097-97170667	570	+	1.907e-13	3	9.094e-14	5.156e-11	5.2e-09	0.0583	hg19_genes_introns	GDF6	uc003yhp.3	3	cg10131194;cg15277906;cg15270654
chr10	1401915	1402294	chr10:1401915-1402294	379	+	3.408e-12	3	6.05e-14	5.16e-11	2.88e-09	-0.0733	hg19_genes_introns	ADARB2	uc009xhq.3	3	cg27336481;cg03754605;cg08971562
chr15	77320384	77320788	chr15:77320384-77320788	404	+	1.617e-13	3	6.489e-14	5.187e-11	2.65e-09	0.0557	hg19_genes_1to5kb	PSTPIP1	uc002bci.1	3	cg09192711;cg16104837;cg11829253
chr7	4754502	4755416	chr7:4754502-4755416	914	+	1.607e-13	7	1.468e-13	5.194e-11	1.33e-07	-0.0752	hg19_genes_introns	FOXK1	uc003sna.1	7	cg01509853;cg26177213;cg26136772;cg04572930;cg15200418;cg18276112;cg25344401
chr12	49391920	49393409	chr12:49391920-49393409	1489	+	5.171e-09	10	2.399e-13	5.206e-11	1.1e-06	0.0344	hg19_genes_promoters	DDN	uc001rsv.1	10	cg05140648;cg08992759;cg16026627;cg22086322;cg14298966;cg01915076;cg05978988;cg19891951;cg20513643;cg01163298
chr2	162283189	162284207	chr2:162283189-162284207	1018	+	1.67e-13	9	1.642e-13	5.214e-11	7.73e-07	0.0685				9	cg23161999;cg09019936;cg00303183;cg01419831;cg10945079;cg01983682;cg27404023;cg16653620;cg03457195
chr7	158336016	158336819	chr7:158336016-158336819	803	+	5.118e-10	3	1.295e-13	5.215e-11	4.13e-08	-0.0719	hg19_genes_promoters;hg19_genes_1to5kb	NA;PTPRN2	uc003wnu.1;uc011kwa.2	3	cg11985321;cg16249010;cg08546120
chr1	44401222	44402523	chr1:44401222-44402523	1301	+	1.376e-10	9	2.103e-13	5.227e-11	4.75e-06	0.0466	hg19_genes_promoters	ARTN	uc001ckw.3	9	cg01891209;cg26074140;cg23212751;cg18083817;cg26114324;cg18115627;cg23954153;cg13606994;cg12908607
chr21	35831871	35832365	chr21:35831871-35832365	494	+	8.885e-13	10	8.084e-14	5.288e-11	4.04e-08	0.0724	hg19_genes_promoters	KCNE1	uc002ytz.4	10	cg23480619;cg14535332;cg08823027;cg19521832;cg23908228;cg07321776;cg08287724;cg00421848;cg08468911;cg03123557
chr5	2338565	2338999	chr5:2338565-2338999	434	+	6.61e-13	4	7.128e-14	5.308e-11	1.98e-08	-0.0926				4	cg11855682;cg14802502;cg11182160;cg26986989
chr4	81128029	81128846	chr4:81128029-81128846	817	+	2.442e-14	5	1.347e-13	5.332e-11	5.57e-08	0.0454				5	cg00239563;cg22270027;cg05474265;cg03670393;cg03441770
chr6	44695195	44696140	chr6:44695195-44696140	945	+	1.398e-09	5	1.563e-13	5.347e-11	1.12e-07	-0.0685	hg19_genes_1to5kb		uc003oxm.3	5	cg02731824;cg19254793;cg20913747;cg18551225;cg07549335
chr13	114802548	114802648	chr13:114802548-114802648	100	+	1.075e-12	2	1.661e-14	5.383e-11	2.87e-11	-0.1	hg19_genes_promoters	RASA3	uc010aha.1	2	cg15934607;cg20165037
chr16	84650202	84650331	chr16:84650202-84650331	129	+	1.397e-12	2	2.218e-14	5.564e-11	2.99e-11	-0.0738	hg19_genes_introns	COTL1	uc002fid.3	2	cg07964754;cg03892543
chr1	210856989	210858076	chr1:210856989-210858076	1087	+	3.589e-10	6	1.903e-13	5.659e-11	3.44e-07	-0.0354	hg19_genes_exons	KCNH1	uc001hib.2	6	cg26572354;cg17180705;cg17589890;cg03216355;cg11159519;cg12706474
chr10	129785053	129785538	chr10:129785053-129785538	485	+	1.719e-09	4	8.497e-14	5.66e-11	4.54e-08	-0.0549	hg19_genes_promoters	PTPRE	uc010qup.1	4	cg16380876;cg07215975;cg19688761;cg00238353
chr20	43935222	43935552	chr20:43935222-43935552	330	+	3.281e-12	10	5.8e-14	5.677e-11	5.14e-10	0.0598	hg19_genes_promoters;hg19_genes_promoters	RBPJL;MATN4	uc002xns.3;uc010zwr.1	10	cg16837441;cg07534843;cg27227742;cg21835643;cg08654443;cg14921939;cg15243856;cg14915878;cg16757724;cg22809920
chr2	239036809	239037534	chr2:239036809-239037534	725	+	5.257e-13	5	1.284e-13	5.722e-11	1.54e-07	0.048	hg19_genes_exons	ESPNL	uc002vxq.4	5	cg06725957;cg22532774;cg00907200;cg10329022;cg19045731
chr20	896564	897051	chr20:896564-897051	487	+	4.931e-14	5	8.636e-14	5.733e-11	5.78e-09	0.0562	hg19_genes_promoters	ANGPT4	uc002wei.3	5	cg00139683;cg22335872;cg03218374;cg04650271;cg11614585
chr16	51170280	51171261	chr16:51170280-51171261	981	+	9.103e-10	4	1.757e-13	5.787e-11	1.28e-07	-0.075	hg19_genes_exons	SALL1	uc021tid.1	4	cg27022663;cg04962978;cg08304084;cg06746670
chr14	25736583	25736599	chr14:25736583-25736599	16	+	2.226e-13	2	2.875e-15	5.831e-11	5.42e-12	-0.065				2	cg16091055;cg19724706
chr16	64984626	64985515	chr16:64984626-64985515	889	+	4.759e-12	6	1.623e-13	5.902e-11	1.4e-07	-0.0403	hg19_genes_exons	CDH11	uc010cdn.3	6	cg08110076;cg02724025;cg04036430;cg00769251;cg04868376;cg07951949
chr21	31710627	31710915	chr21:31710627-31710915	288	+	3.011e-12	2	5.268e-14	5.919e-11	2.58e-10	-0.0736	hg19_genes_promoters	KRTAP27-1	uc002ynx.1	2	cg10805440;cg16143149
chr3	46940153	46940440	chr3:46940153-46940440	287	+	3.007e-12	4	5.26e-14	5.927e-11	3.48e-09	0.0867	hg19_genes_exons	PTH1R	uc003cqm.3	4	cg13607709;cg11594731;cg21792155;cg11733272
chr7	130130918	130131830	chr7:130130918-130131830	912	+	1.277e-15	22	1.675e-13	5.934e-11	1.19e-06	0.0436	hg19_genes_promoters;hg19_genes_promoters;hg19_genes_1to5kb	MEST;MESTIT1;MIR335	uc003vqf.3;uc003vqe.3;uc011kpi.2	22	cg27417677;cg09003373;cg14088957;cg06100421;cg20297423;cg05369791;cg08734637;cg13917504;cg25407198;cg21667116;cg23156962;cg04678950;cg17079325;cg04344875;cg00286878;cg12347392;cg04786207;cg19386484;cg26708559;cg22705386;cg06212135;cg10249538
chr1	221067662	221068172	chr1:221067662-221068172	510	+	1.982e-13	3	9.453e-14	5.988e-11	7.4e-09	0.0747				3	cg11666559;cg16137147;cg18788664
chr11	46848312	46848443	chr11:46848312-46848443	131	+	1.523e-12	3	2.434e-14	5.999e-11	4.08e-10	0.05	hg19_genes_introns	CKAP5	uc001ndi.2	3	cg13473196;cg16136385;cg23710492
chr2	61407270	61407415	chr2:61407270-61407415	145	+	1.677e-12	2	2.707e-14	6.039e-11	2.01e-11	0.098	hg19_genes_introns	AHSA2P	uc002sbb.2	2	cg22934200;cg25451194
chr20	43374239	43374633	chr20:43374239-43374633	394	+	1.811e-13	9	7.536e-14	6.184e-11	5.97e-10	0.0351	hg19_genes_promoters	KCNK15	uc002xmr.3	9	cg13598409;cg04966972;cg19431241;cg04675475;cg11681959;cg10864955;cg01997696;cg09203114;cg12063359
chr12	24716590	24717179	chr12:24716590-24717179	589	+	2.959e-12	6	1.132e-13	6.215e-11	1.18e-07	0.0538	hg19_genes_1to5kb	SOX5	uc001rfx.4	6	cg06141624;cg19692165;cg19871564;cg17405840;cg04351062;cg13080282
chr10	102905681	102906950	chr10:102905681-102906950	1269	+	2.162e-11	8	2.466e-13	6.281e-11	2.32e-06	0.0652				8	cg08518631;cg00961866;cg26701408;cg19455840;cg11042214;cg09420637;cg26858268;cg25049341
chr17	80823240	80823398	chr17:80823240-80823398	158	+	1.894e-12	3	3.113e-14	6.36e-11	5.27e-10	-0.0651	hg19_genes_introns	TBCD	uc002kfx.1	3	cg03303325;cg16538568;cg23352492
chr6	108495678	108495986	chr6:108495678-108495986	308	+	3.415e-12	3	6.068e-14	6.373e-11	6.44e-10	0.0762	hg19_genes_introns	NR2E1	uc003psg.3	3	cg20731469;cg13784235;cg05922610
chr4	13536409	13537303	chr4:13536409-13537303	894	+	5.424e-13	7	1.799e-13	6.503e-11	2.74e-07	0.0673	hg19_genes_1to5kb	LINC01097	uc010idp.1	7	cg08555552;cg17023149;cg14144025;cg20171396;cg08036309;cg25781755;cg02373784
chr11	5142602	5143556	chr11:5142602-5143556	954	+	5.937e-08	2	1.932e-13	6.549e-11	1.94e-08	-0.0776	hg19_genes_exons		uc001maa.3	2	cg02211735;cg12593634
chr2	40739515	40739939	chr2:40739515-40739939	424	+	2.147e-13	3	8.599e-14	6.551e-11	4.62e-09	-0.0688	hg19_genes_promoters	SLC8A1	uc002rsd.4	3	cg02268965;cg24396429;cg02577240
chr17	31618873	31620379	chr17:31618873-31620379	1506	+	3.78e-09	5	3.075e-13	6.601e-11	2.98e-06	0.06	hg19_genes_promoters	ASIC2	uc002hht.3	5	cg09924064;cg09677243;cg06721850;cg22376583;cg23763736
chr5	72528314	72529128	chr5:72528314-72529128	814	+	4.168e-13	5	1.671e-13	6.635e-11	1.32e-07	0.0585				5	cg01240795;cg15931168;cg07476923;cg23340350;cg17791977
chr13	92001959	92002455	chr13:92001959-92002455	496	+	2.567e-13	3	1.026e-13	6.685e-11	8.6e-09	-0.0672	hg19_genes_promoters;hg19_genes_exons	MIR19B1;MIR17HG	uc021rlf.1;uc001vlq.1	3	cg07641807;cg23665802;cg02297838
chr10	2544339	2544597	chr10:2544339-2544597	258	+	2.522e-12	2	5.361e-14	6.718e-11	3.1e-10	-0.0816				2	cg24161838;cg18904380
chr8	1906312	1906499	chr8:1906312-1906499	187	+	2.319e-12	4	3.896e-14	6.736e-11	1.99e-09	0.0923	hg19_genes_exons	ARHGEF10	uc003wpr.3	4	cg13056369;cg26195495;cg03125531;cg13522891
chr10	133961235	133961307	chr10:133961235-133961307	72	+	9.965e-13	3	1.518e-14	6.828e-11	3.27e-10	-0.0611	hg19_genes_introns	JAKMIP3	uc001lkx.4	3	cg12378817;cg10605977;cg07770370
chr4	206232	206878	chr4:206232-206878	646	+	3.768e-14	7	1.394e-13	6.972e-11	3.63e-07	0.0702	hg19_genes_promoters	ZNF876P	uc010iba.4	7	cg18005867;cg13535626;cg14186187;cg23063647;cg17201760;cg11836119;cg12547166
chr3	185277705	185278342	chr3:185277705-185278342	637	+	9.95e-10	3	1.398e-13	7.093e-11	1.63e-08	-0.0554				3	cg16090254;cg23036949;cg25747030
chr21	31852504	31852794	chr21:31852504-31852794	290	+	3.585e-12	2	6.389e-14	7.115e-11	4.16e-10	-0.0889	hg19_genes_promoters	KRTAP19-1	uc011acx.2	2	cg06692927;cg13139843
chr7	4778839	4779343	chr7:4778839-4779343	504	+	5.124e-15	6	1.11e-13	7.12e-11	1.17e-07	0.0899	hg19_genes_introns	FOXK1	uc003sna.1	6	cg10036013;cg03461110;cg23752752;cg22581896;cg01974478;cg00208274
chr13	28394437	28396053	chr13:28394437-28396053	1616	+	6.479e-10	9	3.569e-13	7.139e-11	8.12e-06	0.0406				10	cg09337897;cg00346326;cg05827312;cg20945465;cg04674803;cg08603188;cg01660473;cg25546248;cg19576560;cg05287297
chr17	16570169	16570851	chr17:16570169-16570851	682	+	1.088e-12	5	1.528e-13	7.24e-11	5.84e-08	0.0621				5	cg04150790;cg05276469;cg22758454;cg11613425;cg01913604
chr1	45279329	45279685	chr1:45279329-45279685	356	+	4.428e-12	4	8.037e-14	7.298e-11	1.63e-08	0.0739	hg19_genes_exons	BTBD19	uc010ole.1	4	cg12275060;cg03912703;cg00902496;cg01059432
chr8	143823734	143824002	chr8:143823734-143824002	268	+	3.408e-12	5	6.053e-14	7.298e-11	2.76e-09	-0.0532	hg19_genes_promoters	SLURP1	uc003ywy.3	5	cg20862496;cg20108693;cg13411229;cg06565975;cg07441143
chr18	34854722	34854937	chr18:34854722-34854937	215	+	2.844e-12	2	4.93e-14	7.411e-11	9.4e-11	0.0988	hg19_genes_promoters	CELF4	uc002laj.1	2	cg05649108;cg11760198
chr14	57261256	57262178	chr14:57261256-57262178	922	+	1.271e-16	5	2.139e-13	7.5e-11	1.18e-07	0.0646				5	cg05413872;cg06633061;cg00107772;cg08235161;cg21106407
chr11	3181446	3182120	chr11:3181446-3182120	674	+	7.185e-14	6	1.574e-13	7.55e-11	8.26e-08	0.088	hg19_genes_introns	OSBPL5	uc001lxk.2	6	cg14488317;cg13634736;cg22074576;cg11678461;cg23357130;cg16129132
chr18	74167981	74168915	chr18:74167981-74168915	934	+	5.137e-09	2	2.195e-13	7.596e-11	1.09e-08	-0.0508	hg19_genes_introns	ZNF516	uc021ulp.1	2	cg20132820;cg25872816
chr16	88522439	88522585	chr16:88522439-88522585	146	+	2.073e-12	2	3.442e-14	7.62e-11	4.27e-11	0.0498	hg19_genes_introns	ZFPM1	uc002fkv.3	2	cg18601195;cg05578570
chr8	22089103	22089779	chr8:22089103-22089779	676	+	7.141e-13	6	1.594e-13	7.623e-11	1.2e-07	0.0534	hg19_genes_5UTRs	PHYHIP	uc003xbj.4	6	cg26104206;cg13093774;cg07315894;cg23352722;cg18237323;cg05947740
chr5	148205614	148206413	chr5:148205614-148206413	799	+	1.013e-13	10	1.907e-13	7.716e-11	3.7e-07	0.0475	hg19_genes_promoters;hg19_genes_introns	ADRB2;SH3TC2	uc003lpr.2;uc003lpp.1	10	cg15415509;cg01779903;cg12355862;cg03867759;cg27086020;cg04996355;cg09150633;cg11654769;cg19110523;cg21580376
chr16	2765620	2766248	chr16:2765620-2766248	628	+	2.984e-13	6	1.535e-13	7.903e-11	6.8e-08	0.086	hg19_genes_promoters	PRSS27	uc002cre.3	6	cg26029554;cg04784471;cg02863489;cg10286969;cg05233310;cg26761572
chr6	26045532	26045988	chr6:26045532-26045988	456	+	5.249e-13	5	1.117e-13	7.917e-11	5.17e-08	0.0795	hg19_genes_promoters;hg19_genes_1to5kb	H3C3;H2BC3	uc003nfv.3;uc003nfu.3	5	cg17432453;cg07636178;cg25438963;cg02677388;cg10199913
chr16	2213440	2213750	chr16:2213440-2213750	310	+	4.259e-12	2	7.697e-14	8.022e-11	5.1e-10	0.0847	hg19_genes_introns	TRAF7	uc002cow.3	2	cg04987122;cg02925248
chr11	64879061	64880136	chr11:64879061-64880136	1075	+	1.104e-09	13	2.701e-13	8.122e-11	3.05e-07	0.0356	hg19_genes_promoters;hg19_genes_1to5kb;hg19_genes_exons	TM7SF2;NA;VPS51	uc001oct.4;uc009yqb.1;uc001ocr.2	13	cg20277416;cg09175289;cg00310855;cg00475193;cg14293362;cg05383670;cg05639258;cg20553394;cg14430111;cg10534923;cg05136452;cg02100543;cg06814102
chr12	132992955	132993151	chr12:132992955-132993151	196	+	2.876e-12	2	4.991e-14	8.239e-11	3.81e-10	-0.0631				2	cg24319076;cg20056593
chr7	86574444	86574552	chr7:86574444-86574552	108	+	1.719e-12	2	2.785e-14	8.34e-11	3.33e-11	-0.0555	hg19_genes_introns	KIAA1324L	uc003uie.3	2	cg22719826;cg17586764
chr2	211035147	211035531	chr2:211035147-211035531	384	+	1.076e-12	6	1.009e-13	8.495e-11	9.53e-09	-0.0393	hg19_genes_promoters	KANSL1L	uc002vdy.1	6	cg06459166;cg15730860;cg01747077;cg04052427;cg14837800;cg07225547
chr6	158966047	158966542	chr6:158966047-158966542	495	+	3.278e-13	3	1.307e-13	8.533e-11	6.75e-09	-0.067	hg19_genes_introns	TMEM181	uc010kjr.1	3	cg09734123;cg21742001;cg13554878
chr6	33866749	33867589	chr6:33866749-33867589	840	+	1.338e-12	7	2.231e-13	8.587e-11	6.88e-07	-0.0412	hg19_genes_promoters;hg19_genes_1to5kb	NA;LINC01016	uc021yxv.1;uc003ogj.2	7	cg18626954;cg02108340;cg15225534;cg24196784;cg09577986;cg05232857;cg23313266
chr4	25097558	25097887	chr4:25097558-25097887	329	+	4.832e-12	4	8.829e-14	8.672e-11	1.24e-08	-0.068				4	cg14533992;cg15773230;cg10092607;cg00792053
chr17	45898841	45899470	chr17:45898841-45899470	629	+	8.616e-15	4	1.69e-13	8.683e-11	4.09e-08	0.0401	hg19_genes_promoters	OSBPL7	uc002ilx.1	4	cg14424625;cg21627589;cg23452458;cg03708990
chr17	78237117	78237544	chr17:78237117-78237544	427	+	5.847e-13	5	1.156e-13	8.749e-11	1.93e-08	0.066	hg19_genes_5UTRs	RNF213	uc031ret.1	5	cg22357164;cg22749810;cg14175304;cg12221087;cg11622162
chr16	3063680	3064851	chr16:3063680-3064851	1171	+	1.563e-11	4	3.171e-13	8.752e-11	2.05e-07	0.0388	hg19_genes_exons;hg19_genes_exons	CLDN9;CLDN6	uc010uwo.1;uc002csu.4	5	cg07744912;cg05509896;cg10492999;cg27583220;cg00279557
chr1	26485229	26485403	chr1:26485229-26485403	174	+	2.755e-12	2	4.763e-14	8.848e-11	1.12e-11	0.0467	hg19_genes_promoters;hg19_genes_1to5kb	FAM110D;NA	uc001blk.3;uc021ojo.1	2	cg11643099;cg13462544
chr1	2125049	2125244	chr1:2125049-2125244	195	+	3.057e-12	7	5.355e-14	8.87e-11	9.21e-09	0.057	hg19_genes_exons	FAAP20	uc001aiv.2	7	cg04118472;cg10314133;cg11503104;cg08933000;cg07697177;cg16718276;cg18397998
chr7	45197251	45197728	chr7:45197251-45197728	477	+	1.082e-12	7	1.321e-13	8.953e-11	8.35e-08	0.0513	hg19_genes_promoters	RAMP3	uc003tnb.3	7	cg17930878;cg16336120;cg06023349;cg03284870;cg14999001;cg23050437;cg02417264
chr4	39482373	39482853	chr4:39482373-39482853	480	+	1.057e-14	6	1.355e-13	9.129e-11	3.56e-08	-0.0511	hg19_genes_exons	LOC401127	uc011byn.2	6	cg18271914;cg01778842;cg00131407;cg13084677;cg20847110;cg11636960
chr18	70208064	70208358	chr18:70208064-70208358	294	+	4.579e-12	2	8.324e-14	9.155e-11	3.47e-10	-0.0844	hg19_genes_introns	CBLN2	uc002lku.2	2	cg27373591;cg24956253
chr12	54354414	54355529	chr12:54354414-54355529	1115	+	1.523e-11	6	3.169e-13	9.189e-11	7.22e-07	0.0694				7	cg08299265;cg05573844;cg03078269;cg26809635;cg01524278;cg19188855;cg26079753
chr18	8366955	8367692	chr18:8366955-8367692	737	+	1.759e-13	8	2.102e-13	9.217e-11	2.88e-07	0.00587	hg19_genes_promoters;hg19_genes_introns	LOC100192426;PTPRM	uc010wzm.1;uc002knn.4	8	cg23436819;cg11222672;cg13026370;cg23295886;cg02996413;cg25705486;cg12026729;cg12995090
chr8	124194847	124195403	chr8:124194847-124195403	556	+	5.754e-13	6	1.596e-13	9.275e-11	2.96e-08	-0.0414	hg19_genes_1to5kb;hg19_genes_5UTRs	NA;FAM83A	uc022bai.1;uc003ypv.3	6	cg15893493;cg20218614;cg15425827;cg23067535;cg22384356;cg19924352
chr6	114289504	114289970	chr6:114289504-114289970	466	+	1.668e-08	2	1.344e-13	9.326e-11	2.04e-09	-0.0652	hg19_genes_promoters;hg19_genes_introns	NA;HDAC2	uc003pwf.3;uc003pwc.2	2	cg11276600;cg15069235
chr17	11985185	11985229	chr17:11985185-11985229	44	+	8.485e-13	2	1.275e-14	9.379e-11	1.82e-11	0.0822	hg19_genes_promoters;hg19_genes_introns	MIR744;MAP2K4	uc021tqg.1;uc002gnj.3	2	cg18156845;cg26779305
chr17	58216297	58216416	chr17:58216297-58216416	119	+	2.099e-12	2	3.491e-14	9.469e-11	2.12e-11	0.0826				2	cg20370678;cg21158087
chr10	135290979	135291011	chr10:135290979-135291011	32	+	6.565e-13	2	9.574e-15	9.644e-11	1.91e-11	-0.0694	hg19_genes_introns	SCART1	uc001lni.1	2	cg20108910;cg22671611
chr3	184037459	184038318	chr3:184037459-184038318	859	+	1.443e-07	4	2.603e-13	9.797e-11	1.42e-08	0.0641	hg19_genes_promoters	EIF4G1	uc003fnx.3	4	cg10776533;cg08822118;cg22978515;cg04509882
chr8	643753	644862	chr8:643753-644862	1109	+	1.833e-09	5	3.362e-13	9.798e-11	4.76e-07	0.0688	hg19_genes_introns	ERICH1	uc003wph.3	5	cg10300293;cg23291048;cg06765219;cg00157656;cg13254221
chr11	66034681	66035486	chr11:66034681-66035486	805	+	1.338e-12	20	2.458e-13	9.87e-11	1.68e-06	0.0484	hg19_genes_promoters;hg19_genes_exons	RAB1B;KLC2	uc001ohf.3;uc010rov.1	20	cg24781737;cg22986178;cg15299835;cg25618573;cg15201417;cg19553869;cg22066230;cg01280128;cg01259360;cg14442997;cg18046087;cg02351179;cg15615396;cg05214125;cg21558323;cg23034356;cg13309218;cg15658484;cg02618579;cg02520768
chr10	134258421	134258820	chr10:134258421-134258820	399	+	1.151e-13	3	1.221e-13	9.884e-11	4.22e-09	-0.0468	hg19_genes_promoters	C10orf91	uc001llm.3	3	cg22045288;cg12978253;cg01512840
chr7	90338555	90339133	chr7:90338555-90339133	578	+	4.824e-14	3	1.787e-13	9.996e-11	7.58e-09	-0.0619	hg19_genes_promoters	CDK14	uc003ukz.1	3	cg03112433;cg15798153;cg21743182
chr17	40799848	40800054	chr17:40799848-40800054	206	+	3.578e-12	2	6.373e-14	9.999e-11	2.18e-10	-0.062				2	cg13250566;cg19106478
chr7	150038598	150038899	chr7:150038598-150038899	301	+	5.098e-12	2	9.368e-14	1.006e-10	5.78e-10	0.0736	hg19_genes_promoters	RARRES2	uc003wha.3	2	cg17279839;cg27494647
chr1	22871308	22871588	chr1:22871308-22871588	280	+	4.807e-12	2	8.781e-14	1.014e-10	3.11e-11	-0.0553				2	cg26535650;cg15061159
chr5	92918560	92919648	chr5:92918560-92919648	1088	+	9.04e-11	9	3.422e-13	1.017e-10	9.18e-08	-0.0696	hg19_genes_promoters;hg19_genes_1to5kb	NR2F1;NR2F1-AS1	uc003kkj.3;uc011cue.1	9	cg06472439;cg16556111;cg05945291;cg11904056;cg03086663;cg07875786;cg08806496;cg12207450;cg26937148
chr13	28492265	28493405	chr13:28492265-28493405	1140	+	3.773e-10	7	3.597e-13	1.02e-10	7.83e-07	0.0602	hg19_genes_promoters	PDX1	uc001urt.2	7	cg19737787;cg19587904;cg27033418;cg13143529;cg01771019;cg25685262;cg21101465
chr3	126113640	126114065	chr3:126113640-126114065	425	+	4.55e-13	9	1.35e-13	1.027e-10	4.62e-08	0.0689	hg19_genes_promoters;hg19_genes_promoters	CFAP100;NA	uc003eiu.1;uc003eit.1	9	cg23816347;cg09686443;cg01815671;cg11229862;cg20312228;cg21109744;cg00891278;cg19628148;cg20707970
chr16	419975	420491	chr16:419975-420491	516	+	3.713e-14	5	1.645e-13	1.03e-10	5.68e-09	0.0751	hg19_genes_5UTRs	MRPL28	uc002cgs.2	5	cg26913058;cg00101154;cg12437481;cg08923669;cg09226044
chr19	2302474	2302996	chr19:2302474-2302996	522	+	1.881e-13	4	1.684e-13	1.043e-10	6.01e-09	0.0739	hg19_genes_introns;hg19_genes_introns	SPPL2B;LINGO3	uc010dsw.1;uc010dsx.1	4	cg11891591;cg11231751;cg25238537;cg13033578
chr10	98479703	98479992	chr10:98479703-98479992	289	+	5.148e-12	3	9.466e-14	1.059e-10	4e-09	-0.0786	hg19_genes_introns	PIK3AP1	uc001kmq.3	3	cg27664530;cg27190138;cg14093363
chr8	979220	980197	chr8:979220-980197	977	+	1.676e-10	3	3.201e-13	1.059e-10	7.46e-08	-0.0648	hg19_genes_introns		uc003wpj.2	3	cg19726546;cg00830086;cg12165223
chr3	62359390	62360675	chr3:62359390-62360675	1285	+	2.957e-14	12	4.277e-13	1.076e-10	2.38e-06	0.0591	hg19_genes_promoters	FEZF2	uc003dlh.2	12	cg15812348;cg19227130;cg06423920;cg24705960;cg11374425;cg08252579;cg08681924;cg27564792;cg06707343;cg14261840;cg04927889;cg06819546
chr5	4942469	4942613	chr5:4942469-4942613	144	+	2.796e-12	2	4.842e-14	1.087e-10	5.84e-11	-0.0896				2	cg18101138;cg11468819
chr5	168192084	168192172	chr5:168192084-168192172	88	+	1.817e-12	2	2.97e-14	1.093e-10	4.49e-11	-0.0763	hg19_genes_introns	SLIT3	uc003mab.4	2	cg02505121;cg11860075
chr19	41129636	41130042	chr19:41129636-41130042	406	+	1.82e-15	5	1.393e-13	1.109e-10	5.03e-09	-0.057	hg19_genes_exons	LTBP4	uc002oog.1	5	cg19268976;cg24872571;cg19098465;cg01564640;cg26504110
chr1	226075388	226075680	chr1:226075388-226075680	292	+	5.454e-12	2	1.009e-13	1.116e-10	4.24e-10	0.0359	hg19_genes_1to5kb;hg19_genes_exons	TMEM63A;LEFTY1	uc001hpm.2;uc001hpo.3	2	cg05376267;cg06772279
chr20	61702795	61704022	chr20:61702795-61704022	1227	+	5.508e-09	3	4.276e-13	1.127e-10	1.53e-07	0.0125	hg19_genes_introns	LINC01749	uc002yec.1	3	cg00291292;cg16409261;cg14355134
chr20	47896769	47897452	chr20:47896769-47897452	683	+	3.359e-13	7	2.411e-13	1.141e-10	1.13e-07	-0.073	hg19_genes_promoters;hg19_genes_promoters;hg19_genes_1to5kb;hg19_genes_exons	SNORD12B;SNORD12;ZNFX1;ZFAS1	uc010gia.1;uc002xup.1;uc002xui.3;uc002xuj.3	7	cg16704590;cg01644741;cg01188753;cg06893362;cg10177030;cg27229100;cg25531857
chr6	30582174	30582739	chr6:30582174-30582739	565	+	7.175e-16	6	2.01e-13	1.15e-10	2.58e-09	0.048	hg19_genes_1to5kb;hg19_genes_introns	MRPS18B;PPP1R10	uc003nqo.2;uc003nqn.2	6	cg05235540;cg08677140;cg23583454;cg04694022;cg10977734;cg23068345
chr1	21913458	21913558	chr1:21913458-21913558	100	+	2.138e-12	2	3.561e-14	1.152e-10	4.39e-11	0.0689				2	cg10112270;cg08922729
chr16	88972466	88973352	chr16:88972466-88973352	886	+	9.072e-15	6	3.224e-13	1.176e-10	2.76e-07	-0.0405	hg19_genes_introns	CBFA2T3	uc002fml.2	6	cg06394058;cg08415156;cg04513311;cg04032292;cg07243576;cg07674277
chr8	142179603	142179698	chr8:142179603-142179698	95	+	2.082e-12	3	3.46e-14	1.179e-10	5.41e-10	-0.0655	hg19_genes_introns	DENND3	uc003yvy.3	3	cg01769521;cg23007540;cg00597931
chr4	21699209	21699989	chr4:21699209-21699989	780	+	1.382e-12	9	2.879e-13	1.193e-10	3.55e-07	-0.0676	hg19_genes_promoters	KCNIP4	uc003gqh.1	9	cg03271761;cg17834768;cg08125031;cg23452289;cg18308184;cg26748440;cg27526346;cg11612852;cg23330788
chr17	2843149	2843258	chr17:2843149-2843258	109	+	2.408e-12	3	4.074e-14	1.208e-10	4.72e-10	0.0702	hg19_genes_introns	RAP1GAP2	uc010ckd.3	3	cg24366564;cg02909097;cg02976843
chr4	164088478	164088660	chr4:164088478-164088660	182	+	3.801e-12	3	6.817e-14	1.211e-10	8.12e-10	-0.0625	hg19_genes_promoters	NAF1	uc010iqw.1	3	cg24309739;cg18023724;cg18120808
chr12	120124618	120125216	chr12:120124618-120125216	598	+	3.053e-16	3	2.251e-13	1.216e-10	1.54e-09	0.0719	hg19_genes_exons	CIT	uc001txh.2	3	cg24889207;cg24797665;cg16332365
chr7	157407820	157408771	chr7:157407820-157408771	951	+	1.044e-10	6	3.587e-13	1.219e-10	6.44e-07	-0.0678	hg19_genes_introns	PTPRN2	uc011kwa.2	6	cg26267259;cg26075259;cg00235442;cg09365094;cg25259479;cg05308556
chr2	2189201	2190279	chr2:2189201-2190279	1078	+	5.953e-10	5	4.123e-13	1.236e-10	9.26e-07	-0.066	hg19_genes_introns	MYT1L	uc002qxd.3	6	cg15225844;cg14232874;cg15997204;cg01821656;cg09222505;cg09732255
chr5	2866388	2867364	chr5:2866388-2867364	976	+	2.353e-11	8	3.779e-13	1.252e-10	1.44e-06	-0.0753				8	cg16158575;cg13945749;cg15420159;cg19518426;cg07342258;cg16252110;cg19076425;cg21756587
chr17	40705273	40705709	chr17:40705273-40705709	436	+	4.751e-16	3	1.699e-13	1.259e-10	4.17e-10	0.0844	hg19_genes_5UTRs;hg19_genes_exons	NA;HSD17B1	uc002hzy.3;uc002hzw.3	3	cg20404150;cg01612247;cg17035997
chr1	94704048	94704179	chr1:94704048-94704179	131	+	2.939e-12	2	5.126e-14	1.266e-10	5.7e-11	-0.0608	hg19_genes_promoters	ARHGAP29	uc001dqj.4	2	cg20335213;cg01812146
chr17	76128481	76129476	chr17:76128481-76129476	995	+	1.212e-15	11	3.931e-13	1.277e-10	3.28e-07	-0.0557	hg19_genes_promoters;hg19_genes_promoters	TMC8;TMC6	uc010wtr.1;uc002jul.1	11	cg04947157;cg11493223;cg18901278;cg24988684;cg02911077;cg03742808;cg16214492;cg12798338;cg16301617;cg16935597;cg05637296
chr17	80744833	80745236	chr17:80744833-80745236	403	+	4.027e-13	3	1.601e-13	1.284e-10	8.1e-09	-0.093	hg19_genes_introns	TBCD	uc002kfx.1	3	cg11524039;cg10862567;cg04029455
chr11	23425656	23426014	chr11:23425656-23426014	358	+	7.564e-12	2	1.437e-13	1.297e-10	7.95e-10	-0.0436				2	cg04786204;cg02669162
chr7	44185323	44185987	chr7:44185323-44185987	664	+	3.12e-15	3	2.664e-13	1.297e-10	4.04e-09	0.0536	hg19_genes_1to5kb;hg19_genes_exons	MYL7;GCK	uc003tkg.3;uc003tkj.1	3	cg14871932;cg13476133;cg04555966
chr12	3579683	3580677	chr12:3579683-3580677	994	+	2.902e-08	4	4.036e-13	1.313e-10	2.88e-07	-0.038	hg19_genes_promoters;hg19_genes_introns	NA;PRMT8	uc001qlw.1;uc009zed.3	4	cg04403488;cg24269377;cg00248488;cg26483075
chr1	7621849	7622696	chr1:7621849-7622696	847	+	2.613e-08	3	3.445e-13	1.315e-10	6.54e-08	-0.049	hg19_genes_introns	CAMTA1	uc001aoi.3	3	cg00954633;cg05048259;cg20313951
chr2	233390712	233390970	chr2:233390712-233390970	258	+	5.734e-12	5	1.068e-13	1.338e-10	1.73e-10	0.0632	hg19_genes_promoters	CHRND	uc021vyi.2	5	cg23398241;cg05875017;cg20371266;cg22276371;cg09988676
chr19	917068	917476	chr19:917068-917476	408	+	5.574e-13	4	1.742e-13	1.38e-10	2.2e-08	0.0481	hg19_genes_promoters;hg19_genes_1to5kb	KISS1R;R3HDM4	uc002lqk.4;uc002lqg.2	4	cg12998614;cg18226098;cg17011745;cg23989053
chr20	44540533	44541805	chr20:44540533-44541805	1272	+	8.962e-11	7	5.488e-13	1.395e-10	2.53e-07	0.0657	hg19_genes_promoters	PLTP	uc002xql.2	7	cg17152789;cg06768188;cg11331678;cg27280575;cg13140564;cg24182521;cg11191337
chr11	1771555	1771931	chr11:1771555-1771931	376	+	8.468e-12	3	1.631e-13	1.402e-10	3.9e-09	0.0652	hg19_genes_promoters;hg19_genes_introns	IFITM10;MOB2	uc021qbs.2;uc001ltq.2	3	cg14278057;cg22698115;cg01469847
chr14	97205952	97206171	chr14:97205952-97206171	219	+	5.286e-12	2	9.758e-14	1.44e-10	2.51e-10	-0.0888				2	cg12043145;cg09374627
chr2	1488252	1488639	chr2:1488252-1488639	387	+	1.556e-12	4	1.729e-13	1.445e-10	3.13e-08	-0.0515	hg19_genes_promoters	TPO	uc002qwy.1	4	cg09337427;cg04152326;cg04658693;cg14935163
chr7	158271757	158272548	chr7:158271757-158272548	791	+	1.087e-10	6	3.554e-13	1.453e-10	4.78e-07	-0.0706	hg19_genes_introns	PTPRN2	uc011kwa.2	6	cg08151051;cg14064193;cg18008037;cg02539798;cg19019380;cg27103642
chr10	73848458	73849627	chr10:73848458-73849627	1169	+	1.229e-12	12	5.258e-13	1.454e-10	3.37e-08	-0.0511	hg19_genes_promoters;hg19_genes_introns	SPOCK2;ANAPC16	uc001jso.2;uc021psn.1	12	cg26435178;cg10856045;cg08641278;cg12623536;cg06970090;cg00661320;cg15331996;cg02595823;cg12752647;cg02909446;cg13665981;cg01861509
chr8	38329836	38330741	chr8:38329836-38330741	905	+	1.167e-07	2	4.08e-13	1.457e-10	1.97e-08	-0.0528	hg19_genes_1to5kb	FGFR1	uc011lbu.2	2	cg17120578;cg18739367
chr7	158267256	158267590	chr7:158267256-158267590	334	+	7.895e-12	3	1.506e-13	1.458e-10	2.98e-09	-0.086	hg19_genes_introns	PTPRN2	uc011kwa.2	3	cg17646855;cg23808337;cg09220440
chr6	25218680	25218856	chr6:25218680-25218856	176	+	4.414e-12	3	8.006e-14	1.47e-10	9.73e-10	-0.0859				3	cg23666491;cg14706475;cg10043155
chr11	16424673	16424936	chr11:16424673-16424936	263	+	6.381e-12	3	1.199e-13	1.474e-10	3.05e-09	-0.067	hg19_genes_promoters	SOX6	uc001mmd.3	3	cg17284609;cg05607053;cg14213563
chr16	85648263	85648750	chr16:85648263-85648750	487	+	5.615e-13	3	2.222e-13	1.474e-10	8.97e-09	-0.0488	hg19_genes_introns	GSE1	uc002fiw.3	3	cg07301329;cg13441891;cg01011769
chr17	18538001	18538583	chr17:18538001-18538583	582	+	2.635e-17	4	2.667e-13	1.482e-10	5.58e-09	0.0642				4	cg23473297;cg08358166;cg03497133;cg08647652
chr16	20415966	20416476	chr16:20415966-20416476	510	+	3.162e-08	2	2.389e-13	1.514e-10	3e-09	-0.0529	hg19_genes_promoters;hg19_genes_1to5kb	PDILT;ACSM5	uc002dhc.1;uc002dhd.1	2	cg04491443;cg11297236
chr7	158193733	158194630	chr7:158193733-158194630	897	+	7.797e-09	3	4.215e-13	1.519e-10	1.15e-07	-0.06	hg19_genes_introns	PTPRN2	uc011kwa.2	3	cg19368325;cg12108651;cg06043227
chr16	85116332	85116514	chr16:85116332-85116514	182	+	4.698e-12	4	8.562e-14	1.52e-10	2.54e-09	-0.0638	hg19_genes_introns	KIAA0513	uc010voj.2	4	cg10328171;cg03543954;cg06759971;cg10211873
chr1	3625312	3625410	chr1:3625312-3625410	98	+	2.683e-12	2	4.614e-14	1.523e-10	5.03e-11	-0.0736	hg19_genes_introns	TP73	uc001akp.3	2	cg14660788;cg12268562
chr17	79614917	79615862	chr17:79614917-79615862	945	+	7.186e-09	6	4.463e-13	1.527e-10	6.12e-07	0.0411	hg19_genes_exons	TSPAN10	uc010did.2	6	cg02117656;cg11282657;cg18268547;cg24085707;cg24930536;cg13777783
chr20	43945254	43945736	chr20:43945254-43945736	482	+	1.814e-14	4	2.334e-13	1.565e-10	6.68e-09	0.0412	hg19_genes_exons	RBPJL	uc002xns.3	4	cg14759366;cg26751645;cg09854007;cg17886546
chr3	148804381	148805295	chr3:148804381-148805295	914	+	4.745e-18	20	4.479e-13	1.584e-10	1.42e-07	-0.0458	hg19_genes_promoters;hg19_genes_introns	HLTF;HLTF-AS1	uc003ewq.1;uc031sbw.1	20	cg15438497;cg24041269;cg02398045;cg05555455;cg03678609;cg27554556;cg21111416;cg04731810;cg04120413;cg02611507;cg07275648;cg09352720;cg25951608;cg21835021;cg00906762;cg02710346;cg09392355;cg20117402;cg21089667;cg02059813
chr7	157648006	157648387	chr7:157648006-157648387	381	+	9.784e-12	3	1.91e-13	1.62e-10	7.46e-09	-0.0924	hg19_genes_introns;hg19_genes_introns	LOC100506585;PTPRN2	uc003wns.3;uc011kwa.2	3	cg08600054;cg12582957;cg08492145
chr1	1216347	1217512	chr1:1216347-1217512	1165	+	9.98e-10	6	5.873e-13	1.63e-10	1.71e-06	0.0129	hg19_genes_promoters	SCNN1D	uc001adv.2	6	cg19861048;cg13587552;cg11229611;cg06909630;cg12645236;cg00825734
chr8	12973902	12974557	chr8:12973902-12974557	655	+	9.305e-10	4	3.305e-13	1.631e-10	3.93e-08	-0.0193	hg19_genes_promoters	DLC1	uc011kxx.1	4	cg02126477;cg00431673;cg17989952;cg06103928
chr7	156809644	156811363	chr7:156809644-156811363	1719	+	1.521e-12	7	8.782e-13	1.651e-10	3.41e-06	0.064				7	cg24717695;cg20316549;cg02321112;cg12744812;cg24155384;cg10288541;cg10108372
chr12	53591398	53591767	chr12:53591398-53591767	369	+	9.693e-12	4	1.889e-13	1.654e-10	3.01e-08	0.0845	hg19_genes_exons	ITGB7	uc009zmv.3	4	cg08699196;cg11510999;cg23029655;cg04972065
chr5	147024842	147024886	chr5:147024842-147024886	44	+	1.419e-12	2	2.255e-14	1.656e-10	3e-11	-0.0845	hg19_genes_introns;hg19_genes_introns	JAKMIP2-AS1;JAKMIP2	uc003lop.1;uc003loq.2	2	cg18776945;cg27629290
chr8	102505293	102506636	chr8:102505293-102506636	1343	+	1.594e-09	6	6.939e-13	1.67e-10	1.08e-06	-0.0285	hg19_genes_introns	GRHL2	uc010mbt.1	7	cg01519063;cg08988797;cg03023152;cg03650674;cg16688483;cg18899777;cg10899768
chr3	68980947	68981012	chr3:68980947-68981012	65	+	2.065e-12	2	3.423e-14	1.7e-10	3.53e-11	0.103	hg19_genes_introns	TAFA4	uc021xag.1	2	cg03186486;cg15356923
chr2	121605707	121605818	chr2:121605707-121605818	111	+	3.305e-12	2	5.851e-14	1.704e-10	9.04e-12	0.0664	hg19_genes_introns	GLI2	uc010yyu.1	2	cg02640173;cg18835090
chr5	10649381	10649868	chr5:10649381-10649868	487	+	6.578e-13	3	2.608e-13	1.731e-10	8.65e-09	0.0419	hg19_genes_exons	ANKRD33B	uc021xwp.1	3	cg01446287;cg03701266;cg25612428
chr2	145267984	145268534	chr2:145267984-145268534	550	+	2.086e-09	2	3.036e-13	1.785e-10	2.92e-09	-0.0769	hg19_genes_introns	ZEB2	uc002tvu.3	2	cg12571570;cg25296103
chr2	111875749	111876362	chr2:111875749-111876362	613	+	6.263e-13	6	3.442e-13	1.815e-10	5.05e-08	-0.082	hg19_genes_1to5kb;hg19_genes_1to5kb;hg19_genes_exons	BCL2L11;NA;ACOXL	uc002tgt.1;uc002tgs.2;uc010yxk.1	6	cg04202892;cg04780086;cg18646521;cg03171003;cg27624162;cg02242681
chr1	14342668	14343115	chr1:14342668-14343115	447	+	5.094e-08	2	2.514e-13	1.818e-10	3.12e-09	-0.0486				2	cg08876039;cg13686807
chr19	52101661	52102024	chr19:52101661-52102024	363	+	1.05e-11	2	2.063e-13	1.837e-10	6.48e-10	-0.058	hg19_genes_1to5kb	LINC01530	uc002pxd.2	2	cg15014976;cg23737575
chr6	162864586	162865259	chr6:162864586-162865259	673	+	1.082e-12	3	3.824e-13	1.837e-10	1.56e-08	-0.0769	hg19_genes_promoters	PRKN	uc003qtw.4	3	cg10885876;cg03762856;cg06408385
chr11	17497693	17498820	chr11:17497693-17498820	1127	+	6.349e-14	12	6.427e-13	1.843e-10	3.87e-07	0.0443	hg19_genes_promoters	ABCC8	uc001mnc.3	12	cg06535308;cg24740587;cg11981631;cg10469152;cg13851843;cg03790908;cg22240472;cg03181582;cg18097532;cg17381377;cg00289429;cg13185308
chr1	2387670	2388074	chr1:2387670-2388074	404	+	2.605e-12	5	2.316e-13	1.853e-10	1.45e-08	-0.0607				5	cg05528623;cg11390151;cg14129430;cg25221196;cg24479820
chr13	94499653	94500649	chr13:94499653-94500649	996	+	1.698e-07	2	5.801e-13	1.883e-10	3.75e-08	-0.0791	hg19_genes_introns;hg19_genes_introns	GPC6;GPC6-AS2	uc010tig.1;uc031qmw.1	2	cg10476585;cg18652327
chr15	42173869	42174824	chr15:42173869-42174824	955	+	2.22e-08	4	5.592e-13	1.893e-10	7.57e-07	0.055	hg19_genes_exons	SPTBN5	uc001zos.4	4	cg05741395;cg06246094;cg13481974;cg17631390
chr5	15499895	15500914	chr5:15499895-15500914	1019	+	1.756e-09	7	6.003e-13	1.904e-10	2.15e-06	0.0322	hg19_genes_promoters	FBXL7	uc003jfn.1	7	cg14583673;cg19632594;cg24872782;cg26134895;cg06577205;cg14667871;cg10047595
chr1	205743344	205743516	chr1:205743344-205743516	172	+	5.509e-12	2	1.021e-13	1.919e-10	1.08e-10	-0.0966	hg19_genes_introns	RAB29	uc001hde.4	2	cg16031515;cg26418147
chr15	32933661	32934186	chr15:32933661-32934186	525	+	2.431e-12	7	3.12e-13	1.921e-10	7.81e-08	0.052	hg19_genes_promoters	SCG5	uc001zgz.2	7	cg11397301;cg18358621;cg13492803;cg15744134;cg08478116;cg12134633;cg15787039
chr2	2193511	2193666	chr2:2193511-2193666	155	+	5.025e-12	4	9.218e-14	1.922e-10	2.5e-09	-0.0911	hg19_genes_introns	MYT1L	uc002qxd.3	4	cg09334699;cg02288825;cg19740859;cg09972405
chr5	177853481	177853643	chr5:177853481-177853643	162	+	5.252e-12	3	9.67e-14	1.929e-10	9.55e-10	0.105	hg19_genes_introns	COL23A1	uc021yiy.1	3	cg07858195;cg18009093;cg13378781
chr8	143090366	143090463	chr8:143090366-143090463	97	+	3.282e-12	3	5.806e-14	1.935e-10	4.53e-10	-0.0598				3	cg00255135;cg21327483;cg24928143
chr5	87974012	87974548	chr5:87974012-87974548	536	+	1.027e-12	9	3.233e-13	1.95e-10	7.77e-08	0.0791	hg19_genes_promoters	LINC00461	uc011cub.2	9	cg16638920;cg24058566;cg18318649;cg13982529;cg21230745;cg04819775;cg18894648;cg09884341;cg16055026
chr9	98981875	98982106	chr9:98981875-98982106	231	+	7.349e-12	2	1.395e-13	1.951e-10	2.83e-10	0.0919				2	cg16714096;cg14564793
chr15	41803592	41804284	chr15:41803592-41804284	692	+	6.325e-09	4	4.186e-13	1.955e-10	5.15e-08	0.0684	hg19_genes_exons	LTK	uc001zoa.3	4	cg22713900;cg21791017;cg00360794;cg02360980
chr22	31364274	31364357	chr22:31364274-31364357	83	+	2.953e-12	5	5.154e-14	2.006e-10	4.61e-09	-0.0767	hg19_genes_promoters;hg19_genes_1to5kb	MORC2;TUG1	uc003aje.1;uc003ajf.1	5	cg08087379;cg05373339;cg04270033;cg17098449;cg12449837
chr4	7045720	7046408	chr4:7045720-7046408	688	+	4.295e-16	4	4.274e-13	2.008e-10	3.12e-09	0.0482	hg19_genes_promoters;hg19_genes_introns;hg19_genes_introns	CCDC96;TADA2B;LOC100129931	uc003gjv.2;uc003gjw.4;uc021xld.1	4	cg04294412;cg19296509;cg09424308;cg04497889
chr2	236586191	236586745	chr2:236586191-236586745	554	+	3.957e-13	5	3.463e-13	2.02e-10	1.23e-07	-0.038	hg19_genes_introns	AGAP1	uc021vyp.1	5	cg02339850;cg09354264;cg13770573;cg18008467;cg14485789
chr19	31162884	31163218	chr19:31162884-31163218	334	+	1.074e-11	2	2.113e-13	2.046e-10	1.02e-09	-0.0808				2	cg02443847;cg08883438
chr1	45285821	45286063	chr1:45285821-45286063	242	+	8.051e-12	3	1.542e-13	2.06e-10	3.28e-09	0.0699	hg19_genes_exons	PTCH2	uc021omv.1	3	cg09065413;cg27292588;cg00329697
chr5	138211043	138211185	chr5:138211043-138211185	142	+	4.962e-12	6	9.088e-14	2.07e-10	2.33e-09	0.0722	hg19_genes_promoters;hg19_genes_promoters	CTNNA1;LRRTM2	uc003ldl.3;uc011cyz.1	6	cg11677683;cg23184518;cg08771171;cg06606949;cg17315014;cg01156295
chr19	36485282	36485361	chr19:36485282-36485361	79	+	2.939e-12	3	5.123e-14	2.094e-10	6.41e-10	0.102	hg19_genes_promoters	SDHAF1	uc002ocp.3	3	cg26643967;cg19389372;cg04579398
chr13	95354741	95355870	chr13:95354741-95355870	1129	+	1.098e-10	5	7.329e-13	2.098e-10	6.97e-07	0.0624				5	cg11432962;cg02671880;cg10918328;cg03520683;cg10907237
chr16	85007113	85007647	chr16:85007113-85007647	534	+	5.704e-10	4	3.485e-13	2.109e-10	6.02e-08	-0.0353				4	cg02142900;cg02052797;cg01426041;cg06790917
chr7	128550410	128550968	chr7:128550410-128550968	558	+	6.448e-28	10	3.663e-13	2.122e-10	2.31e-09	0.064	hg19_genes_promoters	KCP	uc011kor.2	10	cg02611085;cg07293445;cg12582654;cg09982773;cg07302677;cg17533927;cg20531550;cg04729004;cg16155175;cg07046546
chr11	68174077	68174287	chr11:68174077-68174287	210	+	7.351e-12	3	1.396e-13	2.148e-10	2.68e-09	0.1	hg19_genes_exons	LRP5	uc001ont.3	3	cg10028983;cg27002325;cg10687219
chr19	50096610	50096877	chr19:50096610-50096877	267	+	9.218e-12	3	1.786e-13	2.163e-10	3.2e-09	0.0758	hg19_genes_exons	PRR12	uc002poo.4	3	cg15032314;cg15022387;cg00458016
chr6	30130698	30131571	chr6:30130698-30131571	873	+	2.261e-14	12	5.853e-13	2.167e-10	6.53e-07	-0.0636	hg19_genes_promoters;hg19_genes_1to5kb	TRIM15;TRIM10	uc010jrx.3;uc003npn.2	12	cg09848114;cg12422154;cg02772121;cg06051311;cg22425467;cg21856784;cg00720829;cg00879790;cg05701418;cg12232118;cg27583815;cg02012483
chr3	12837740	12838267	chr3:12837740-12838267	527	+	1.553e-13	8	3.548e-13	2.176e-10	3.98e-08	0.0541	hg19_genes_promoters	CAND2	uc003bxj.2	8	cg04548463;cg07557790;cg16751623;cg01375976;cg22581219;cg12392528;cg08815286;cg05775895
chr6	26323563	26323587	chr6:26323563-26323587	24	+	1.055e-12	2	1.62e-14	2.183e-10	2.62e-11	-0.0851	hg19_genes_1to5kb		uc021ynd.1	2	cg25439883;cg01271726
chr18	77659572	77659950	chr18:77659572-77659950	378	+	1.275e-11	3	2.554e-13	2.184e-10	6.78e-09	0.0299	hg19_genes_exons	KCNG2	uc010xfl.2	3	cg12092346;cg05491587;cg08155312
chr2	241936844	241937035	chr2:241936844-241937035	191	+	6.931e-12	3	1.309e-13	2.215e-10	1.15e-09	0.0815	hg19_genes_1to5kb	SNED1	uc002wah.1	3	cg16937168;cg03785076;cg21304158
chr11	65685108	65685263	chr11:65685108-65685263	155	+	5.778e-12	2	1.078e-13	2.248e-10	1.05e-10	0.0538	hg19_genes_1to5kb;hg19_genes_exons	DRAP1;C11orf68	uc001ogj.2;uc001ogi.3	2	cg08614638;cg19700094
chr2	64834106	64834431	chr2:64834106-64834431	325	+	1.147e-11	3	2.271e-13	2.258e-10	3.94e-09	-0.0912	hg19_genes_promoters	LINC02579	uc002sdd.3	3	cg02598079;cg26575450;cg03517776
chr16	67204010	67204808	chr16:67204010-67204808	798	+	5.977e-12	6	5.584e-13	2.262e-10	7.76e-07	0.054	hg19_genes_promoters	NOL3	uc031qwm.1	6	cg01005439;cg13975336;cg06537680;cg09974990;cg04890459;cg26783727
chr3	122400474	122401344	chr3:122400474-122401344	870	+	1.607e-08	2	6.089e-13	2.262e-10	2.12e-08	-0.0684	hg19_genes_introns	PARP14	uc003efq.4	2	cg01948202;cg14750551
chr8	142367177	142368317	chr8:142367177-142368317	1140	+	1.912e-15	8	7.995e-13	2.267e-10	4.7e-07	-0.057	hg19_genes_promoters;hg19_genes_5UTRs	NA;GPR20	uc022bby.1;uc003ywf.3	8	cg10982692;cg20078454;cg01716084;cg22979083;cg10390435;cg12072833;cg06556929;cg10787911
chr1	50568847	50569611	chr1:50568847-50569611	764	+	2.308e-08	2	5.492e-13	2.323e-10	2.09e-08	-0.0666	hg19_genes_promoters	ELAVL4	uc001crz.3	2	cg13909533;cg26301690
chr9	137300911	137301310	chr9:137300911-137301310	399	+	7.257e-13	3	2.884e-13	2.337e-10	8.18e-09	-0.0513	hg19_genes_exons	RXRA	uc004cfb.2	3	cg21215436;cg13005613;cg14051721
chr7	126675358	126675529	chr7:126675358-126675529	171	+	6.626e-12	2	1.25e-13	2.361e-10	1.3e-10	-0.0885	hg19_genes_introns	GRM8	uc003vlr.2	2	cg22319267;cg12012319
chr20	37356466	37356845	chr20:37356466-37356845	379	+	1.377e-11	2	2.783e-13	2.374e-10	1.18e-09	0.0647	hg19_genes_exons	SLC32A1	uc002xjc.3	2	cg12451099;cg05936441
chr4	6660373	6660946	chr4:6660373-6660946	573	+	5.158e-13	4	4.269e-13	2.409e-10	7.74e-08	0.0709				4	cg07599659;cg25841265;cg01614237;cg24881973
chr20	37354889	37355281	chr20:37354889-37355281	392	+	7.361e-13	3	2.924e-13	2.41e-10	8.01e-09	0.0646	hg19_genes_introns	SLC32A1	uc002xjc.3	3	cg01650904;cg02979819;cg27580318
chr14	97058964	97059193	chr14:97058964-97059193	229	+	8.85e-12	2	1.709e-13	2.413e-10	6.48e-10	0.111	hg19_genes_promoters		uc001yfs.3	2	cg18912484;cg24034005
chr11	31819148	31820659	chr11:31819148-31820659	1511	+	8.914e-09	9	1.133e-12	2.425e-10	1.4e-05	0.0524	hg19_genes_introns	PAX6	uc031pzk.1	9	cg04521333;cg03854796;cg16180353;cg21016855;cg06666008;cg02771142;cg16615954;cg01587682;cg22740492
chr10	2371007	2371381	chr10:2371007-2371381	374	+	1.257e-12	3	2.812e-13	2.43e-10	3.25e-09	-0.0779				3	cg04203742;cg07513950;cg09837088
chr5	171538334	171538558	chr5:171538334-171538558	224	+	8.91e-12	2	1.722e-13	2.485e-10	7.29e-10	-0.103	hg19_genes_introns	STK10	uc003mbo.1	2	cg13656752;cg25650256
chr2	242813914	242815433	chr2:242813914-242815433	1519	+	5.044e-13	7	1.184e-12	2.519e-10	2.55e-06	-0.0213	hg19_genes_exons	RTP5	uc010fzu.1	9	cg24231380;cg02162605;cg04773645;cg08382680;cg04010248;cg15603130;cg05191891;cg03477609;cg25054674
chr6	106429142	106429770	chr6:106429142-106429770	628	+	1.871e-13	7	4.924e-13	2.535e-10	1.33e-07	0.0671				7	cg07272711;cg19509311;cg14765959;cg09570682;cg16655791;cg23856413;cg25362652
chr16	88956109	88956535	chr16:88956109-88956535	426	+	6.535e-09	2	3.344e-13	2.537e-10	3.42e-09	-0.0465	hg19_genes_introns	CBFA2T3	uc002fml.2	2	cg08464675;cg06510621
chr10	23983496	23984978	chr10:23983496-23984978	1482	+	1.313e-08	7	1.164e-12	2.538e-10	5.88e-06	0.051	hg19_genes_promoters	KIAA1217	uc001irs.3	8	cg24487076;cg13882278;cg08704681;cg06806958;cg04154276;cg15406683;cg04275404;cg22273925
chr20	23433349	23434280	chr20:23433349-23434280	931	+	1.565e-10	5	7.423e-13	2.577e-10	4.29e-07	-0.0418	hg19_genes_promoters	CST11	uc002wtf.1	5	cg06489008;cg17928268;cg11657817;cg12480562;cg06197930
chr3	122043799	122044173	chr3:122043799-122044173	374	+	1.463e-11	4	2.982e-13	2.577e-10	1.07e-08	-0.0851	hg19_genes_promoters	CSTA	uc003eex.3	4	cg26928972;cg18618429;cg14664412;cg21932814
chr7	101943788	101944276	chr7:101943788-101944276	488	+	8.379e-13	3	3.897e-13	2.581e-10	3.12e-08	0.0263	hg19_genes_exons	SH2B2	uc011kko.2	3	cg27195676;cg15355015;cg01723606
chr9	127249562	127249750	chr9:127249562-127249750	188	+	7.895e-12	2	1.507e-13	2.59e-10	1.03e-10	0.0864	hg19_genes_introns	NR5A1	uc031tfb.1	2	cg14219918;cg01786973
chr1	109792925	109793467	chr1:109792925-109793467	542	+	9.94e-15	2	4.345e-13	2.591e-10	2.22e-10	0.0568	hg19_genes_exons	CELSR2	uc001dxa.4	2	cg23639374;cg15625104
chr12	56120816	56121486	chr12:56120816-56121486	670	+	2.162e-08	3	5.394e-13	2.602e-10	7.93e-08	0.052	hg19_genes_5UTRs	CD63	uc031qhs.1	3	cg21008399;cg11848173;cg22249612
chr1	156390102	156390524	chr1:156390102-156390524	422	+	4.489e-13	4	3.463e-13	2.652e-10	6.45e-09	0.0728	hg19_genes_promoters;hg19_genes_introns	MIR9-1;C1orf61	uc001foz.1;uc001fou.1	4	cg26073933;cg09938227;cg07234865;cg09346118
chr19	45720771	45721077	chr19:45720771-45721077	306	+	1.265e-11	4	2.53e-13	2.673e-10	5.07e-09	0.0907	hg19_genes_exons	EXOC3L2	uc002pay.1	4	cg26787220;cg25293896;cg25556122;cg20166049
chr1	76077832	76078177	chr1:76077832-76078177	345	+	1.413e-11	2	2.872e-13	2.691e-10	1.08e-09	-0.0555	hg19_genes_1to5kb	SLC44A5	uc001dgr.2	2	cg17755518;cg12659128
chr16	88137387	88137510	chr16:88137387-88137510	123	+	5.541e-12	2	1.029e-13	2.705e-10	1.13e-10	-0.0667	hg19_genes_1to5kb		uc002fkt.1	2	cg08071238;cg05572504
chr16	89001986	89003236	chr16:89001986-89003236	1250	+	1.183e-10	5	1.056e-12	2.731e-10	4.31e-07	-0.0537	hg19_genes_introns	CBFA2T3	uc002fml.2	5	cg01123787;cg00335908;cg06460328;cg02187822;cg00762678
chr1	92494898	92495343	chr1:92494898-92495343	445	+	4.03e-14	5	3.764e-13	2.735e-10	7.5e-09	-0.0647	hg19_genes_promoters	EPHX4	uc001don.2	5	cg11585358;cg07197585;cg15156367;cg18379537;cg01347529
chr11	130416290	130417169	chr11:130416290-130417169	879	+	9.478e-13	7	7.547e-13	2.775e-10	9.5e-07	-0.0265				7	cg25956062;cg25820791;cg16542898;cg08095340;cg01080099;cg24496609;cg02600331
chr4	140357489	140357596	chr4:140357489-140357596	107	+	5.035e-12	3	9.24e-14	2.79e-10	1.07e-09	-0.0398				3	cg21196942;cg23743778;cg27491264
chr1	120311439	120311654	chr1:120311439-120311654	215	+	9.601e-12	4	1.868e-13	2.807e-10	8.68e-09	0.0642	hg19_genes_promoters	HMGCS2	uc001eid.3	4	cg22718139;cg13976683;cg10212621;cg18199617
chr6	29644544	29644757	chr6:29644544-29644757	213	+	9.566e-12	2	1.86e-13	2.822e-10	1.49e-10	-0.0708	hg19_genes_exons	ZFP57	uc011dlw.2	2	cg00539542;cg12463578
chr4	147561203	147562074	chr4:147561203-147562074	871	+	4.875e-14	6	7.619e-13	2.827e-10	4.94e-07	0.0648	hg19_genes_exons	POU4F2	uc003ikv.3	6	cg06083330;cg19134568;cg00505045;cg16887264;cg19555331;cg21200539
chr15	75941357	75941577	chr15:75941357-75941577	220	+	1.004e-11	2	1.965e-13	2.887e-10	6.24e-10	0.0616	hg19_genes_promoters;hg19_genes_promoters	SNX33;NA	uc002bav.3;uc002bat.2	2	cg01968002;cg27635271
chr18	56529149	56530790	chr18:56529149-56530790	1641	+	8.002e-12	10	1.474e-12	2.903e-10	1.81e-06	-0.0517	hg19_genes_promoters	ZNF532	uc002lho.3	10	cg26172016;cg17675150;cg21867891;cg05800761;cg23309969;cg25401010;cg06487082;cg12406559;cg12737497;cg17289202
chr1	203154370	203154458	chr1:203154370-203154458	88	+	4.417e-12	2	8.015e-14	2.944e-10	4.61e-11	-0.071	hg19_genes_1to5kb	CHI3L1	uc001gzk.1	2	cg11196333;cg17000774
chr7	2119340	2119609	chr7:2119340-2119609	269	+	1.24e-11	3	2.475e-13	2.975e-10	1.81e-09	-0.0491	hg19_genes_introns	MAD1L1	uc003sle.1	3	cg07065756;cg12492273;cg01119831
chr3	157260627	157261274	chr3:157260627-157261274	647	+	1.79e-12	9	5.965e-13	2.98e-10	4.77e-07	0.0567	hg19_genes_promoters	SLC66A1L	uc011bos.3	9	cg08504812;cg04682135;cg00301159;cg03358769;cg06827247;cg22987447;cg17912370;cg03066577;cg04385236
chr7	157925944	157926530	chr7:157925944-157926530	586	+	2.238e-12	3	5.435e-13	2.998e-10	2.41e-08	-0.0618	hg19_genes_exons	PTPRN2	uc011kwa.2	3	cg06890761;cg18639374;cg13525062
chr2	219826870	219827195	chr2:219826870-219827195	325	+	1.5e-11	2	3.068e-13	3.052e-10	7.18e-10	0.0783	hg19_genes_exons	CDK5R2	uc002vjf.4	2	cg27638196;cg01153287
chr5	177764003	177764409	chr5:177764003-177764409	406	+	9.832e-13	3	3.868e-13	3.079e-10	1.75e-08	0.0614	hg19_genes_introns	COL23A1	uc021yiy.1	3	cg03560256;cg13339881;cg22649181
chr17	1633714	1634336	chr17:1633714-1634336	622	+	2.019e-13	5	6.03e-13	3.134e-10	3.2e-07	0.0414	hg19_genes_5UTRs	WDR81	uc010vqq.1	5	cg21824343;cg02736280;cg01768328;cg15689513;cg18909903
chr19	3398706	3398811	chr19:3398706-3398811	105	+	5.529e-12	3	1.026e-13	3.158e-10	1.13e-09	0.0586	hg19_genes_introns	NFIC	uc002lxo.3	3	cg04340258;cg14389547;cg15658793
chr1	2335890	2336722	chr1:2335890-2336722	832	+	3.108e-17	6	8.137e-13	3.161e-10	1.11e-07	0.0667	hg19_genes_exons;hg19_genes_exons	RER1;PEX10	uc001aje.2;uc001ajg.3	6	cg22526705;cg01065210;cg15035360;cg00854799;cg07220650;cg17468855
chr1	231471991	231472681	chr1:231471991-231472681	690	+	1.821e-15	6	6.752e-13	3.163e-10	2.45e-08	-0.0729	hg19_genes_1to5kb;hg19_genes_exons	SPRTN;EXOC8	uc001hur.4;uc001huq.3	6	cg26227044;cg09862914;cg16387254;cg04636557;cg15459773;cg15528490
chr8	21994537	21994574	chr8:21994537-21994574	37	+	2.186e-12	2	3.652e-14	3.191e-10	5.23e-11	-0.0575				2	cg03193472;cg02049938
chr11	62314820	62315321	chr11:62314820-62315321	501	+	2.168e-12	5	4.957e-13	3.198e-10	1.27e-07	0.0573	hg19_genes_promoters	AHNAK	uc001ntk.2	5	cg21038682;cg22134923;cg20518446;cg19764555;cg23447569
chr11	63136783	63137556	chr11:63136783-63137556	773	+	2.082e-12	5	7.658e-13	3.202e-10	4.14e-07	-0.0527	hg19_genes_promoters;hg19_genes_exons	SLC22A9;SLC22A10	uc001nww.3;uc010rmo.1	5	cg22995232;cg07751764;cg23683201;cg17124408;cg01135800
chr16	50278722	50279176	chr16:50278722-50279176	454	+	3.903e-12	4	4.548e-13	3.238e-10	5.74e-08	0.0578				4	cg08350047;cg08560952;cg06861037;cg07991586
chr7	157620445	157620944	chr7:157620445-157620944	499	+	5.853e-13	4	4.999e-13	3.238e-10	4.12e-08	-0.0784	hg19_genes_introns	PTPRN2	uc011kwa.2	4	cg12419766;cg11111139;cg05135176;cg07183450
chr19	2588241	2588630	chr19:2588241-2588630	389	+	3.537e-12	4	3.9e-13	3.24e-10	3.63e-08	0.0882	hg19_genes_introns	GNG7	uc002lwd.2	4	cg24788034;cg18754118;cg16701848;cg02309655
chr2	74782684	74783089	chr2:74782684-74783089	405	+	3.675e-12	4	4.06e-13	3.24e-10	3.8e-08	0.0542	hg19_genes_1to5kb;hg19_genes_5UTRs	LOXL3;DOK1	uc010ffm.1;uc002smr.3	4	cg02048416;cg20706438;cg22989958;cg11800635
chr12	120703977	120704007	chr12:120703977-120704007	30	+	2.581e-07	2	3.009e-14	3.242e-10	3.87e-11	0.0455	hg19_genes_promoters	PXN	uc001txt.3	2	cg20153322;cg11826475
chr7	119893269	119893752	chr7:119893269-119893752	483	+	7.763e-10	2	4.991e-13	3.34e-10	3.46e-09	-0.074				2	cg16476716;cg25252482
chr4	2626239	2627247	chr4:2626239-2627247	1008	+	5.632e-11	8	1.043e-12	3.345e-10	4.11e-07	0.0095	hg19_genes_promoters	FAM193A	uc003gfd.3	8	cg14853282;cg04868219;cg25790133;cg05083414;cg05949640;cg22980079;cg14549256;cg00097088
chr6	29759718	29760806	chr6:29759718-29760806	1088	+	9.007e-16	25	1.135e-12	3.373e-10	3.03e-06	0.0505	hg19_genes_5UTRs;hg19_genes_exons	NA;HCG4	uc003nnt.3;uc003nns.3	25	cg22499139;cg24621922;cg08560874;cg08696107;cg16787652;cg17670496;cg17512365;cg07457785;cg13688808;cg17394649;cg14443519;cg13497563;cg11901272;cg23849169;cg00501272;cg18299938;cg05216332;cg18457685;cg09112760;cg12154624;cg11278602;cg04214566;cg11232276;cg00030176;cg13300282
chr3	50275112	50276266	chr3:50275112-50276266	1154	+	8.939e-10	7	1.217e-12	3.408e-10	1.03e-06	0.0301	hg19_genes_introns	GNAI2	uc003cyo.1	7	cg20918957;cg12691534;cg06508783;cg00813746;cg12996903;cg05060704;cg26226650
chr5	1193503	1194127	chr5:1193503-1194127	624	+	1.358e-12	6	6.584e-13	3.411e-10	1.32e-07	-0.0567				6	cg13392125;cg17080637;cg09900986;cg22433396;cg08540929;cg26635956
chr11	118842126	118842651	chr11:118842126-118842651	525	+	3.886e-13	7	5.572e-13	3.43e-10	9.48e-09	0.0392	hg19_genes_promoters	FOXR1	uc001pui.3	7	cg24711070;cg17684478;cg23355040;cg07780348;cg24766553;cg05940452;cg23670630
chr1	244142785	244143271	chr1:244142785-244143271	486	+	1.122e-12	3	5.198e-13	3.457e-10	1.72e-08	-0.0466	hg19_genes_introns	LINC02774	uc001iac.3	3	cg24068020;cg09997824;cg04244183
chr12	22094699	22095478	chr12:22094699-22095478	779	+	1.931e-14	7	8.449e-13	3.506e-10	3.97e-07	0.0692	hg19_genes_promoters	ABCC9	uc001rfk.3	7	cg21485303;cg07780543;cg14556896;cg18556676;cg00181125;cg06951626;cg26334627
chr11	62573844	62574404	chr11:62573844-62574404	560	+	1.458e-10	3	6.126e-13	3.536e-10	1.21e-08	-0.0663	hg19_genes_promoters;hg19_genes_exons	NXF1;STX5	uc001nvf.1;uc001nvh.3	3	cg08496737;cg25505880;cg21702188
chr2	2000192	2000816	chr2:2000192-2000816	624	+	2.786e-12	3	6.835e-13	3.541e-10	5.28e-08	-0.0488	hg19_genes_introns	MYT1L	uc002qxd.3	3	cg22388316;cg04449562;cg11148381
chr17	27899465	27899967	chr17:27899465-27899967	502	+	3.616e-16	4	5.527e-13	3.559e-10	1.75e-08	0.0449	hg19_genes_exons	TP53I13	uc002hee.3	4	cg22141459;cg06772580;cg05877788;cg04498198
chr6	32804628	32805399	chr6:32804628-32805399	771	+	7.158e-10	5	8.548e-13	3.584e-10	3.74e-07	-0.0347	hg19_genes_exons	TAP2	uc011dqf.1	5	cg27618777;cg04255770;cg15672065;cg06771056;cg12854186
chr17	70535807	70536200	chr17:70535807-70536200	393	+	4.209e-09	3	4.365e-13	3.59e-10	1.59e-08	-0.0624	hg19_genes_introns	LINC00673	uc002jiz.2	3	cg23681616;cg23258611;cg23398508
chr17	75371476	75371765	chr17:75371476-75371765	289	+	1.565e-11	3	3.217e-13	3.599e-10	7.82e-09	-0.0769	hg19_genes_promoters	SEPTIN9	uc002jtw.3	3	cg00871371;cg14183922;cg07827420
chr2	9772068	9772376	chr2:9772068-9772376	308	+	1.67e-11	2	3.463e-13	3.635e-10	7.68e-10	-0.0506	hg19_genes_promoters	YWHAQ	uc002qzx.3	2	cg23401684;cg15748006
chr19	15288315	15288800	chr19:15288315-15288800	485	+	7.584e-10	2	5.459e-13	3.638e-10	3.63e-09	0.0881	hg19_genes_exons	NOTCH3	uc002nan.3	2	cg21514227;cg09265397
chr5	139089274	139089550	chr5:139089274-139089550	276	+	1.549e-13	3	3.143e-13	3.681e-10	1.6e-10	0.0393				3	cg24030507;cg06221393;cg14844341
chr5	14440991	14441075	chr5:14440991-14441075	84	+	5.258e-12	2	9.698e-14	3.734e-10	1.08e-10	0.0627	hg19_genes_introns	TRIO	uc003jff.3	2	cg09115473;cg22727783
chr15	27819422	27819925	chr15:27819422-27819925	503	+	1.635e-15	3	5.826e-13	3.744e-10	3.24e-09	-0.0639				3	cg07521193;cg10838157;cg08638044
chr9	129244738	129245247	chr9:129244738-129245247	509	+	4.908e-08	2	5.933e-13	3.768e-10	5.42e-09	-0.0568	hg19_genes_introns	MVB12B	uc004bqh.2	2	cg08241360;cg15282417
chr17	74524238	74525126	chr17:74524238-74525126	888	+	2.17e-10	5	1.044e-12	3.801e-10	2.15e-08	0.0606	hg19_genes_exons;hg19_genes_introns	CYGB;PRCD	uc002jru.2;uc002jrw.1	5	cg17005273;cg08289350;cg11434671;cg24126567;cg11814882
chr17	18647507	18647525	chr17:18647507-18647525	18	+	1.341e-12	2	2.12e-14	3.808e-10	2.49e-11	0.0547	hg19_genes_5UTRs	FBXW10	uc002guk.3	2	cg16662451;cg05127924
chr15	96985428	96985503	chr15:96985428-96985503	75	+	4.919e-12	2	8.993e-14	3.876e-10	7.16e-11	-0.0672				2	cg09395572;cg10164560
chr7	157466994	157468444	chr7:157466994-157468444	1450	+	6.809e-10	6	1.765e-12	3.934e-10	3.41e-06	-0.0559	hg19_genes_introns	PTPRN2	uc011kwa.2	6	cg13538299;cg15972572;cg02478172;cg18314778;cg18682430;cg26059287
chr4	54969609	54970255	chr4:54969609-54970255	646	+	1.192e-12	5	7.868e-13	3.937e-10	1.49e-07	0.0716	hg19_genes_introns	PDGFRA	uc003haa.3	5	cg17071045;cg09632907;cg05050944;cg02381898;cg03669782
chr11	70958638	70959714	chr11:70958638-70959714	1076	+	5.456e-08	3	1.311e-12	3.938e-10	4.32e-07	-0.0498				3	cg27350104;cg22280820;cg11553687
chr1	151007925	151008412	chr1:151007925-151008412	487	+	1.723e-08	2	5.943e-13	3.945e-10	5.19e-09	0.0519	hg19_genes_promoters;hg19_genes_exons	BNIPL;PRUNE1	uc001ewl.2;uc001ewh.1	2	cg10895130;cg12590494
chr10	135153937	135153973	chr10:135153937-135153973	36	+	2.579e-12	3	4.421e-14	3.967e-10	6.23e-10	-0.0713	hg19_genes_1to5kb;hg19_genes_introns	CALY;PRAP1	uc001lmo.2;uc021qbf.1	3	cg17247026;cg24748548;cg06922248
chr20	31351813	31352400	chr20:31351813-31352400	587	+	4.4e-09	3	7.285e-13	4.012e-10	4.02e-08	-0.0364	hg19_genes_introns	DNMT3B	uc010ztx.1	3	cg22052056;cg13788819;cg09835408
chr12	94676545	94676689	chr12:94676545-94676689	144	+	9.226e-12	2	1.789e-13	4.015e-10	1.41e-10	-0.0825	hg19_genes_introns	PLXNC1	uc001tdc.3	2	cg10118167;cg04822495
chr1	156818592	156819062	chr1:156818592-156819062	470	+	9.29e-12	5	5.848e-13	4.022e-10	5.47e-08	0.0567	hg19_genes_exons;hg19_genes_introns	INSRR;NTRK1	uc010pht.2;uc001fqf.1	5	cg02619408;cg04104526;cg03888033;cg01357370;cg03390245
chr9	99639590	99639693	chr9:99639590-99639693	103	+	6.834e-12	2	1.29e-13	4.049e-10	8.21e-11	0.068	hg19_genes_1to5kb	ZNF782	uc011lup.1	2	cg13692456;cg02249074
chr20	44035850	44036137	chr20:44035850-44036137	287	+	1.731e-11	3	3.605e-13	4.06e-10	1.14e-08	0.0672	hg19_genes_promoters;hg19_genes_introns	DBNDD2;SYS1-DBNDD2	uc002xof.3;uc002xnx.3	3	cg03172947;cg00929635;cg19803952
chr16	81731648	81732039	chr16:81731648-81732039	391	+	2.472e-08	2	4.915e-13	4.063e-10	4.7e-09	0.0295	hg19_genes_introns	CMIP	uc002fgp.3	2	cg00739667;cg05696153
chr19	50315909	50316879	chr19:50315909-50316879	970	+	1.39e-12	12	1.23e-12	4.1e-10	8.45e-07	0.0371	hg19_genes_promoters;hg19_genes_1to5kb	FUZ;MED25	uc002ppq.2;uc010enl.2	12	cg08288330;cg22708738;cg21712019;cg11398523;cg10971790;cg19763319;cg23348158;cg01139412;cg23307385;cg07452097;cg10166205;cg02784848
chr5	140719008	140720706	chr5:140719008-140720706	1698	+	4.786e-09	8	2.154e-12	4.1e-10	7.51e-06	0.0466	hg19_genes_1to5kb;hg19_genes_exons;hg19_genes_introns	PCDHGA3;PCDHGA2;PCDHGA1	uc011dap.2;uc011dao.2;uc003lji.2	9	cg19689427;cg16579158;cg17760318;cg10933186;cg22056094;cg05046305;cg09669104;cg17614939;cg20717585
chr18	76737545	76737835	chr18:76737545-76737835	290	+	1.814e-11	2	3.799e-13	4.233e-10	1.55e-09	0.0784	hg19_genes_1to5kb	SALL3	uc002lmt.3	2	cg12298745;cg09904497
chr6	26330589	26331296	chr6:26330589-26331296	707	+	2.893e-08	3	9.438e-13	4.315e-10	5.86e-08	-0.0781	hg19_genes_promoters		uc021ynf.1	3	cg13569146;cg24886277;cg06091535
chr10	1594637	1596109	chr10:1594637-1596109	1472	+	1.419e-10	10	1.976e-12	4.34e-10	2.77e-06	-0.0624	hg19_genes_introns;hg19_genes_introns	ADARB2-AS1;ADARB2	uc001ign.3;uc009xhq.3	10	cg12098569;cg14826909;cg09265586;cg01561194;cg19533322;cg19163058;cg10830219;cg05289540;cg13504411;cg14434293
chr5	42991495	42992129	chr5:42991495-42992129	634	+	1.327e-12	4	8.523e-13	4.345e-10	1.25e-07	-0.0747	hg19_genes_exons		uc003jnb.1	4	cg06348134;cg10615765;cg12291829;cg10191210
chr7	105331310	105331691	chr7:105331310-105331691	381	+	2.421e-11	3	5.232e-13	4.438e-10	1.33e-08	-0.0326	hg19_genes_introns	ATXN7L1	uc003vde.2	3	cg13556624;cg21210285;cg22661239
chr7	157625982	157626177	chr7:157625982-157626177	195	+	1.336e-11	2	2.691e-13	4.461e-10	1.23e-09	-0.0704	hg19_genes_introns	PTPRN2	uc011kwa.2	2	cg27508408;cg15192120
chr18	74175020	74175652	chr18:74175020-74175652	632	+	8.264e-10	7	8.768e-13	4.485e-10	3.8e-07	-0.0457	hg19_genes_5UTRs	ZNF516	uc021ulp.1	7	cg19277926;cg19951409;cg22079685;cg16619858;cg22444102;cg14936460;cg13213527
chr19	40730425	40730629	chr19:40730425-40730629	204	+	1.4e-11	2	2.843e-13	4.503e-10	1.13e-09	-0.105	hg19_genes_exons	CNTD2	uc002ond.3	2	cg00851394;cg23850904
chr4	1407592	1408937	chr4:1407592-1408937	1345	+	1.64e-09	5	1.878e-12	4.513e-10	3.09e-06	0.0539				6	cg05618934;cg06275859;cg12069267;cg26860935;cg21412973;cg26675664
chr10	415359	415490	chr10:415359-415490	131	+	9.505e-12	3	1.847e-13	4.558e-10	1.67e-09	-0.101	hg19_genes_exons	DIP2C	uc001ifp.3	3	cg24131452;cg24136740;cg06920946
chr2	178973019	178973217	chr2:178973019-178973217	198	+	1.381e-11	7	2.794e-13	4.562e-10	2.19e-08	-0.0529	hg19_genes_promoters;hg19_genes_1to5kb	PDE11A;RBM45	uc002ulr.3;uc002ulv.3	7	cg19565305;cg06382167;cg25207147;cg21488093;cg26389888;cg07211496;cg10774701
chr7	3083333	3083774	chr7:3083333-3083774	441	+	7.071e-14	6	6.282e-13	4.604e-10	1.72e-07	0.0735	hg19_genes_promoters	CARD11	uc003smv.3	6	cg16842053;cg26937500;cg14549249;cg00119896;cg13008538;cg18961281
chr15	25430614	25430850	chr15:25430614-25430850	236	+	1.635e-11	4	3.374e-13	4.621e-10	1.52e-08	-0.0497	hg19_genes_promoters;hg19_genes_1to5kb;hg19_genes_1to5kb;hg19_genes_exons	SNORD115-9;SNORD115-10;SNORD115-11;NA	uc001yzc.1;uc001yzd.1;uc001yze.1;uc001yyy.2	4	cg12067043;cg14425199;cg27448950;cg09406548
chr6	160581828	160582603	chr6:160581828-160582603	775	+	4.16e-07	2	1.109e-12	4.624e-10	3.63e-08	0.0107				2	cg18460675;cg20061364
chr15	74658244	74658574	chr15:74658244-74658574	330	+	2.236e-11	5	4.785e-13	4.687e-10	7.41e-08	0.09	hg19_genes_promoters	CYP11A1	uc002axs.2	5	cg02916102;cg17588266;cg16332610;cg14855334;cg24578679
chr1	226012913	226013213	chr1:226012913-226013213	300	+	2.062e-11	4	4.374e-13	4.713e-10	3.91e-09	0.0762	hg19_genes_promoters	EPHX1	uc001hpl.3	4	cg24928687;cg23096144;cg03459809;cg17468616
chr20	45279985	45280289	chr20:45279985-45280289	304	+	2.118e-11	4	4.502e-13	4.787e-10	1.29e-08	0.0686	hg19_genes_promoters	SLC13A3	uc002xsf.2	4	cg18954541;cg06263461;cg13551814;cg19421368
chr18	8612161	8612541	chr18:8612161-8612541	380	+	2.595e-11	2	5.648e-13	4.804e-10	1.86e-09	-0.0801	hg19_genes_exons;hg19_genes_introns	NA;RAB12	uc002kno.1;uc002knp.3	2	cg18801800;cg12426293
chr11	5265008	5265156	chr11:5265008-5265156	148	+	1.115e-11	2	2.202e-13	4.808e-10	1.99e-10	-0.0854	hg19_genes_promoters	HBBP1	uc001mag.3	2	cg05133853;cg20785459
chr2	71823484	71823518	chr2:71823484-71823518	34	+	2.909e-12	2	5.061e-14	4.813e-10	6.68e-11	-0.107	hg19_genes_1to5kb	DYSF	uc010yqz.2	2	cg12245706;cg14196395
chr7	149112318	149112403	chr7:149112318-149112403	85	+	6.717e-12	2	1.267e-13	4.821e-10	8.9e-11	0.0823	hg19_genes_promoters		uc022apd.1	2	cg16966315;cg11213690
chr2	467799	468414	chr2:467799-468414	615	+	2.73e-13	5	9.18e-13	4.825e-10	3.09e-07	0.0693				5	cg18985828;cg06380356;cg13699355;cg20754261;cg16073378
chr21	31661731	31661999	chr21:31661731-31661999	268	+	1.912e-11	2	4.028e-13	4.858e-10	1.18e-09	-0.0771	hg19_genes_promoters	KRTAP25-1	uc010glr.1	2	cg10626682;cg24145481
chr18	13641529	13641895	chr18:13641529-13641895	366	+	2.545e-11	4	5.521e-13	4.876e-10	3.02e-08	0.0456	hg19_genes_promoters	LDLRAD4	uc031rhp.1	4	cg25140190;cg01022219;cg19389293;cg04967578
chr7	152549259	152549358	chr7:152549259-152549358	99	+	8.002e-12	2	1.531e-13	4.999e-10	1.33e-10	-0.0783	hg19_genes_exons	ACTR3B	uc003wle.2	2	cg00144425;cg20713790
chr5	17654594	17655357	chr5:17654594-17655357	763	+	6.856e-08	2	1.181e-12	5.004e-10	1.8e-08	-0.0636				2	cg19090585;cg01079950
chr20	55839288	55839664	chr20:55839288-55839664	376	+	2.689e-11	4	5.874e-13	5.05e-10	3.25e-08	0.0511	hg19_genes_1to5kb;hg19_genes_introns	NA;BMP7	uc010gir.3;uc010gip.1	4	cg26760589;cg19355325;cg20631750;cg27565555
chr9	127018815	127018841	chr9:127018815-127018841	26	+	2.418e-12	2	4.095e-14	5.093e-10	5.72e-11	-0.0755	hg19_genes_1to5kb	NEK6	uc004bof.3	2	cg13958199;cg13505631
chr17	72702859	72702863	chr17:72702859-72702863	4	+	4.542e-13	2	6.35e-15	5.114e-10	1.36e-11	-0.0585	hg19_genes_1to5kb;hg19_genes_introns	CD300LF;RAB37	uc002jlf.3;uc002jlc.2	2	cg02865242;cg04488553
chr13	113784438	113784664	chr13:113784438-113784664	226	+	3.745e-12	2	3.643e-13	5.21e-10	1.21e-09	0.0519	hg19_genes_introns	F10	uc010agq.1	2	cg21860560;cg08143875
chr1	155530423	155530670	chr1:155530423-155530670	247	+	1.897e-11	2	3.991e-13	5.222e-10	1.6e-09	0.0491	hg19_genes_1to5kb;hg19_genes_1to5kb;hg19_genes_introns	ASH1L-AS1;NA;ASH1L	uc010pge.2;uc001fkv.3;uc001fkt.3	2	cg09851245;cg01391297
chr12	132680792	132680973	chr12:132680792-132680973	181	+	1.449e-11	2	2.95e-13	5.268e-10	2.47e-10	-0.0876	hg19_genes_exons	GALNT9	uc001uka.3	2	cg23311905;cg03225476
chr3	184056553	184056844	chr3:184056553-184056844	291	+	2.237e-11	3	4.79e-13	5.321e-10	7.12e-09	0.0468	hg19_genes_1to5kb	FAM131A	uc003fog.3	3	cg22921096;cg10585661;cg08075452
chr3	15104742	15105521	chr3:15104742-15105521	779	+	4.428e-07	2	1.287e-12	5.34e-10	3.97e-08	-0.0656	hg19_genes_introns	MRPS25	uc003bzl.3	2	cg03337256;cg18017531
chr2	233740669	233741085	chr2:233740669-233741085	416	+	7.403e-08	2	6.886e-13	5.351e-10	6.01e-09	0.0616	hg19_genes_exons	SNORC	uc002vtr.1	2	cg06283342;cg05709124
chr8	144360216	144360668	chr8:144360216-144360668	452	+	7.849e-09	2	7.523e-13	5.38e-10	5.66e-09	-0.0548				2	cg01043076;cg13459244
chr8	37551676	37552145	chr8:37551676-37552145	469	+	9.437e-13	4	7.929e-13	5.465e-10	9.15e-08	0.0464	hg19_genes_1to5kb	ZNF703	uc003xjy.1	4	cg13490227;cg25487404;cg20919781;cg18542992
chr3	27756661	27756852	chr3:27756661-27756852	191	+	1.571e-11	3	3.232e-13	5.469e-10	2.4e-09	0.0897				3	cg05260466;cg16700000;cg05409218
chr19	35085474	35085678	chr19:35085474-35085678	204	+	1.668e-11	5	3.454e-13	5.473e-10	6.88e-09	0.0732	hg19_genes_promoters;hg19_genes_exons	SCGB2B2;NA	uc002nvn.3;uc002nvo.1	5	cg21960624;cg22218322;cg06943561;cg26842034;cg18862215
chr22	50981121	50981407	chr22:50981121-50981407	286	+	2.283e-11	2	4.898e-13	5.536e-10	1.17e-09	-0.0633				2	cg08425796;cg05418105
chr11	60282420	60282973	chr11:60282420-60282973	553	+	6.736e-12	10	9.62e-13	5.623e-10	1.29e-07	-0.0448	hg19_genes_promoters	MS4A13	uc001nps.3	10	cg06386210;cg05584078;cg25321462;cg16894306;cg03308056;cg12647966;cg16422547;cg04803316;cg07841234;cg17988546
chr11	23751628	23752470	chr11:23751628-23752470	842	+	1.549e-12	5	1.473e-12	5.653e-10	6.28e-07	-0.0558				5	cg06169495;cg04319042;cg10516766;cg08837192;cg17028450
chr3	193921489	193921642	chr3:193921489-193921642	153	+	1.336e-11	2	2.69e-13	5.683e-10	1.9e-10	-0.0856				2	cg24935598;cg10781513
chr1	3617661	3617887	chr1:3617661-3617887	226	+	1.898e-11	3	3.995e-13	5.713e-10	3.12e-09	-0.049	hg19_genes_introns	TP73	uc001akp.3	3	cg17907911;cg09363206;cg19519630
chr1	114414042	114414409	chr1:114414042-114414409	367	+	2.943e-11	4	6.498e-13	5.723e-10	2.25e-08	-0.0851	hg19_genes_promoters;hg19_genes_introns	PTPN22;AP4B1-AS1	uc001eds.3;uc001edv.2	4	cg10572465;cg00916635;cg14385738;cg00041401
chr1	247614727	247615684	chr1:247614727-247615684	957	+	6.524e-13	8	1.712e-12	5.783e-10	2.38e-06	-0.0592	hg19_genes_promoters	OR2B11	uc010pyx.2	8	cg14422922;cg05777962;cg06761920;cg06190616;cg02650767;cg24582475;cg06852298;cg21302594
chr19	23253455	23254382	chr19:23253455-23254382	927	+	2.034e-11	5	1.677e-12	5.848e-10	8.23e-07	0.0638				5	cg01874877;cg01121554;cg06496344;cg20253468;cg02350677
chr4	104641033	104641549	chr4:104641033-104641549	516	+	3.613e-12	7	9.341e-13	5.852e-10	2.4e-07	0.0512	hg19_genes_promoters	TACR3	uc003hxe.1	7	cg04535008;cg24090629;cg19163049;cg00875511;cg17160751;cg05389335;cg07824172
chr1	85157183	85157328	chr1:85157183-85157328	145	+	1.308e-11	2	2.627e-13	5.856e-10	2.24e-10	-0.08	hg19_genes_promoters	SSX2IP	uc001dki.3	2	cg10574897;cg23238790
chr13	112721325	112721951	chr13:112721325-112721951	626	+	9.473e-13	9	1.138e-12	5.875e-10	3.42e-07	0.0576	hg19_genes_promoters	SOX1	uc001vsb.1	9	cg24604013;cg27301032;cg25463470;cg00663972;cg11199713;cg19407095;cg06675478;cg02547394;cg16705627
chr10	11574300	11574617	chr10:11574300-11574617	317	+	2.645e-11	3	5.768e-13	5.881e-10	1.5e-08	-0.0766	hg19_genes_promoters	USP6NL	uc001iks.1	3	cg10853431;cg06528737;cg18766900
chr19	14260587	14260652	chr19:14260587-14260652	65	+	6.311e-12	3	1.185e-13	5.891e-10	1.17e-09	-0.0935	hg19_genes_exons;hg19_genes_introns	ADGRL1;LOC100507373	uc010xnn.2;uc002myf.3	3	cg04416414;cg14565903;cg15417798
chr4	109090828	109091060	chr4:109090828-109091060	232	+	2.001e-11	3	4.229e-13	5.893e-10	2.27e-09	-0.0809	hg19_genes_promoters;hg19_genes_1to5kb	LEF1;LEF1-AS1	uc003hyt.2;uc003hyx.3	3	cg06408078;cg21600258;cg01655427
chr1	46089024	46089805	chr1:46089024-46089805	781	+	3.17e-08	5	1.433e-12	5.932e-10	1.84e-07	0.0418	hg19_genes_promoters	CCDC17	uc001com.4	5	cg14220678;cg02987388;cg09893068;cg15705203;cg06784218
chr11	72975404	72975703	chr11:72975404-72975703	299	+	2.549e-11	4	5.533e-13	5.982e-10	4.1e-08	0.0823	hg19_genes_promoters	P2RY6	uc001otm.4	4	cg25137204;cg22881680;cg26343510;cg06637774
chr17	38821155	38821488	chr17:38821155-38821488	333	+	2.818e-11	7	6.183e-13	6.001e-10	9.04e-08	0.0727	hg19_genes_promoters	KRT222	uc002hvb.2	7	cg18435674;cg01289103;cg12029804;cg23776012;cg10050661;cg11641791;cg15056128
chr10	5576256	5576749	chr10:5576256-5576749	493	+	2.013e-12	3	9.22e-13	6.045e-10	5e-08	-0.0774				3	cg25887076;cg03651219;cg19993680
chr6	129480542	129480620	chr6:129480542-129480620	78	+	7.663e-12	2	1.458e-13	6.045e-10	5.84e-11	-0.064	hg19_genes_introns	LAMA2	uc003qbn.3	2	cg21537798;cg27120934
chr7	128766374	128767025	chr7:128766374-128767025	651	+	4.998e-12	3	1.224e-12	6.08e-10	6.5e-08	0.0481	hg19_genes_5UTRs	LOC407835	uc003voo.3	3	cg02365945;cg09471587;cg07332683
chr5	140787013	140787865	chr5:140787013-140787865	852	+	2.356e-12	6	1.609e-12	6.106e-10	1.04e-07	0.0854	hg19_genes_promoters;hg19_genes_1to5kb;hg19_genes_introns;hg19_genes_introns;hg19_genes_introns;hg19_genes_introns;hg19_genes_introns;hg19_genes_introns;hg19_genes_introns;hg19_genes_introns;hg19_genes_introns;hg19_genes_introns;hg19_genes_introns;hg19_genes_introns;hg19_genes_introns;hg19_genes_introns	PCDHGB6;PCDHGA10;PCDHGA1;PCDHGA2;PCDHGA3;PCDHGB1;PCDHGA4;PCDHGB2;PCDHGA5;PCDHGB3;PCDHGA6;PCDHGA7;PCDHGB4;PCDHGA8;PCDHGB5;PCDHGA9	uc003lki.1;uc011day.2;uc003lji.2;uc003ljk.2;uc003ljm.2;uc003ljo.2;uc003ljq.2;uc003ljs.2;uc003lju.2;uc003ljw.2;uc003ljy.2;uc003lka.2;uc003lkc.2;uc003lkd.2;uc003lkf.2;uc003lkh.2	6	cg03898577;cg07613945;cg18617005;cg18507379;cg09465698;cg23034757
chr10	105233022	105233424	chr10:105233022-105233424	402	+	3.442e-12	5	7.617e-13	6.124e-10	5.01e-08	0.0415	hg19_genes_exons	CALHM3	uc001kxg.4	5	cg20017132;cg17159890;cg15452135;cg06859037;cg23603852
chr17	1123634	1124132	chr17:1123634-1124132	498	+	8.667e-13	4	9.468e-13	6.145e-10	2.79e-08	-0.0517				4	cg22697034;cg20964216;cg12102682;cg12889817
chr11	68204486	68205595	chr11:68204486-68205595	1109	+	1.386e-08	5	2.146e-12	6.256e-10	3.02e-06	0.0261	hg19_genes_introns	LRP5	uc001ont.3	5	cg10771851;cg07985116;cg06210783;cg16797656;cg26525861
chr11	32459626	32460981	chr11:32459626-32460981	1355	+	4.862e-09	7	2.641e-12	6.3e-10	1.09e-05	0.0576	hg19_genes_1to5kb;hg19_genes_exons;hg19_genes_exons	WT1;WT1-AS;NA	uc001mtn.2;uc010rec.2;uc021qfr.1	7	cg07281879;cg25577842;cg03052301;cg27259320;cg12766736;cg27234067;cg05022105
chr18	12420862	12421073	chr18:12420862-12421073	211	+	1.972e-11	2	4.162e-13	6.376e-10	6.23e-10	-0.0796	hg19_genes_introns	PRELID3A	uc002kra.3	2	cg00956964;cg16498391
chr10	28233109	28233189	chr10:28233109-28233189	80	+	8.272e-12	3	1.59e-13	6.424e-10	1.48e-09	-0.0621	hg19_genes_exons	ARMC4	uc010qds.2	3	cg19140602;cg15527231;cg16779866
chr22	43835141	43835601	chr22:43835141-43835601	460	+	2.057e-08	2	9.193e-13	6.46e-10	6.86e-09	-0.0791	hg19_genes_introns	MPPED1	uc011apv.2	2	cg10314052;cg01277983
chr5	172175604	172175856	chr5:172175604-172175856	252	+	2.347e-11	4	5.051e-13	6.478e-10	1.39e-08	0.0308				4	cg02742969;cg25386676;cg13412545;cg09464735
chr17	38170632	38170907	chr17:38170632-38170907	275	+	2.55e-11	4	5.538e-13	6.509e-10	3.6e-08	-0.0484	hg19_genes_promoters	CSF3	uc002hto.3	4	cg03812679;cg16271663;cg04193923;cg07472953
chr16	67223955	67225438	chr16:67223955-67225438	1483	+	8.511e-11	5	2.999e-12	6.536e-10	4.94e-07	0.0411	hg19_genes_promoters;hg19_genes_promoters	E2F4;EXOC3L1	uc002erz.3;uc002erv.1	5	cg04802221;cg15306012;cg21142272;cg00942293;cg09652746
chr17	35241844	35241994	chr17:35241844-35241994	150	+	1.488e-11	2	3.037e-13	6.546e-10	1.63e-10	0.0754				2	cg06679334;cg01826319
chr4	103997969	103998718	chr4:103997969-103998718	749	+	1.894e-15	6	1.518e-12	6.551e-10	3.99e-08	-0.0545	hg19_genes_promoters	SLC9B2	uc003hwx.4	6	cg10261589;cg01422467;cg18626035;cg04802386;cg14459011;cg18606098
chr8	37823979	37824530	chr8:37823979-37824530	551	+	8.926e-13	7	1.119e-12	6.563e-10	2.6e-07	0.0609	hg19_genes_promoters	ADRB3	uc003xkr.2	7	cg09442828;cg24438644;cg03103178;cg02174634;cg23460057;cg10357888;cg01386493
chr9	140215404	140216231	chr9:140215404-140216231	827	+	3.369e-07	2	1.681e-12	6.569e-10	4.61e-08	-0.0527	hg19_genes_introns	EXD3	uc010ncf.1	2	cg01549377;cg14004197
chr4	736328	738200	chr4:736328-738200	1872	+	1.061e-07	8	3.859e-12	6.663e-10	4.61e-05	-0.00426	hg19_genes_exons	PCGF3	uc011bva.1	12	cg06401197;cg00169930;cg03993213;cg01972919;cg25699199;cg04183638;cg18746382;cg21445527;cg17547928;cg06148468;cg14425960;cg23486923
chr12	94580329	94580658	chr12:94580329-94580658	329	+	3.923e-12	3	6.785e-13	6.667e-10	2.15e-09	-0.0666	hg19_genes_introns	PLXNC1	uc001tdc.3	3	cg15400997;cg12503473;cg09625259
chr21	37536685	37536924	chr21:37536685-37536924	239	+	2.31e-11	2	4.962e-13	6.71e-10	1.63e-09	0.0841	hg19_genes_promoters	DOP1B	uc002yvg.3	2	cg12787836;cg00673191
chr10	31423315	31423551	chr10:31423315-31423551	236	+	2.287e-11	2	4.909e-13	6.723e-10	1.27e-09	-0.0875				2	cg02689489;cg09473745
chr2	191044481	191045027	chr2:191044481-191045027	546	+	2.592e-09	4	1.136e-12	6.726e-10	8.07e-08	-0.0674	hg19_genes_promoters	C2orf88	uc002urs.3	4	cg04391205;cg05969591;cg10168635;cg11448068
chr20	55199914	55200446	chr20:55199914-55200446	532	+	1.175e-12	4	1.109e-12	6.737e-10	7.29e-08	-0.0507	hg19_genes_1to5kb	TFAP2C	uc002xya.3	4	cg23662142;cg07211212;cg21729992;cg19107469
chr2	1921021	1921053	chr2:1921021-1921053	32	+	3.728e-12	3	6.674e-14	6.74e-10	3.1e-10	-0.0464	hg19_genes_exons	MYT1L	uc002qxd.3	3	cg13434497;cg02171718;cg09144004
chr7	158277675	158278041	chr7:158277675-158278041	366	+	3.419e-11	5	7.641e-13	6.748e-10	4.13e-08	-0.0657	hg19_genes_introns	PTPRN2	uc011kwa.2	5	cg22498223;cg20574732;cg05389266;cg13822242;cg24351382
chr8	140930736	140931334	chr8:140930736-140931334	598	+	4.311e-11	4	1.249e-12	6.752e-10	2.03e-07	-0.0325	hg19_genes_introns	TRAPPC9	uc003yvj.2	4	cg10726725;cg24317069;cg03282105;cg02528189
chr12	124856557	124856982	chr12:124856557-124856982	425	+	1.078e-12	4	9.055e-13	6.887e-10	6.97e-08	0.0352	hg19_genes_exons	NCOR2	uc010tbb.2	4	cg07398954;cg10849160;cg08276543;cg11550862
chr7	57714385	57714757	chr7:57714385-57714757	372	+	3.559e-11	2	7.99e-13	6.942e-10	2.45e-09	-0.0905				2	cg19595886;cg13070632
chr8	72268832	72269399	chr8:72268832-72269399	567	+	2.281e-09	2	1.236e-12	7.047e-10	6.65e-09	-0.0897	hg19_genes_promoters	EYA1	uc003xyr.4	2	cg25700686;cg08234354
chr7	6312217	6313059	chr7:6312217-6313059	842	+	4.864e-09	5	1.838e-12	7.057e-10	9.76e-07	-0.0552	hg19_genes_promoters	CYTH3	uc003spt.3	5	cg22691505;cg13159559;cg11248491;cg08893109;cg20492034
chr6	31631638	31632321	chr6:31631638-31632321	683	+	5.73e-16	11	1.496e-12	7.081e-10	4.1e-07	0.0496	hg19_genes_1to5kb;hg19_genes_1to5kb;hg19_genes_1to5kb;hg19_genes_5UTRs	CSNK2B;LY6G5B;C6orf47;GPANK1	uc010jsz.1;uc031snr.1;uc003nvm.1;uc003nvn.3	11	cg08502159;cg11569933;cg08566449;cg04477431;cg16220567;cg06473363;cg06670599;cg17422460;cg09314434;cg26467528;cg00171725
chr5	2223521	2223733	chr5:2223521-2223733	212	+	2.178e-11	3	4.653e-13	7.094e-10	1.47e-09	-0.08				3	cg01933477;cg00574742;cg09116580
chr17	1076874	1077100	chr17:1076874-1077100	226	+	2.316e-11	3	4.976e-13	7.117e-10	4.8e-09	-0.0552	hg19_genes_introns	ABR	uc002fsd.4	3	cg11314598;cg21950605;cg03062587
chr11	5173436	5173606	chr11:5173436-5173606	170	+	1.794e-11	2	3.753e-13	7.135e-10	1.61e-10	-0.0815	hg19_genes_promoters	OR52A1	uc010qyy.2	2	cg05277793;cg22812280
chr10	106088702	106089204	chr10:106088702-106089204	502	+	1.218e-12	5	1.108e-12	7.136e-10	2.85e-07	-0.0798	hg19_genes_promoters	ITPRIP	uc001kye.4	5	cg25552843;cg19640166;cg16636756;cg22888181;cg24199006
chr11	93753891	93754391	chr11:93753891-93754391	500	+	1.236e-12	5	1.124e-12	7.269e-10	1.87e-07	-0.0577	hg19_genes_promoters	HEPHL1	uc001pep.2	5	cg17032161;cg27227042;cg05188948;cg17053060;cg18109485
chr10	133983257	133984001	chr10:133983257-133984001	744	+	3.418e-08	3	1.677e-12	7.286e-10	1.26e-07	-0.0505	hg19_genes_exons	JAKMIP3	uc001lkx.4	3	cg09908372;cg00422566;cg03771086
chr3	193586394	193587781	chr3:193586394-193587781	1387	+	8.708e-09	5	3.183e-12	7.418e-10	2.47e-06	-0.0519				5	cg04051365;cg22525069;cg21197336;cg02822788;cg13323489
[truncated: 4,329 more rows]
