# Supplementary material for: Discovery of epigenetically silenced tumour suppressor genes in aggressive breast cancer through a computational approach
Source: NAR Cancer. 2025 Jun 18;7(2):zcaf020. doi: 10.1093/narcan/zcaf020 (PMC12203794; doi:10.1093/narcan/zcaf020)
Supplement: zcaf020_Supplemental_Files [file zcaf020_supplemental_files.zip › Supplementary_Table_S5.xlsx]

## Sheet: Table S5
Table S5. Statistical results from the differential analysis of transcriptomic data between the groups DNMT3B+ versus DNMT3B-.
Gene	log2(fold change) DNMT3B+ versus DNMT3B-	DNMT3B+/- threshold log2(1+FPKM)	U-value statistics	p-value	BH FDR
A1BG	-0.001421	0.084064	140273	0.013301	0.030018
A1BG-AS1	-0.076	0.569685	120800	0	0
A2M	-0.167146	6.42618	130700	1.9e-05	7.8e-05
A2M-AS1	0.024718	0.46221	151176	0.668302	0.754936
A2ML1	0.716189	0.09761	224776	0	0
A2ML1-AS1	0.019693	0	171758	1e-06	4e-06
A2ML1-AS2	0.00515	0	156573	0.156895	0.24642
A2MP1	0.033851	0.048515	162998	0.07324	0.131424
A3GALT2	0.038295	0.031113	177586	4e-06	1.8e-05
A4GALT	-0.144817	2.49229	136940	0.001926	0.005362
A4GNT	0.007523	0.029418	150622	0.591435	0.690916
AA06	0.000542	0	154594	0.41637	0.529398
AAAS	-0.052774	3.28311	142368	0.037322	0.073886
AACS	0.005073	2.12431	151784	0.753421	0.823265
AACSP1	0.072446	0.01078	198064	0	0
AADAC	0.005329	0.03703	172323	0.000318	0.001041
AADACL2	0.015564	0	156656	0.479594	0.591074
AADACL2-AS1	-0.01347	0.126114	135486	0.000695	0.002129
AADACL3	0.001107	0	150935	0.508935	0.619246
AADACL4	0.000344	0	155405	0.507291	0.61771
AADACP1	0.018401	0.023468	154063	0.908855	0.942417
AADAT	0.56464	0.924746	210110	0	0
AAGAB	-0.173334	4.44395	124784	0	0
AAK1	0.008786	1.56252	147680	0.277963	0.389352
AAMDC	-0.144518	1.99538	129604	8e-06	3.3e-05
AAMP	-0.003303	5.46941	156774	0.53359	0.641651
AANAT	0.049028	0.058316	191562	0	0
AAR2	0.165457	4.46756	195926	0	0
AARD	0.157056	3.28995	160204	0.205309	0.30484
AARS1	0.410876	3.96677	213624	0	0
AARS1P1	-0.000123	0	152630	0.317603	0.43213
AARS2	0.203532	2.4922	192896	0	0
AARSD1	0.056389	0.296604	169234	0.003057	0.008145
AARSD1P1	-0.005747	0.198682	132767	0.000102	0.000367
AASDH	-0.002313	2.18266	150516	0.580799	0.681388
AASDHPPT	0.060385	2.81946	162514	0.089091	0.154409
AASS	-0.267685	1.28662	110179	0	0
AATBC	0.149071	0.437122	177285	8e-06	3.3e-05
AATF	0.162304	3.89537	181582	0	1e-06
AATK	-0.02733	0.535108	145654	0.142834	0.228546
ABALON	0.029675	0	162367	0.055777	0.104351
ABAT	-0.868165	2.57644	95379.5	0	0
ABCA1	-0.007947	2.20613	148022	0.307401	0.422603
ABCA10	-0.089616	0.18878	122238	0	0
ABCA11P	-0.003148	0.433654	142309	0.036322	0.072157
ABCA12	0.184873	0.828916	160994	0.157069	0.246636
ABCA13	0.112775	0.009634	179562	1e-06	5e-06
ABCA17P	0.048826	0.193709	162324	0.096005	0.164578
ABCA2	-0.188014	2.86339	132132	6.2e-05	0.000232
ABCA3	-0.430021	3.73041	119698	0	0
ABCA4	0.067846	0.319386	154412	0.857837	0.902156
ABCA5	-0.072966	1.19324	137888	0.003462	0.009122
ABCA6	-0.125251	0.40844	122878	0	0
ABCA7	-0.037435	1.55147	146998	0.22518	0.328561
ABCA8	-0.294426	0.423363	114812	0	0
ABCA9	-0.165746	0.384878	123335	0	0
ABCA9-AS1	0.012527	0	150664	0.556349	0.662435
ABCB1	-0.17742	0.630544	125732	0	1e-06
ABCB10	0.133785	2.90628	174444	8.1e-05	0.000297
ABCB10P1	0.004459	0	152188	0.796481	0.854783
ABCB10P3	-0.00012	0	153532	0.981213	0.997682
ABCB10P4	0.000593	0	157006	0.438736	0.55181
ABCB11	-0.023728	0.0202	135620	0.000807	0.002438
ABCB4	-0.049987	0.32648	129332	6e-06	2.6e-05
ABCB5	-0.022242	0.02588	132808	0.000105	0.000375
ABCB6	0.05081	0.106214	205394	0	0
ABCB7	-0.063886	2.65887	134994	0.000527	0.001653
ABCB8	-0.038246	2.42487	147010	0.226079	0.329622
ABCB9	0.106509	0.866512	178707	2e-06	1e-05
ABCC1	0.283107	3.16998	197485	0	0
ABCC10	0.278118	1.96811	214000	0	0
ABCC11	-0.339763	1.68044	126479	0	2e-06
ABCC12	0.054777	0.043904	140120	0.012037	0.027488
ABCC13	-0.073142	0.021551	124886	0	0
ABCC2	0.171078	0.157367	195698	0	0
ABCC3	-0.205615	1.57325	126542	0	2e-06
ABCC4	0.232896	0.953675	174692	6.7e-05	0.000248
ABCC5	0.165388	2.83254	169076	0.003363	0.008888
ABCC5-AS1	0.049296	0.037874	167838	0.004087	0.010581
ABCC6P1	0.034735	0.044604	155304	0.728723	0.803535
ABCC6P2	0.018628	0.191247	155446	0.708964	0.787397
ABCC8	-0.360845	0.522458	103149	0	0
ABCC9	-0.110806	0.884909	131779	4.7e-05	0.000178
ABCD1P2	0.001707	0	162072	0.003805	0.009927
ABCD1P3	0.001022	0	156770	0.013669	0.030735
ABCD1P4	0.001177	0	153496	0.986315	1
ABCD1P5	0.00317	0	157178	0.104309	0.176294
ABCD2	0.000466	0.197362	160626	0.178365	0.272174
ABCD3	-0.311431	3.91508	115722	0	0
ABCD4	-0.111362	2.02998	127659	1e-06	6e-06
ABCE1	0.274607	3.58532	201718	0	0
ABCF1	0.270636	4.56297	202928	0	0
ABCF2	0.133125	2.26412	179830	1e-06	4e-06
ABCF2P1	0.003385	0	166766	0.006165	0.015263
ABCF2P2	0.010206	0	153757	0.853243	0.898482
ABCF3	0.08197	3.81245	174936	5.5e-05	0.000207
ABCG1	-0.414065	3.252	112810	0	0
ABCG2	-0.256369	0.65796	99054.5	0	0
ABCG4	0.010019	0.040612	170093	0.001788	0.005007
ABCG5	0.006334	0.05464	149622	0.471416	0.583791
ABCG8	0.008884	0.013212	170018	0.001873	0.005223
ABHD1	-0.046655	0.329353	123574	0	0
ABHD10	-0.097935	3.59797	139316	0.007922	0.01902
ABHD11	0.29307	4.46283	187539	0	0
ABHD11-AS1	-0.200455	1.1106	132954	0.000118	0.000419
ABHD12	-0.024939	4.3503	156911	0.516817	0.626704
ABHD12B	-0.117967	0.14483	117868	0	0
ABHD13	-0.039458	2.3559	141491	0.024647	0.051527
ABHD14A	-0.241545	1.44766	112474	0	0
ABHD14A-ACY1	-0.002993	0.016496	134508	0.000368	0.001192
ABHD14B	-0.314475	4.43915	111260	0	0
ABHD15	-0.119175	2.70203	131483	3.7e-05	0.000143
ABHD15-AS1	0.017084	0	159074	0.033104	0.066615
ABHD16A	0.035795	0.296017	168866	0.003816	0.009952
ABHD17A	0.002123	2.45084	153139	0.952312	0.975711
ABHD17AP1	0.003938	0.130536	154132	0.899366	0.934856
ABHD17AP3	0.01158	0.031395	162396	0.091068	0.157336
ABHD17AP4	0.04875	0.031183	172301	0.00032	0.001049
ABHD17AP5	0.019575	0.039138	160696	0.170391	0.262505
ABHD17AP6	0.018418	0.033088	153000	0.930783	0.959027
ABHD17AP7	0.000143	0	154282	0.319948	0.431514
ABHD17AP8	0.001276	0	153504	0.974931	0.993094
ABHD17AP9	-2.9e-05	0	153183	0.657058	0.746146
ABHD17B	0.04639	2.5486	157924	0.401822	0.516968
ABHD17C	-0.031497	3.18246	151367	0.694672	0.776884
ABHD18	0.014847	1.52997	153428	0.995655	1
ABHD2	-0.469446	4.15725	113805	0	0
ABHD3	-0.037891	2.74262	150167	0.53668	0.644542
ABHD4	-0.10918	3.65789	138452	0.004841	0.012305
ABHD5	0.04488	2.66068	161042	0.15447	0.243673
ABHD6	-0.087647	1.46944	130202	1.3e-05	5.3e-05
ABHD8	-0.109101	2.57192	138706	0.00561	0.014041
ABI1	0.200134	4.32068	188191	0	0
ABI1P1	0.020237	0	153471	0.997598	1
ABI2	-0.05473	1.89952	134832	0.00047	0.00149
ABI3	-0.139817	2.38851	135788	0.000907	0.002712
ABI3BP	-0.206062	1.306	131671	4.3e-05	0.000165
ABITRAM	-0.033798	3.33553	146748	0.207704	0.307706
ABITRAMP1	0.002176	0	156632	0.267545	0.377362
ABL1	0.035539	4.10079	159382	0.266081	0.375744
ABL2	0.068817	2.23202	161818	0.116525	0.193396
ABLIM1	-0.046732	3.675	147094	0.232185	0.336812
ABLIM2	-0.096084	0.773701	130606	1.8e-05	7.3e-05
ABLIM3	-0.794319	2.36167	90148.5	0	0
ABO	-0.167184	0.410559	126554	0	2e-06
ABR	-0.151929	3.00585	125512	0	1e-06
ABRA	0.001378	0.00863	164532	0.031064	0.062999
ABRACL	0.519797	5.01987	206542	0	0
ABRAXAS1	-0.104527	0.902498	118278	0	0
ABRAXAS1P1	0.012293	0	154823	0.606235	0.704419
ABRAXAS2	0.039337	3.42622	156672	0.546316	0.653319
ABT1	0.228677	3.53412	199186	0	0
ABT1P1	0.006547	0	158876	0.02582	0.053557
ABTB1	-0.178496	2.33347	129853	9e-06	4e-05
ABTB2	0.602748	1.27584	218565	0	0
ABTB3	0.00173	0.516771	146874	0.216402	0.317946
ACAA1	-0.182355	2.78483	121891	0	0
ACAA2	0.176176	3.17275	176380	1.7e-05	6.9e-05
ACAA2P1	0.035669	0.118892	166723	0.012751	0.028907
ACACA	0.171119	3.27835	170378	0.001488	0.004239
ACACB	-0.341558	1.34741	110390	0	0
ACAD10	0.024392	2.10353	154120	0.901226	0.936429
ACAD11	0.011371	0.066124	156033	0.628809	0.724027
ACAD8	-0.045545	2.15808	141597	0.025948	0.053793
ACAD9	0.183569	3.45117	192638	0	0
ACADL	0.057807	0.072037	150977	0.64133	0.73478
ACADM	-0.112479	3.56689	133664	0.000202	0.000687
ACADS	-0.329018	2.7953	124195	0	0
ACADSB	-0.826002	3.95319	98117.5	0	0
ACADVL	-0.159263	5.3159	131466	3.6e-05	0.000141
ACAN	0.109286	0.356651	165655	0.022017	0.04667
ACAP1	0.105541	1.02073	168180	0.005705	0.014253
ACAP2	0.080566	2.78994	160447	0.189454	0.285559
ACAP2-IT1	0.069312	0.356708	169492	0.002608	0.00706
ACAP3	0.08837	2.30741	166468	0.014573	0.032508
ACAT1	-0.159636	2.92889	134176	0.000294	0.00097
ACAT2	0.3756	2.89021	202896	0	0
ACBD3	0.034441	4.78573	159938	0.223783	0.326983
ACBD3-AS1	-0.045433	0.550654	138916	0.006328	0.015617
ACBD4	-0.383362	1.95	106294	0	0
ACBD5	0.13082	2.30188	171637	0.000642	0.001977
ACBD7	0.35036	0.803888	188179	0	0
ACCS	-0.012011	1.48006	150156	0.535381	0.643346
ACCSL	0.003372	0	158779	0.21038	0.310828
ACE	-0.124024	1.55063	135347	0.000673	0.002064
ACE2	0.05353	0.011925	181462	0	1e-06
ACE2-DT	0.21112	0	188068	0	0
ACE3P	0.000216	0	153740	0.700128	0.781516
ACER1	0.068406	0.074984	169899	0.002008	0.00557
ACER2	-0.279769	1.57255	120472	0	0
ACER3	0.038176	2.20452	156556	0.560834	0.666244
ACF	0.008472	0.004322	181088	0	1e-06
ACHE	0.148091	0.290601	173407	0.00018	0.000618
ACIN1	0.019282	4.35998	155432	0.710969	0.788823
ACKR1	-0.702893	2.48683	119926	0	0
ACKR3	-0.130122	3.60743	138162	0.004078	0.01056
ACKR4P1	0.008924	0	161880	0.087691	0.152258
ACLY	0.130072	5.35299	169842	0.002096	0.005792
ACMSD	-0.168545	0.10494	116464	0	0
ACNATP	0.001508	0	154634	0.522891	0.632191
ACO1	-0.23006	2.90035	116422	0	0
ACO2	0.068944	2.90349	165057	0.029421	0.060136
ACOT1	-0.172696	1.93096	131287	3.1e-05	0.000123
ACOT11	0.057977	0.225398	165060	0.029386	0.060067
ACOT12	-0.00041	0.0082	153160	0.952989	0.976182
ACOT13	0.157631	2.49215	186852	0	0
ACOT2	-0.190345	3.29613	126406	0	2e-06
ACOT4	-0.468188	2.72147	108154	0	0
ACOT6	0.010181	0.027084	146689	0.199938	0.298466
ACOT7	0.337226	3.18591	194745	0	0
ACOT8	0.200433	2.13944	199886	0	0
ACOT9	0.205981	2.52419	182882	0	0
ACOX1	0.077379	3.35716	163153	0.068715	0.124526
ACOX2	-0.545302	2.02416	114505	0	0
ACOX3	-0.103879	3.26442	139580	0.009168	0.021646
ACOXL	-0.06458	0.362273	125652	0	1e-06
ACOXL-AS1	-0.022448	0.102726	120835	0	0
ACP1	0.203598	4.42903	198843	0	0
ACP3	0.115492	0.450854	163388	0.062263	0.114332
ACP4	0.025298	0.07135	170049	0.001831	0.005118
ACP6	-0.063216	1.42793	138406	0.004711	0.012012
ACP7	0.145553	0.023681	189294	0	0
ACR	0.024281	0.114767	158008	0.392919	0.508461
ACRBP	0.04256	0.783876	164738	0.034184	0.068447
ACRP1	0.011108	0.031113	142374	0.029599	0.060442
ACRV1	0.12447	0.125783	223823	0	0
ACSBG2	0.027669	0.085085	163718	0.054045	0.10153
ACSF2	-0.322159	3.06108	119994	0	0
ACSF3	0.045064	1.21664	170398	0.001469	0.00419
ACSL1	0.23404	3.97569	171567	0.000673	0.002067
ACSL3	0.054987	4.68486	155338	0.72409	0.799581
ACSL4	0.082345	2.65107	159786	0.2348	0.339947
ACSL5	-0.01136	2.2239	151050	0.651169	0.742998
ACSL6	0.057883	0.061845	173328	0.000191	0.000653
ACSL6-AS1	0.002636	0	153188	0.892847	0.929755
ACSM1	-0.182085	0.71057	113356	0	0
ACSM2A	0.003304	0	145968	0.132129	0.214398
ACSM2B	0.001892	0.002595	137306	0.001522	0.004326
ACSM3	0.080702	0.400483	161340	0.138933	0.223455
ACSM4	0.089523	0.090379	185816	0	0
ACSM5	-0.138845	0.355242	113037	0	0
ACSM5P1	0.007362	0.006478	149184	0.391175	0.506771
ACSM6	0.01073	0.018563	151582	0.721981	0.797886
ACSS1	-0.030865	2.81324	148936	0.395944	0.511262
ACSS2	0.038983	3.20023	157554	0.441954	0.554976
ACSS3	-0.149855	0.975152	131128	2.8e-05	0.000109
ACTA1	0.114326	0.613673	164326	0.041297	0.08069
ACTA2	-0.261371	5.29836	132401	7.7e-05	0.000282
ACTA2-AS1	-0.111532	0.42664	135029	0.00054	0.00169
ACTB	0.162913	10.1575	179357	1e-06	6e-06
ACTBL2	0.0078	0.035905	153938	0.92804	0.956981
ACTBP1	0.012335	0.031536	167682	0.007085	0.017241
ACTBP11	0.028707	0.14091	173722	0.000142	0.000496
ACTBP12	0.019256	0	165305	0.011776	0.026961
ACTBP14	0.006932	0	167108	0.005867	0.014619
ACTBP2	0.056619	0.061431	177442	7e-06	2.9e-05
ACTBP6	0.005406	0	160621	0.0449	0.0867
ACTBP7	0.025957	0.124924	174572	7.4e-05	0.00027
ACTBP9	0.026547	0.067914	179574	1e-06	5e-06
ACTC1	-0.010009	0.057554	149447	0.451064	0.564102
ACTE1P	0.016406	0.00619	181546	0	0
ACTG1	0.106483	10.366	173984	0.000116	0.000412
ACTG1P1	0.139309	0.564671	182230	0	0
ACTG1P10	0.037434	0.100709	161672	0.122977	0.202302
ACTG1P11	0.001834	0.02219	160942	0.146413	0.233386
ACTG1P12	0.014651	0.025808	171404	0.000617	0.001908
ACTG1P13	0.00064	0	152087	0.252476	0.360106
ACTG1P14	0.076411	0.362105	177962	4e-06	1.9e-05
ACTG1P15	0.032707	0.095182	174218	9.7e-05	0.000348
ACTG1P16	0.007292	0.017922	171550	0.000345	0.001121
ACTG1P17	0.018816	0.143981	153852	0.941176	0.967195
ACTG1P18	0.009742	0	163643	0.00475	0.012103
ACTG1P19	0.005457	0.019915	165459	0.01966	0.04224
ACTG1P2	0.000147	0	148189	0.25022	0.357431
ACTG1P20	0.09444	0.598222	167982	0.006393	0.015756
ACTG1P21	0.005729	0.021195	167336	0.006676	0.016363
ACTG1P22	-0.060718	0.022971	174544	5.7e-05	0.000212
ACTG1P23	0.02295	0.167872	168266	0.00543	0.013635
ACTG1P24	0.022628	0.087191	169919	0.001982	0.005503
ACTG1P25	0.219995	0.36446	210560	0	0
ACTG1P3	0.041294	0.372116	162065	0.106094	0.178868
ACTG1P9	0.011399	0.041523	174948	5.5e-05	0.000205
ACTG2	0.148818	2.02079	151475	0.709711	0.787816
ACTL11P	0.005766	0.009204	159510	0.248536	0.355654
ACTL6A	0.40399	3.9501	218478	0	0
ACTL6B	-0.020174	0.009204	158516	0.322287	0.434132
ACTL7A	0.001832	0	151249	0.496388	0.607289
ACTL7B	-0.002244	0	143421	0.021528	0.04574
ACTL8	0.71338	0.117894	210528	0	0
ACTL9	0.000614	0	157779	0.094795	0.162842
ACTMAP	-0.068432	2.53152	137426	0.002611	0.007068
ACTN1	0.038522	4.95797	154525	0.841284	0.889609
ACTN1-DT	-0.018768	0.18916	147218	0.241404	0.347863
ACTN2	0.091843	0.0615	185174	0	0
ACTN3	0.010051	0.031113	177339	7e-06	3.2e-05
ACTN4	0.188118	6.36417	181434	0	1e-06
ACTN4P1	0.013267	0.04684	173568	0.000157	0.000546
ACTN4P2	0.004202	0	167496	0.001305	0.003764
ACTP1	0.00601	0	158546	0.292377	0.405341
ACTR10	-0.085306	4.00051	132661	9.4e-05	0.00034
ACTR1A	0.017922	4.83339	159199	0.281094	0.392716
ACTR1AP1	0.005785	0.017352	148106	0.289136	0.40173
ACTR1B	-0.022376	4.59857	151541	0.718958	0.795524
ACTR2	0.206055	6.32512	186232	0	0
ACTR3	0.225077	4.31781	191384	0	0
ACTR3B	0.313261	1.43111	190906	0	0
ACTR3BP1	0.000365	0	154570	0.3125	0.428062
ACTR3BP2	-0.000211	0	152627	0.315852	0.431141
ACTR3BP3	-2e-06	0	153182	0.565465	0.668112
ACTR3BP4	0.007193	0	155324	0.464055	0.576654
ACTR3BP5	0.0007	0	154570	0.340544	0.453807
ACTR3BP6	0.000108	0	144983	0.482165	0.593338
ACTR3BP7	0.000196	0	154296	0.31179	0.427452
ACTR3C	0.1101	0.473059	187458	0	0
ACTR3P2	0.002369	0	161144	0.058693	0.108729
ACTR3P3	0.001841	0	154051	0.717199	0.794121
ACTR5	0.261018	2.62462	211793	0	0
ACTR6	0.110829	3.23274	176062	2.2e-05	8.8e-05
ACTR6P1	0.000733	0	152910	0.594829	0.694029
ACTR8	-0.141134	2.90581	120451	0	0
ACTRT1	0.002621	0	157136	0.160854	0.250631
ACTRT2	0.000202	0	153722	0.857748	0.902109
ACTRT3	0.082258	1.02347	164843	0.032548	0.065621
ACVR1	-0.15367	3.53728	122600	0	0
ACVR1B	-0.122116	3.64999	134128	0.000284	0.000941
ACVR1C	-0.092497	0.158143	134393	0.000344	0.001119
ACVR2A	-0.00497	1.64697	149924	0.506971	0.617395
ACVR2B	0.012229	1.15513	149990	0.514998	0.625004
ACVR2B-AS1	0.030516	0.748676	154266	0.879486	0.918849
ACVRL1	-0.159745	2.46604	128550	3e-06	1.4e-05
ACY1	0.007971	0.057069	163645	0.05579	0.104356
ACY3	0.095966	0.410178	164098	0.045743	0.087979
ACYP1	0.154289	2.02533	178559	2e-06	1.2e-05
ACYP2	-0.063753	1.57787	138054	0.003825	0.009973
ADA	0.341435	1.81166	200460	0	0
ADA2	0.141758	2.05438	177535	6e-06	2.7e-05
ADAD1	0.008039	0	166997	9.4e-05	0.00034
ADAD1P2	0.029516	0	159744	0.006392	0.015755
ADAD2	0.00049	0.019346	144262	0.083523	0.146252
ADAL	-0.128621	1.44969	120578	0	0
ADAM10	-0.059699	3.11825	140576	0.015576	0.034487
ADAM11	0.08586	0.172744	175362	3.9e-05	0.000151
ADAM12	-0.219418	3.33188	134795	0.000458	0.001454
ADAM15	0.178403	5.22567	172564	0.000334	0.001089
ADAM17	0.254519	2.06086	192035	0	0
ADAM18	0.023738	0	166400	0.002366	0.006463
ADAM19	0.265868	1.99407	183392	0	0
ADAM1B	0.01374	0.240986	140348	0.013839	0.031075
ADAM2	0.073018	0	171768	3.5e-05	0.000136
ADAM20	0.039486	0.032947	136530	0.001475	0.004206
ADAM20P1	0.037237	0.08916	152895	0.915885	0.94781
ADAM20P2	0.003169	0	152090	0.227796	0.33166
ADAM20P3	0.00203	0	156814	0.079864	0.141339
ADAM21	0.039131	0.150625	150748	0.610993	0.708805
ADAM21P1	0.008531	0.011496	158554	0.323965	0.436072
ADAM22	-0.090782	0.738984	131580	4e-05	0.000154
ADAM23	-0.105177	0.506752	125224	0	1e-06
ADAM24P	-0.000896	0	144262	0.001669	0.004703
ADAM29	-0.046102	0.007626	143760	0.064553	0.118064
ADAM30	0.001022	0	162800	0.002682	0.007244
ADAM32	0.113127	0.236952	169978	0.001924	0.005356
ADAM33	-0.257552	0.564964	116517	0	0
ADAM3A	0.007067	0	160098	0.026708	0.055176
ADAM3B	0.016026	0	150986	0.463666	0.576295
ADAM5	0.010324	0	164778	0.002895	0.007756
ADAM6	0.001195	0	158970	0.006401	0.015772
ADAM7	0.013903	0	160788	0.025501	0.052967
ADAM7-AS2	0.003831	0	154340	0.584667	0.684931
ADAM9	0.227503	2.74183	173156	0.000217	0.000733
ADAMDEC1	0.645999	1.4396	199174	0	0
ADAMTS1	-0.114925	2.57507	146932	0.220512	0.322998
ADAMTS10	-0.103861	1.15368	135152	0.000588	0.001826
ADAMTS12	-0.075277	2.35061	146212	0.173716	0.266622
ADAMTS13	-0.002058	0.789688	150647	0.597698	0.696521
ADAMTS14	-0.052153	1.02733	146406	0.185463	0.280433
ADAMTS15	-0.859972	3.10239	108076	0	0
ADAMTS16	-0.317899	1.01632	123978	0	0
ADAMTS16-DT	0.068544	0.025667	149560	0.463752	0.576348
ADAMTS17	0.045036	0.466027	157152	0.487989	0.599227
ADAMTS18	-0.085553	0.193709	127330	1e-06	5e-06
ADAMTS19	-0.043783	0.116498	142700	0.043311	0.084065
ADAMTS19-AS1	-0.024578	0.028286	134924	0.000461	0.001462
ADAMTS2	-0.065196	3.35131	146100	0.167131	0.258389
ADAMTS20	0.027455	0.006693	163207	0.063103	0.115694
ADAMTS3	0.096455	0.307487	163306	0.064469	0.117921
ADAMTS4	0.102	2.10858	162806	0.079252	0.14046
ADAMTS5	-0.150181	1.11043	133202	0.000143	0.000499
ADAMTS6	-0.042713	0.471708	140716	0.016742	0.036707
ADAMTS7	0.090425	1.13366	166580	0.013752	0.030901
ADAMTS7P1	0.007594	0.0251	168716	0.004167	0.010769
ADAMTS7P3	0.022662	0.045443	175968	2.4e-05	9.5e-05
ADAMTS7P4	0.006631	0.043345	153152	0.954331	0.977086
ADAMTS8	-0.165864	0.255139	127218	1e-06	4e-06
ADAMTS9	0.015268	1.14489	155418	0.712998	0.790531
ADAMTS9-AS1	-0.018103	0.066468	135597	0.000798	0.002412
ADAMTS9-AS2	-0.031939	0.062191	120061	0	0
ADAMTSL1	-0.096	0.54409	128628	3e-06	1.5e-05
ADAMTSL2	-0.213817	1.55471	122442	0	0
ADAMTSL3	-0.053762	0.723253	139854	0.010638	0.024668
ADAMTSL4	0.055964	0.966836	155234	0.73892	0.811942
ADAMTSL4-AS1	0.028614	0.060946	149298	0.434648	0.547811
ADAMTSL5	-0.316729	0.908928	109251	0	0
ADAP1	-0.119246	0.632734	128837	4e-06	1.7e-05
ADAP2	-0.06679	2.12922	142981	0.049169	0.093579
ADAR	0.14389	5.981	173068	0.000231	0.000778
ADARB1	0.124686	1.90581	172770	0.000288	0.000952
ADARB2	-0.025481	0.046212	137203	0.002271	0.006228
ADARB2-AS1	0.096643	0	169125	0.000312	0.001023
ADAT1	0.127552	2.67891	175111	4.8e-05	0.000182
ADAT2	0.253732	0.782031	208352	0	0
ADAT3	0.005673	0.58722	153719	0.960989	0.982284
ADCK1	0.06358	1.45578	167662	0.007653	0.018443
ADCK2	-0.066822	3.71176	146162	0.170737	0.262947
ADCK5	0.354239	2.22447	200557	0	0
ADCY1	-0.56198	1.21751	111551	0	0
ADCY10	0.070748	0.073957	183987	0	0
ADCY10P1	0.148773	0.618004	179924	1e-06	3e-06
ADCY2	0.113911	0.308594	159327	0.270505	0.38078
ADCY3	-0.012663	0.005616	146253	0.16013	0.249706
ADCY4	-0.180273	1.01913	121626	0	0
ADCY5	-0.270164	0.92892	126621	0	2e-06
ADCY6	-0.122679	3.16568	138928	0.006371	0.015712
ADCY6-DT	-0.043234	0.501057	145882	0.154932	0.244173
ADCY7	0.168238	0.946094	178646	2e-06	1.1e-05
ADCY9	-0.322409	2.47121	115535	0	0
ADCYAP1	-0.029031	0.145547	137629	0.002956	0.007902
ADCYAP1R1	-0.099883	0.258217	120742	0	0
ADD1	-0.215842	4.31905	110856	0	0
ADD2	0.149301	0.306204	160018	0.218046	0.320059
ADD3	0.074471	3.24842	158492	0.344648	0.458309
ADD3-AS1	-0.004573	0.018349	147371	0.253082	0.360805
ADGB	-0.00748	0.008272	121630	0	0
ADGB-DT	0.000738	0	155397	0.242223	0.348732
ADGRA1	0.001987	0	150586	0.5326	0.640786
ADGRA1-AS1	0.00016	0	151588	0.446716	0.559617
ADGRA2	-0.225716	2.33617	126342	0	2e-06
ADGRA3	0.245752	2.11262	185758	0	0
ADGRA3P1	-0.09821	0.31127	126576	0	2e-06
ADGRB1	0.058403	0.266216	148641	0.365799	0.480084
ADGRB2	-0.835101	1.96075	88555.5	0	0
ADGRB3	-0.038142	0.040332	113779	0	0
ADGRB3-DT	0.000244	0.00863	129852	8e-06	3.5e-05
ADGRD1	-0.042392	0.19251	129312	6e-06	2.6e-05
ADGRD1-AS1	0.032012	0	164194	0.0027	0.007288
ADGRD2	-0.05243	0.010565	159992	0.215561	0.317056
ADGRE1	-0.03039	0.346815	133838	0.00023	0.000773
ADGRE2	0.081218	0.578601	167046	0.010731	0.024855
ADGRE3	-0.02472	0.034638	131744	4.5e-05	0.00017
ADGRE4P	-0.011713	0.109227	145784	0.149607	0.23755
ADGRE5	0.171886	2.54237	172387	0.000379	0.001225
ADGRF1	0.079609	0.056722	170754	0.001161	0.003386
ADGRF2	0.00818	0.006765	173308	0.000167	0.000578
ADGRF3	0.030276	0.118227	171976	0.000507	0.001597
ADGRF4	0.123986	0.074642	173662	0.000148	0.000516
ADGRF5	-0.215113	2.60423	125549	0	1e-06
ADGRF5P1	0.030062	0.162854	159062	0.292653	0.405668
ADGRG1	0.384063	4.07001	199416	0	0
ADGRG2	0.144485	0.147697	160875	0.163752	0.254187
ADGRG3	0.05784	0.125717	187036	0	0
ADGRG4	0.000158	0	149390	0.404996	0.51981
ADGRG5	0.047089	0.351515	158416	0.351982	0.466221
ADGRG6	0.656401	1.08342	212990	0	0
ADGRG7	0.029012	0	167994	0.002762	0.007439
ADGRL1	-0.074226	3.13089	150274	0.550069	0.656641
ADGRL1-AS1	-0.009926	0.529571	136320	0.001292	0.003727
ADGRL2	0.059571	1.16989	152100	0.798735	0.856723
ADGRL3	-0.000701	0.116432	138187	0.00414	0.010706
ADGRL3-AS1	0.002267	0	154870	0.557029	0.663108
ADGRL4	-0.31431	2.47971	115158	0	0
ADGRV1	-0.140116	0.504416	128986	4e-06	2e-05
ADH1A	-0.015272	0.01842	134447	0.000272	0.000905
ADH1B	-0.550899	0.903809	123349	0	0
ADH1C	-0.038886	0.364908	140738	0.016897	0.036997
ADH4	0.004673	0.019346	147588	0.264422	0.373806
ADH5	0.03607	4.45121	161930	0.111667	0.186628
ADH5P2	0.00136	0	157880	0.189902	0.286117
ADH5P3	0.003632	0	160989	0.067052	0.122027
ADH5P4	0.006048	0.095047	155520	0.698605	0.780311
ADH5P5	0.012011	0	153337	0.968131	0.98801
ADH6	0.022035	0.044534	175561	3.3e-05	0.000129
ADH7	0.020154	0	163798	0.008079	0.019343
ADHFE1	-0.056323	0.454755	128730	3e-06	1.6e-05
ADI1	0.087298	3.71623	167054	0.01069	0.024777
ADI1P1	0.001966	0	157908	0.013534	0.030472
ADI1P2	0.012653	0	156915	0.220147	0.322593
ADI1P3	0.005489	0	154022	0.555422	0.661653
ADIG	0.004352	0	153959	0.896399	0.932397
ADIPOQ	-0.559511	0.922212	128938	4e-06	1.9e-05
ADIPOQ-AS1	-0.002617	0	142157	0.010769	0.024931
ADIPOR1	-0.034232	6.06518	145782	0.149531	0.237475
ADIPOR1P1	0.003125	0	160569	0.022317	0.047229
ADIPOR1P2	-0.003886	0	153860	0.934316	0.961809
ADIPOR2	-0.029376	4.55395	150624	0.594703	0.693972
ADIRF-AS1	0.087329	0.66216	166090	0.017708	0.038557
ADK	0.096807	3.11116	169482	0.002625	0.007101
ADM	0.265758	1.95903	170222	0.001646	0.004647
ADM2	0.302672	2.03734	184366	0	0
ADM5	0.065773	0.422018	173458	0.000173	0.000597
ADNP	0.217777	4.64519	190329	0	0
ADNP-AS1	0.146104	1.02602	184910	0	0
ADNP2	0.109768	2.9583	167015	0.010914	0.02522
ADO	0.084138	3.26863	167022	0.01087	0.025132
ADORA1	0.182978	1.78442	170145	0.001729	0.004857
ADORA2A	0.022551	0.040402	173013	0.000241	0.000806
ADORA2A-AS1	0.038477	0.083316	171686	0.00062	0.001916
ADORA2B	0.197122	0.93225	175468	3.6e-05	0.000139
ADORA2BP1	0.006995	0.026375	165216	0.02161	0.045895
ADORA3	-0.272638	1.56221	117276	0	0
ADPGK	0.089399	3.36679	173386	0.000183	0.000627
ADPGK-AS1	0.016107	0.048166	170206	0.001663	0.004688
ADPRH	0.01227	1.93425	154732	0.811086	0.866429
ADPRHL1	-0.077322	0.719447	130902	2.3e-05	9.2e-05
ADPRM	-0.173594	2.06267	113280	0	0
ADPRS	0.106079	4.59831	174229	9.6e-05	0.000346
ADRA1A	-0.010549	0.026588	139140	0.007164	0.01741
ADRA1B	-0.020383	0.288358	141122	0.020543	0.043881
ADRA1D	0.003921	0.093425	142905	0.047547	0.090924
ADRA2A	-0.612423	2.42663	104470	0	0
ADRA2B	0.108407	0.259062	174723	6.5e-05	0.000242
ADRA2C	0.036583	0.921588	152582	0.869499	0.911077
ADRB1	-0.131349	0.129283	133132	0.000135	0.000475
ADRB2	-0.242457	0.978047	120628	0	0
ADRB3	-0.005043	0.010278	156177	0.601769	0.700296
ADRM1	0.40322	4.31462	212315	0	0
ADSL	0.16328	0.491237	225054	0	0
ADSS1	-0.094126	1.12274	131468	3.6e-05	0.000141
ADSS2	0.077155	4.6737	163952	0.048802	0.092956
ADTRP	0.122813	0.338624	164723	0.034423	0.068848
AEBP1	-0.252155	7.05326	131143	2.8e-05	0.00011
AEBP2	0.095633	2.50343	162560	0.087479	0.15196
AEN	0.102077	2.45154	172603	0.000325	0.001061
AFAP1	0.041627	1.07011	159814	0.232736	0.337453
AFAP1-AS1	0.346416	0.038577	186012	0	0
AFAP1L1	-0.058853	1.50921	139044	0.006805	0.016637
AFAP1L2	-0.210448	2.18867	125382	0	1e-06
AFDN	0.059797	3.39239	160344	0.196028	0.293617
AFDN-DT	0.072036	0.200378	177644	6e-06	2.5e-05
AFF1	-0.255515	3.30391	118608	0	0
AFF2-IT1	0.013669	0	155698	0.054762	0.102666
AFF3	-0.829826	2.78067	108736	0	0
AFF4	-0.255994	3.96799	118638	0	0
AFF4-DT	-0.011599	0.087802	145076	0.111995	0.187022
AFG1L	0.04122	0.698174	155730	0.669737	0.756029
AFG3L1P	0.265905	1.11283	216224	0	0
AFG3L2	0.264928	3.07082	194489	0	0
AFG3L2P1	0.00665	0.013784	172462	0.000233	0.000782
AFM	-0.000504	0	156838	0.326449	0.438656
AFMID	-0.137424	3.21102	134512	0.000375	0.001211
AFP	-0.066747	0.068327	133343	0.000156	0.000542
AFTPH	-0.095691	4.23568	130675	1.9e-05	7.7e-05
AFTPH-DT	0.016514	0.442227	159798	0.233877	0.338828
AGA	-0.094852	3.62225	142094	0.03287	0.066217
AGAP1	-0.051087	2.28248	144338	0.08682	0.151023
AGAP1-IT1	-0.081488	0.69675	132984	0.000121	0.000428
AGAP10P	-0.000266	0.10165	142431	0.038415	0.075766
AGAP11	-0.000172	0.017708	144129	0.077062	0.137191
AGAP12P	0.048549	0.21754	162598	0.086142	0.150109
AGAP13P	-0.001036	0.398842	149610	0.469958	0.58252
AGAP14P	0.015698	0.126973	153114	0.94849	0.972756
AGAP2	0.151454	0.650442	182438	0	0
AGAP2-AS1	-0.047049	0.592349	135850	0.000946	0.002817
AGAP3	0.061844	2.87832	164035	0.047045	0.090113
AGAP4	0.093104	0.606205	177912	4e-06	2e-05
AGAP5	0.003726	0.020484	149944	0.507762	0.618097
AGAP6	0.047389	0.124924	182101	0	0
AGAP7P	0.038144	0.121148	157167	0.486216	0.597485
AGAP9	0.046605	0.987684	158827	0.313446	0.429031
AGBL1	0.001968	0.001586	163284	0.052561	0.099128
AGBL1-AS1	0.00554	0	160076	0.055215	0.103396
AGBL2	-0.075383	0.37829	119990	0	0
AGBL3	0.032371	0.36642	157818	0.41309	0.526868
AGBL4	-0.004167	0.163756	134370	0.000338	0.001102
AGBL4-AS1	0.010463	0	156848	0.125981	0.206394
AGBL4-IT1	0.035814	0	155195	0.659761	0.748069
AGBL5	0.173737	2.79642	179551	1e-06	5e-06
AGBL5-AS1	0.008918	0.088956	158280	0.360587	0.475173
AGBL5-IT1	-0.028928	0.864176	140674	0.016378	0.036021
AGER	0.175013	1.08882	179418	1e-06	5e-06
AGFG1	0.177318	3.28595	181614	0	1e-06
AGFG2	-0.221159	2.16076	117642	0	0
AGGF1	-0.110607	2.37596	128677	3e-06	1.5e-05
AGGF1P1	0.020082	0.023894	176286	1.5e-05	6e-05
AGGF1P10	0.00348	0	157714	0.132646	0.215064
AGGF1P2	0.023324	0.102793	162140	0.102978	0.174371
AGGF1P3	0.043194	0.018278	181327	0	0
AGGF1P4	0.001737	0	153737	0.703172	0.783668
AGGF1P5	0.000169	0	152376	0.400489	0.51568
AGGF1P6	0.025061	0	161484	0.000458	0.001453
AGGF1P7	0.000914	0	154570	0.340761	0.454037
AGGF1P8	0.00186	0	154578	0.493742	0.604784
AGGF1P9	0.000757	0	154008	0.693966	0.776267
AGK	0.187986	1.93261	197866	0	0
AGKP1	0.000664	0	154290	0.463354	0.576085
AGKP2	0.001649	0	157815	0.250077	0.357265
AGL	0.066824	2.88303	153141	0.952611	0.975869
AGMAT	0.153943	0.84535	181672	0	1e-06
AGMO	0.011086	0.105209	148056	0.31043	0.425927
AGO1	0.074798	2.47528	161720	0.120871	0.199503
AGO2	0.629609	2.26114	229310	0	0
AGO3	0.04477	1.20805	154654	0.822316	0.875394
AGO4	0.020975	2.37121	151626	0.730857	0.805184
AGPAT1	-0.002764	3.45668	154967	0.77699	0.840652
AGPAT2	-0.100539	4.78933	147478	0.261547	0.37039
AGPAT3	-0.025814	3.48065	146876	0.216577	0.318179
AGPAT4	0.082924	0.708364	157586	0.438395	0.551587
AGPAT4-IT1	0.057991	0.11888	153298	0.082164	0.144668
AGPAT5	0.056346	2.65338	159346	0.268998	0.379147
AGPAT5P1	3.9e-05	0	153735	0.318185	0.431468
AGPS	-0.323688	2.78113	117571	0	0
AGR2	-1.62072	7.03995	110496	0	0
AGR3	-2.19036	6.36575	93018	0	0
AGRN	-0.110326	4.42622	140298	0.013477	0.030359
AGRP	0.057707	0.158078	185467	0	0
AGT	-0.014855	0.009275	162684	0.077829	0.138302
AGTPBP1	0.305591	2.0776	196271	0	0
AGTR1	-1.15122	0.912226	85508	0	0
AGTRAP	-0.091456	4.49289	141832	0.029039	0.059438
AGXT2	-0.031959	0.040121	132758	0.0001	0.00036
AHCTF1	0.287671	3.25319	195495	0	0
AHCY	0.347133	5.46837	207529	0	0
AHCYL1	-0.267651	5.387	107349	0	0
AHCYL2	-0.098006	2.51362	138174	0.004107	0.010631
AHCYP2	0.011515	0.044464	162285	0.096543	0.16541
AHCYP3	0.0026	0	157776	0.145558	0.232226
AHCYP4	0.002038	0	164363	0.001506	0.004285
AHCYP5	0.001296	0	156626	0.22497	0.328337
AHCYP7	0.003142	0	160646	0.053135	0.100052
AHDC1	-0.056712	2.55944	142119	0.033256	0.066868
AHI1	0.031045	1.7579	151622	0.730363	0.804837
AHI1-DT	-0.030631	0.108357	106131	0	0
AHNAK	-0.480489	6.24973	108644	0	0
AHNAK2	0.010303	1.56084	148178	0.321582	0.433326
AHR	-0.193595	2.98064	127560	1e-06	6e-06
AHRR	0.0089	0.014355	166856	0.011844	0.027102
AHSA1	0.269875	5.14499	203976	0	0
AHSA2P	-0.001669	1.95535	150973	0.640856	0.734382
AHSG	-0.002883	0	177460	0	0
AHSP	-0.004526	0	156201	0.575735	0.676704
AICDA	0.028079	0.015783	170081	0.001635	0.004619
AIDA	-0.002121	3.12061	149830	0.495737	0.606787
AIDAP2	-0.100688	0.209266	114854	0	0
AIF1	-0.215173	4.02336	133269	0.00015	0.000523
AIF1L	0.953902	2.99988	219374	0	0
AIFM1	0.1873	2.49788	192351	0	0
AIFM1P1	0.001686	0	155094	0.641486	0.734896
AIFM2	0.097557	2.28127	165186	0.027658	0.056891
AIFM3	0.052573	0.29813	165864	0.019842	0.042595
AIG1	-0.183864	2.67281	124913	0	0
AIG1P1	0.072079	0	155162	0.60165	0.700198
AIM2	0.324267	0.641404	188034	0	0
AIMP1	0.051217	3.10026	163973	0.048353	0.092229
AIMP1P1	0.016487	0	157896	0.1807	0.274566
AIMP1P2	0.003569	0	154064	0.6949	0.777053
AIMP2	0.203522	3.06324	196380	0	0
AIP	0.062771	4.81395	166196	0.016777	0.036774
AIPL1	0.015262	0	163876	0.027439	0.056498
AIRE	0.006452	0.008702	163524	0.056383	0.10527
AIRN	0.013117	0	163548	0.022182	0.046989
AJAP1	-0.068288	0.082771	120462	0	0
AJM1	-0.121919	1.0191	136750	0.001706	0.004799
AJUBA	-0.062345	2.3035	141962	0.030892	0.062683
AJUBA-DT	-0.021646	0.531968	138940	0.006411	0.015794
AK1	-0.100664	1.48936	135846	0.000944	0.002811
AK2	0.095303	3.89038	167945	0.006527	0.01604
AK2P1	0.058392	0.391988	170150	0.001723	0.004844
AK2P2	0.00424	0.050258	149199	0.400554	0.515715
AK3P2	0.008534	0	154700	0.778274	0.841614
AK3P3	0.114647	0.252052	182244	0	0
AK3P4	0.000268	0	152072	0.247321	0.354254
AK3P5	0.076457	0.050676	146459	0.177606	0.271447
AK4	0.210864	2.59102	170202	0.001668	0.0047
AK4P1	0.154246	0.402558	186840	0	0
AK4P2	0.001631	0	155198	0.397547	0.512823
AK4P3	0.053755	0.069771	177394	6e-06	2.7e-05
AK4P4	0.010846	0.085153	149668	0.475543	0.587515
AK4P5	0.002071	0	156510	0.031936	0.06451
AK4P6	0.006012	0	159428	0.143511	0.229484
AK5	-0.659815	0.80397	99560.5	0	0
AK6	-0.189316	3.83194	118840	0	0
AK6P1	0.001616	0	154037	0.753303	0.823224
AK6P2	0.004117	0	157049	0.119267	0.197154
AK7	-0.090777	0.379621	121148	0	0
AK8	-0.402106	1.3888	98780	0	0
AK9	-0.013425	0.84539	143920	0.073339	0.131578
AKAIN1	0.000232	0	150974	0.566177	0.668211
AKAP1	0.274273	4.19533	186206	0	0
AKAP1-DT	-0.04191	1.29669	140801	0.01748	0.038136
AKAP10	-0.127848	2.86072	126243	0	2e-06
AKAP11	-0.175568	2.95538	126918	1e-06	3e-06
AKAP12	-0.391183	2.08719	115840	0	0
AKAP13	-0.083243	2.75675	133404	0.000166	0.000576
AKAP14	-0.016421	0.027791	156674	0.537273	0.645082
AKAP17BP	0.0123	0	182108	0	0
AKAP2	-0.010832	0.074545	138368	0.232171	0.336804
AKAP3	0.0524	0.374678	155666	0.678445	0.763194
AKAP4	0.000502	0	150782	0.391336	0.506947
AKAP5	-0.221812	0.934932	125472	0	1e-06
AKAP6	-0.019341	0.195789	141192	0.021272	0.045264
AKAP7	0.000226	1.30652	149743	0.485519	0.596756
AKAP8	0.081046	3.25672	170544	0.001337	0.003845
AKAP8L	0.084769	2.85983	168170	0.005739	0.014332
AKAP8P1	0.017452	0	172546	1e-06	4e-06
AKAP9	-0.241587	3.02574	123828	0	0
AKIP1	-0.105344	2.98881	132385	7.6e-05	0.000279
AKIRIN1	0.141997	4.57464	172604	0.000324	0.00106
AKIRIN1P1	-1.5e-05	0	152920	0.75504	0.824298
AKIRIN1P2	0.022952	0	162306	0.003889	0.010126
AKIRIN2	0.154209	4.06808	182140	0	0
AKIRIN2P1	0.001443	0	156244	0.1753	0.268706
AKNA	0.047215	2.00938	159415	0.263386	0.37255
AKNAD1	0.018828	0.08943	146171	0.171264	0.263609
AKR1A1	-0.051348	5.33965	144632	0.097495	0.166807
AKR1B10P1	0.015873	0	166479	0.000223	0.000753
AKR1B10P2	0.000292	0	153733	0.808708	0.864575
AKR1B15	0.42662	0.19112	179515	1e-06	5e-06
AKR1B1P1	0.003614	0	154546	0.797817	0.855921
AKR1B1P2	0.002108	0	157796	0.080753	0.142606
AKR1B1P3	0.013031	0	163284	0.004242	0.010939
AKR1B1P4	0.00189	0	157359	0.045658	0.087856
AKR1B1P6	0.001901	0	157096	0.041264	0.080638
AKR1B1P7	-0.000706	0	154788	0.693317	0.775734
AKR1B1P8	0.004085	0	154296	0.359803	0.474481
AKR1C1	0.032226	0.429428	158457	0.347965	0.461884
AKR1C3	-0.238764	1.90496	127142	1e-06	4e-06
AKR1C4	0.019139	0.012497	173092	0.000133	0.000468
AKR1C5P	0.014849	0	151888	0.741642	0.81376
AKR1C6P	0.077333	0.030265	192172	0	0
AKR1C7P	0.059175	0.107219	176862	1.1e-05	4.6e-05
AKR1C8	0.014728	0.013641	163475	0.055266	0.103481
AKR1D1	0.06876	0.02687	166077	0.017668	0.038491
AKR1D1P1	0.008818	0	163714	0.004313	0.0111
AKR1E2	0.451829	0.684505	196650	0	0
AKR7A2	-0.312154	4.96065	114166	0	0
AKR7A2P1	0.040107	0.04684	174846	5.2e-05	0.000195
AKR7A3	-1.03727	3.48844	108174	0	0
AKR7L	-0.13781	0.544782	126955	1e-06	3e-06
AKT1	0.062904	3.76676	161528	0.129705	0.211263
AKT1S1	-0.023067	3.54918	153959	0.925128	0.95466
AKT2	0.0568	3.30454	161746	0.119661	0.197716
AKT3	-0.023288	1.67195	144115	0.079397	0.140685
AKT3-IT1	0.048156	0	158482	0.284916	0.396959
AKTIP	0.040908	2.5921	162564	0.087339	0.151758
ALAD	-0.316986	3.86827	104100	0	0
ALAS1	0.08618	4.39335	169666	0.002341	0.006401
ALAS2	0.007437	0.031254	151710	0.742305	0.814266
ALB	-0.065371	0.261471	143318	0.05693	0.106131
ALCAM	-0.495318	4.81085	119976	0	0
ALDH16A1	0.005697	2.64152	155296	0.73008	0.804658
ALDH18A1	0.078001	5.27753	166574	0.013792	0.030985
ALDH1A1	-0.310662	2.82625	127792	1e-06	7e-06
ALDH1A2	-0.109333	0.252779	129674	8e-06	3.5e-05
ALDH1A3	0.079324	1.20166	156778	0.533158	0.641285
ALDH1A3-AS1	0.029706	0.290955	156066	0.624352	0.720085
ALDH1B1	0.067668	3.95538	160668	0.175834	0.269351
ALDH1L1	-0.068282	0.084473	133437	0.00017	0.000589
ALDH1L1-AS1	0.004423	0	159092	0.197836	0.295897
ALDH1L1-AS2	-0.021969	0.009347	131396	1.7e-05	7e-05
ALDH1L2	0.109777	1.49403	163206	0.0672	0.122252
ALDH2	-0.058951	3.08688	145842	0.152711	0.241549
ALDH3A1	0.036081	0.068533	147380	0.253743	0.361543
ALDH3A2	-0.291301	2.61894	119933	0	0
ALDH3B1	-0.050429	1.62805	146859	0.215357	0.316814
ALDH3B2	0.114615	4.20976	157438	0.454993	0.567925
ALDH4A1	0.100548	3.4742	162863	0.077423	0.137732
ALDH5A1	0.023045	2.12628	154818	0.79859	0.85659
ALDH6A1	-0.347295	2.86499	109835	0	0
ALDH7A1	0.053989	2.51496	164106	0.045573	0.08771
ALDH7A1P1	0.017566	0.084813	163470	0.060113	0.110908
ALDH7A1P2	0.019666	0	151261	0.337515	0.45044
ALDH7A1P3	0.00434	0	158746	0.006245	0.015439
ALDH7A1P4	0.016431	0	155698	0.121852	0.200744
ALDH8A1	0.02422	0.265857	153550	0.986218	1
ALDH9A1	-0.105397	5.36538	138465	0.004877	0.012381
ALDOA	-0.146736	0.818114	123894	0	0
ALDOAP1	0.003461	0.026871	152840	0.906098	0.94004
ALDOAP2	-0.002956	0.050188	149484	0.454162	0.567239
ALDOB	-0.007652	0.04991	160562	0.182296	0.276523
ALDOC	0.241434	1.94795	170346	0.00152	0.004323
ALG1	-0.123572	2.46093	131330	3.3e-05	0.000127
ALG10	0.097725	0.99052	171862	0.000549	0.001716
ALG10B	-0.071715	1.25133	135300	0.000651	0.002002
ALG11	-0.023174	0.671158	139041	0.006791	0.016605
ALG12	0.02064	1.74773	153352	0.984196	0.99996
ALG13	-0.078403	2.20201	132012	5.7e-05	0.000212
ALG13-AS1	-0.035589	0.667756	139324	0.007944	0.019062
ALG14	-0.135911	1.18336	108932	0	0
ALG14-AS1	0.01994	0	156812	0.490222	0.601366
ALG1L10P	0.038225	0.449429	160414	0.19158	0.288204
ALG1L11P	-0.006583	0.057346	139171	0.005648	0.014128
ALG1L12P	-0.020095	0.423416	145581	0.139128	0.223725
ALG1L13P	0.020197	0.272202	149938	0.508715	0.619034
ALG1L14P	-0.01046	0	145167	0.080349	0.142024
ALG1L15P	0.003825	0.055057	158558	0.335976	0.448935
ALG1L1P	0.349078	0.616828	187880	0	0
ALG1L2	0.037416	0.359858	159390	0.265395	0.374985
ALG1L3P	0.117393	0.064607	191556	0	0
ALG1L5P	0.046897	0	179372	0	1e-06
ALG1L6P	0.079012	1.14189	166286	0.016016	0.035326
ALG1L7P	0.052278	0.159307	170210	0.001654	0.004666
ALG1L8P	0.069066	0.188718	175010	5.2e-05	0.000195
ALG1L9P	0.056773	0.767231	163740	0.053532	0.100721
ALG2	-0.140572	3.95903	123592	0	0
ALG3	0.402501	3.9882	217434	0	0
ALG3P1	0.010638	0	161824	0.057248	0.106653
ALG5	-0.199505	4.02608	116852	0	0
ALG6	0.212929	2.29029	191931	0	0
ALG8	-0.02635	4.0337	148790	0.380765	0.495973
ALG9	-0.003411	0.86924	149010	0.403617	0.518518
ALG9-IT1	0.018708	0	156537	0.404948	0.519765
ALK	0.050935	0.041103	178352	3e-06	1.4e-05
ALKAL1	0.044998	0	172426	7e-06	3.1e-05
ALKAL2	0.123077	0.081885	161510	0.13049	0.212293
ALKBH1	-0.115792	2.53903	126070	0	1e-06
ALKBH2	0.128437	2.94827	174348	8.8e-05	0.000318
ALKBH3	-0.160725	3.11032	134872	0.000484	0.001529
ALKBH3-AS1	0.007669	0.178173	133198	0.000142	0.000498
ALKBH4	0.041144	2.58109	164232	0.043094	0.083685
ALKBH5	-0.05381	4.8802	140089	0.012068	0.027544
ALKBH6	0.103981	0.324408	191360	0	0
ALKBH7	-0.327156	4.76325	124800	0	0
ALKBH8	-0.155248	1.81287	119848	0	0
ALLC	0.00443	0	154430	0.840649	0.889101
ALMS1	0.116997	2.01475	167209	0.009827	0.022991
ALMS1-IT1	0.212169	0.349478	212502	0	0
ALMS1P1	-0.031799	0.281669	130435	1.5e-05	6.4e-05
ALOX12	0.061826	0.46681	155568	0.692107	0.774724
ALOX12-AS1	0.019114	0.406319	153376	0.987865	1
ALOX12B	0.03131	0.042084	182013	0	0
ALOX12P1	0.010469	0	157020	0.471155	0.583611
ALOX12P2	0.086834	0.214187	169341	0.002862	0.007678
ALOX15	0.204315	0.291191	174438	8.2e-05	0.000298
ALOX15B	0.014247	1.30068	142742	0.04421	0.08556
ALOX15P1	0.018314	0.057832	173606	0.000155	0.000539
ALOX15P2	-0.004143	0.01035	149154	0.392771	0.50835
ALOX5	-0.261531	2.67274	129326	6e-06	2.6e-05
ALOX5AP	-0.359999	3.46361	119108	0	0
ALOXE3	-0.052217	0.20533	138664	0.005473	0.01373
ALPG	0.010589	0	176522	0	0
ALPI	0.004213	0	151252	0.547066	0.653983
ALPK1	-0.075708	1.6943	135130	0.000579	0.001799
ALPK2	0.005799	0.196166	158421	0.351448	0.46562
ALPL	0.091375	2.35562	159652	0.24486	0.351577
ALPP	0.025929	0	187074	0	0
ALS2	0.087732	2.05747	171112	0.000917	0.002739
ALS2CL	0.079998	1.01078	159967	0.221681	0.32437
ALX1	0.102928	0.02963	161516	0.122641	0.201863
ALX3	0.054531	0.011209	170344	0.000858	0.002578
ALX4	-0.018237	0.211511	140090	0.012071	0.02755
ALYREF	0.586676	5.02046	220935	0	0
AMACR	-0.023201	0.282558	130370	1.5e-05	6e-05
AMBN	-0.004861	0	157072	0.352435	0.466729
AMBP	0.042104	0.433226	149558	0.464052	0.576668
AMBRA1	-0.015729	2.98308	146188	0.172236	0.264813
AMD1	0.487958	3.03828	211211	0	0
AMD1P1	-0.008769	0.043484	139448	0.007939	0.019054
AMD1P3	0.017141	0.020769	160000	0.205181	0.304718
AMD1P4	0.033485	0	174429	6e-06	2.7e-05
AMDHD1	-0.098673	0.331934	133646	0.000199	0.000679
AMDHD2	-0.03777	1.94677	152088	0.796995	0.855197
AMELX	0.024767	0	154708	0.69224	0.774786
AMELY	0.000574	0	154288	0.179712	0.273467
AMER1	0.433409	1.11167	222492	0	0
AMER2	0.052837	0.002018	186584	0	0
AMER3	-0.023745	0.002883	155712	0.651835	0.743338
AMFR	-0.363276	4.81606	113352	0	0
AMH	0.146372	0.425996	163480	0.059865	0.110521
AMHR2	-0.015311	0.028003	138939	0.006338	0.015642
AMIGO1	-0.204036	1.76405	122954	0	0
AMIGO2	-0.294827	3.05809	129638	8e-06	3.4e-05
AMIGO3	6.2e-05	0	155327	0.510702	0.620985
AMMECR1	0.172154	2.13522	177842	5e-06	2.1e-05
AMMECR1-IT1	0.016118	0	154967	0.712357	0.789951
AMMECR1L	0.113915	3.33955	179836	1e-06	4e-06
AMMECR1LP1	0.030605	0	173756	1.3e-05	5.3e-05
AMN	0.063267	0.052624	184596	0	0
AMN1	-0.051729	1.26535	139234	0.00757	0.018269
AMOT	-0.054918	2.32999	145914	0.156656	0.246141
AMOTL1	0.073343	2.28895	159026	0.295889	0.409396
AMOTL2	-0.209328	3.31035	126690	1e-06	3e-06
AMPD1	-0.017681	0.110564	157141	0.488995	0.600171
AMPD2	0.079157	2.17891	168624	0.004407	0.011313
AMPD3	-0.040578	1.62866	145351	0.127979	0.209041
AMPH	-0.384759	0.921779	111985	0	0
AMT	0.011286	0.044884	149906	0.504928	0.615575
AMTN	0.197746	0.03344	185333	0	0
AMY1A	0.000593	0	158982	0.105538	0.178103
AMY2A	-0.014637	0	152324	0.81159	0.866739
AMY2B	0.012867	0.519945	146046	0.164008	0.254516
AMYP1	0.001562	0	157073	0.029218	0.059762
AMZ1	0.027915	0.350044	157600	0.436787	0.549958
AMZ2	0.10844	4.21283	169428	0.002714	0.007323
AMZ2P1	-0.033469	1.96798	145195	0.120803	0.199416
AMZ2P2	0.023593	0	163177	0.009789	0.02292
AN	0.071843	0.007913	178337	3e-06	1.4e-05
ANAPC1	0.16712	1.44053	183558	0	0
ANAPC10	0.031249	0.847797	162314	0.09638	0.165166
ANAPC10P1	0.038508	0	168296	0.000548	0.001714
ANAPC11	0.197913	4.0391	182965	0	0
ANAPC13	-0.221807	4.66346	112178	0	0
ANAPC15	0.019519	1.2145	161847	0.115241	0.191619
ANAPC15P2	0.003344	0	156504	0.045314	0.087319
ANAPC16	-0.094862	4.64073	131900	5.2e-05	0.000195
ANAPC1P1	0.027327	0.02361	177677	5e-06	2.2e-05
ANAPC1P2	0.004699	0.018136	158198	0.368761	0.483109
ANAPC1P3	-0.001557	0	152559	0.723097	0.798725
ANAPC1P4	0.001177	0	153950	0.871246	0.9126
ANAPC1P5	-0.00443	0	154428	0.752604	0.82266
ANAPC2	-0.023578	3.15103	150064	0.524068	0.63314
ANAPC4	-0.030061	2.1771	143589	0.063888	0.116991
ANAPC5	0.083662	3.58259	172940	0.000254	0.000848
ANAPC7	0.199208	3.23658	198242	0	0
ANCR	-0.16752	2.67044	120870	0	0
ANCV1RP	0.018342	0	167460	1.5e-05	6.3e-05
ANG	-0.567518	2.14703	90730.5	0	0
ANGEL1	-0.058671	2.34217	138977	0.006549	0.016085
ANGEL2	-0.05382	2.81545	142802	0.045411	0.087469
ANGPT1	0.094572	0.48166	157654	0.430887	0.544259
ANGPT2	-0.066653	1.47345	141368	0.023203	0.048884
ANGPT4	-0.050035	0.078883	116474	0	0
ANGPTL1	-0.26276	0.610889	111395	0	0
ANGPTL2	-0.246582	4.18305	129906	1e-05	4.2e-05
ANGPTL3	0.032889	0.021977	174624	6.9e-05	0.000255
ANGPTL4	0.046493	2.23628	155534	0.696684	0.77866
ANGPTL5	-0.024705	0.032383	123521	0	0
ANGPTL6	0.007558	0.16922	156527	0.564509	0.667743
ANGPTL7	-0.043499	0.038155	130876	2.1e-05	8.5e-05
ANGPTL8	-0.053259	0.095047	138163	0.004075	0.010553
ANHX	0.001072	0	159802	0.014631	0.032623
ANK1	0.06123	0.13159	171480	0.000715	0.002184
ANK2	-0.125144	0.623071	127560	1e-06	6e-06
ANK2-AS1	0.022262	0	155434	0.574642	0.675635
ANK3	0.035962	1.48844	153714	0.961737	0.98285
ANKAR	-0.039628	0.438984	120114	0	0
ANKDD1A	0.056695	0.744806	167982	0.006391	0.015754
ANKDD1B	-0.011453	0.117562	128736	3e-06	1.6e-05
ANKEF1	0.02639	2.25853	158541	0.339923	0.453145
ANKFN1	-0.084174	0.039068	112879	0	0
ANKFY1	-0.044468	2.50759	139188	0.007377	0.017861
ANKH	-0.069548	2.92617	142472	0.039151	0.077026
ANKH-DT	0.032004	0	165015	0.018788	0.040592
ANKHD1	0.026133	0.201948	152550	0.864698	0.907505
ANKHD1-DT	-0.023255	0.506957	147692	0.278962	0.390427
ANKHD1-EIF4EBP3	8.4e-05	0.104269	123602	0	0
ANKIB1	0.222754	3.60712	183587	0	0
ANKK1	-0.064879	0.282144	127340	1e-06	5e-06
ANKLE1	0.21481	0.189034	210982	0	0
ANKLE2	0.094425	2.61007	177542	6e-06	2.7e-05
ANKMY1	-0.128236	1.21804	122082	0	0
ANKMY2	-0.265951	2.90405	109530	0	0
ANKRA2	-0.313871	2.83317	106986	0	0
ANKRD1	0.098922	0.144765	172046	0.000482	0.001526
ANKRD10	-0.070699	4.18978	141092	0.020243	0.043338
ANKRD10-IT1	0.017659	3.07514	151028	0.648196	0.7404
ANKRD11	0.245708	2.3053	197178	0	0
ANKRD11P1	0.001107	0	162523	0.00599	0.014893
ANKRD12	-0.118131	2.54946	132157	6.3e-05	0.000236
ANKRD13A	0.059768	2.9449	165262	0.026678	0.05512
ANKRD13B	0.472757	1.79524	205363	0	0
ANKRD13C	0.045807	2.56787	158596	0.334723	0.447594
ANKRD13D	0.139247	2.88995	172504	0.000349	0.001133
ANKRD16	0.098889	1.97752	170167	0.001705	0.004796
ANKRD17	0.154025	3.71737	171544	0.000684	0.002097
ANKRD18A	0.0463	0.164568	148113	0.471743	0.58407
ANKRD18B	0.042939	0.008057	172863	0.000223	0.000751
ANKRD18CP	0.018336	0.035483	154450	0.852112	0.89777
ANKRD18DP	0.007121	0.006908	157842	0.395629	0.510985
ANKRD18EP	0.301085	1.81644	186710	0	0
ANKRD19P	-0.102397	0.44525	115546	0	0
ANKRD2	-0.049154	0.158466	132432	7.9e-05	0.000288
ANKRD20A1	0.002273	0.00619	153602	0.978102	0.995346
ANKRD20A10P	0.003201	0	158497	0.007315	0.017731
ANKRD20A11P	-0.01769	0.091734	123625	0	0
ANKRD20A17P	0.023931	0	162414	0.029608	0.060447
ANKRD20A18P	0.061831	0.039419	187494	0	0
ANKRD20A19P	0.013329	0	181462	0	0
ANKRD20A21P	0.00371	0.017779	141688	0.025211	0.052437
ANKRD20A2P	-4e-05	0	152658	0.745096	0.81653
ANKRD20A3P	0.000174	0	146616	0.34966	0.463798
ANKRD20A4P	0.003445	0.008057	147153	0.223552	0.326728
ANKRD20A5P	-0.057982	0.179766	127092	1e-06	4e-06
ANKRD20A6P	2.3e-05	0	153459	0.999279	1
ANKRD20A7P	0.005316	0.003314	160832	0.151562	0.240078
ANKRD20A8P	0.005422	0.002739	150534	0.565331	0.6685
ANKRD20A9P	0.019951	0	157502	0.40661	0.521302
ANKRD22	0.253942	1.5006	178177	3e-06	1.6e-05
ANKRD23	0.067754	0.243426	182328	0	0
ANKRD24	-0.216802	0.447897	97548	0	0
ANKRD26	0.038288	1.13162	156308	0.592689	0.692022
ANKRD26P1	0.010976	0	171142	0.00036	0.001166
ANKRD26P2	0.001925	0	156479	0.125108	0.205222
ANKRD26P3	0.006764	0	169930	0.000146	0.000509
ANKRD26P4	0.014639	0.043204	142053	0.030262	0.061598
ANKRD27	0.418044	2.72998	220688	0	0
ANKRD28	-0.010707	2.73662	150350	0.55957	0.665192
ANKRD29	-0.240376	0.546116	110038	0	0
ANKRD30A	-1.12004	2.57235	102536	0	0
ANKRD30B	-0.238626	0.54567	117084	0	0
ANKRD30BL	0.004508	0	153814	0.939871	0.96632
ANKRD30BP1	-0.021674	0.096397	120306	0	0
ANKRD30BP2	0.000892	0	151857	0.616314	0.713319
ANKRD30BP3	0.05996	0.020484	166034	0.013246	0.02991
ANKRD31	-0.003496	0.12618	135952	0.001013	0.002995
ANKRD33	-0.001065	0	155750	0.634143	0.728653
ANKRD33B	0.039503	0.435842	153568	0.983522	0.999425
ANKRD33B-AS1	0.012217	0	157329	0.126927	0.207667
ANKRD34A	0.066955	0.348006	161497	0.131209	0.213239
ANKRD34B	0.084582	0.018064	195466	0	0
ANKRD34C	-0.016167	0.004753	129122	2e-06	9e-06
ANKRD34C-AS1	-0.000336	0	150083	0.450302	0.563376
ANKRD35	-0.02091	0.697062	138978	0.006553	0.016093
ANKRD36	0.113046	0.418352	175742	2.9e-05	0.000113
ANKRD36B	0.095204	0.340277	175600	3.2e-05	0.000126
ANKRD36BP2	0.160552	0.227002	182690	0	0
ANKRD36C	0.108175	0.430499	172354	0.000388	0.001251
ANKRD36P1	0.000551	0	154294	0.252985	0.360686
ANKRD37	-0.024756	1.07022	148102	0.314619	0.430185
ANKRD39	0.092361	0.78576	178148	4e-06	1.6e-05
ANKRD40	0.020206	3.45699	151726	0.745023	0.816494
ANKRD40CL	0.002213	0.00777	151154	0.656127	0.745497
ANKRD42	-0.420185	1.78526	85857	0	0
ANKRD42-DT	0.054527	0.488977	156246	0.600634	0.699297
ANKRD44	-0.031503	1.05651	145412	0.130898	0.21281
ANKRD44-AS1	0.031934	0.094168	164426	0.037203	0.073678
ANKRD44-IT1	0.063193	0.026234	154916	0.78007	0.843059
ANKRD45	0.052131	0.042364	180392	0	2e-06
ANKRD46	0.146761	2.38976	173157	0.000217	0.000733
ANKRD49	0.052522	2.45269	158988	0.299111	0.41316
ANKRD49P2	0.029055	0	157978	0.182252	0.276478
ANKRD50	-0.043036	3.24909	144704	0.100239	0.170793
ANKRD52	0.082463	3.255	165642	0.022153	0.046933
ANKRD53	0.005439	0.318288	150411	0.567304	0.669091
ANKRD54	0.119933	2.72897	177163	9e-06	3.7e-05
ANKRD54P1	0.005356	0	160479	0.001209	0.003512
ANKRD55	-0.004158	0.08168	152326	0.831667	0.882419
ANKRD6	-0.005794	0.886745	147600	0.271445	0.381798
ANKRD60	0.000706	0	152560	0.648597	0.740628
ANKRD61	0.086928	0.465242	167431	0.008702	0.020651
ANKRD62	0.01624	0.005831	160649	0.166486	0.257589
ANKRD62P1	-0.023047	0.024107	135630	0.00056	0.001745
ANKRD62P1-PARP4P3	-0.028908	0.050049	138133	0.003274	0.00867
ANKRD63	0.012629	0	167500	0.00101	0.002987
ANKRD65	-0.247195	1.57696	124290	0	0
ANKRD66	-0.00939	0	159560	0.201552	0.300455
ANKRD7	0.047132	0.039068	168104	0.005944	0.014788
ANKRD9	-0.060923	1.78511	142722	0.043826	0.084926
ANKS1A	0.191056	2.8904	185925	0	0
ANKS1B	-0.070505	0.746398	131000	2.5e-05	9.9e-05
ANKS3	-0.009757	1.56998	152798	0.901375	0.936511
ANKS4B	0.028687	0.004897	174120	5e-05	0.000187
ANKS6	0.375217	0.88846	192597	0	0
ANKUB1	0.0109	0.003602	175704	1.5e-05	6.3e-05
ANKZF1	0.166076	2.64634	184260	0	0
ANLN	1.13602	2.76097	248130	0	0
ANO1	-0.049599	4.08524	147492	0.262706	0.371731
ANO10	-0.018655	3.35319	149979	0.513665	0.623752
ANO2	-0.061946	0.30772	133089	0.000131	0.000461
ANO3	0.031609	0.04005	155662	0.679114	0.763713
ANO3-AS1	0.003322	0	158247	0.010029	0.023411
ANO4	0.005807	0.059909	151641	0.733035	0.807143
ANO5	-0.13682	0.183394	122289	1.3e-05	5.6e-05
ANO6	-0.165283	3.82304	125422	0	1e-06
ANO7	0.041316	0.365525	171976	0.000507	0.001597
ANO7L1	-0.025455	0.821057	147125	0.234431	0.339521
ANO8	0.129455	2.17959	170612	0.001278	0.003695
ANO9	0.016006	1.79602	154694	0.816551	0.87077
ANOS1	-0.423896	2.09596	115260	0	0
ANOS2P	0.000113	0	155180	0.601707	0.700244
ANP32A	-0.005873	4.47468	151630	0.731422	0.805741
ANP32AP1	0.03707	0.083452	161693	0.122033	0.201002
ANP32B	0.264575	6.38539	199884	0	0
ANP32BP1	0.019246	0.055126	176080	2.1e-05	8.7e-05
ANP32BP2	-0.001949	0	147183	0.058391	0.108265
ANP32BP3	0.011653	0	163583	0.010485	0.024351
ANP32C	0.016404	0.027296	174080	4.5e-05	0.000171
ANP32D	0.001318	0	147283	0.208514	0.308623
ANP32E	0.622786	4.26311	209466	0	0
ANPEP	-0.210312	3.07677	141872	0.029604	0.060447
ANTKMT	-0.12099	2.76439	144646	0.098008	0.167565
ANTXR1	-0.201862	4.72808	136436	0.001393	0.003992
ANTXR2	-0.190698	2.22569	124402	0	0
ANTXRL	0.109846	0.022758	179291	1e-06	5e-06
ANTXRLP1	0.022621	0.038295	172335	0.00036	0.001168
ANXA1	0.014043	4.74684	147404	0.25569	0.363689
ANXA10	-0.009882	0.034779	147128	0.232197	0.336817
ANXA11	-0.216806	4.46999	111720	0	0
ANXA13	-0.043884	0.095047	122620	0	0
ANXA2	-0.084868	6.0418	144187	0.08174	0.144105
ANXA2P1	0.033269	0.246773	157908	0.403511	0.518497
ANXA2P2	-0.032932	2.75472	146600	0.197853	0.295911
ANXA2P3	0.005263	0.040822	154418	0.85634	0.900957
ANXA2R	0.122921	0.851959	171490	0.00071	0.00217
ANXA2R-AS1	-0.026736	0.837257	141154	0.020874	0.044497
ANXA2R-OT1	0.036701	0.912612	154292	0.875637	0.915775
ANXA3	0.118994	2.34904	160382	0.193571	0.290594
ANXA4	0.094442	3.17272	171474	0.000718	0.002191
ANXA5	-0.011142	6.86174	152146	0.805558	0.861983
ANXA6	-0.345124	5.84901	107489	0	0
ANXA7	-0.03567	5.57076	140703	0.016627	0.036502
ANXA8	0.146757	0.19112	166122	0.017405	0.037979
ANXA9	-0.847102	4.61256	104440	0	0
AOAH	0.003679	1.63814	153382	0.988764	1
AOAH-IT1	0.029514	0	155701	0.628283	0.723545
AOC2	0.073666	0.347098	174650	6.9e-05	0.000255
AOC3	-0.483473	2.68883	113904	0	0
AOC4P	-0.006816	0.042854	145235	0.122572	0.201767
AOPEP	0.048301	1.39816	156925	0.515119	0.625113
AOX1	-0.210492	1.07769	124930	0	0
AOX2P	-0.019737	0.050606	109820	0	0
AOX3P	0.000115	0	154566	0.045305	0.087407
AP1AR	-0.152462	2.84255	125557	0	1e-06
AP1AR-DT	-0.145307	0.67007	108524	0	0
AP1B1	0.094491	4.54535	172204	0.000432	0.001379
AP1B1P1	0.003206	0	158930	0.050421	0.095673
AP1B1P2	0.004554	0	156226	0.039362	0.077374
AP1G1	0.117584	3.6385	171884	0.000541	0.001694
AP1G2	-0.051628	2.28728	144239	0.083467	0.146173
AP1G2-AS1	0.01816	0.082907	164736	0.034215	0.068496
AP1M1	0.086129	2.25728	175870	2.6e-05	0.000102
AP1M2	-0.142371	5.74034	139418	0.008386	0.019985
AP1M2P1	0.011345	0	164786	0.009754	0.022851
AP1S1	0.230199	5.08684	191468	0	0
AP1S2	0.042455	2.59427	160081	0.213693	0.314928
AP1S2P1	0.003825	0	156520	0.025441	0.052862
AP1S3	0.050288	1.01578	161420	0.134918	0.218135
AP2A1	0.046725	3.7345	165788	0.020605	0.043992
AP2A2	-0.102941	3.37839	130764	2e-05	8.2e-05
AP2B1	-0.191344	5.75498	127492	1e-06	5e-06
AP2B1P1	0.004435	0.063089	145308	0.125942	0.206347
AP2M1	0.086814	6.24569	174311	9e-05	0.000326
AP2S1	0.07965	5.71368	173346	0.000188	0.000645
AP3B1	-0.125401	3.98238	123858	0	0
AP3B2	0.053267	0.334796	159231	0.27842	0.389844
AP3D1	-0.007055	4.42946	151398	0.699046	0.780696
AP3M1	0.050973	3.85436	158768	0.318794	0.430373
AP3M2	0.097729	2.58886	167217	0.009784	0.022912
AP3S1	0.040623	4.26694	157112	0.492713	0.603799
AP3S2	-0.173988	1.8317	115778	0	0
AP4B1	0.094447	1.63884	178910	2e-06	8e-06
AP4B1-AS1	0.03492	0.149975	175350	3.9e-05	0.000152
AP4E1	0.00568	1.80447	151699	0.74126	0.813474
AP4M1	0.096881	2.53838	175116	4.8e-05	0.000181
AP4S1	-0.053591	0.967759	130062	1.1e-05	4.7e-05
AP5B1	0.064923	2.49344	162202	0.100666	0.171377
AP5M1	-0.056165	2.22435	137162	0.002215	0.006087
AP5S1	0.012181	1.86689	155685	0.675904	0.761056
AP5Z1	0.13317	2.3352	176021	2.3e-05	9.1e-05
APAF1	0.114934	1.87841	169485	0.002619	0.007088
APBA1	0.090339	0.491904	157610	0.435626	0.548752
APBA2	0.393391	0.707878	195810	0	0
APBA3	0.032224	1.6941	157594	0.437397	0.550554
APBB1	-0.441322	2.45503	102092	0	0
APBB1IP	-0.0796	2.29279	145916	0.156766	0.246276
APBB2	-0.439333	3.21023	108434	0	0
APBB3	-0.147026	1.99572	130894	2.3e-05	9.1e-05
APC	-0.080092	2.16559	134222	0.000304	0.001
APC2	0.023027	0.238359	156213	0.605017	0.703306
APCDD1	-0.077619	1.94437	142626	0.041964	0.081801
APCDD1L	0.201748	0.579132	163936	0.049147	0.093547
APCDD1L-DT	0.146029	0.102725	170196	0.001674	0.004717
APCS	-0.006205	0	156024	0.167656	0.259072
APEH	-0.185171	4.79272	126851	1e-06	3e-06
APELA	-0.094718	0.230818	130960	2.4e-05	9.6e-05
APEX1	0.102331	6.35451	174290	9.2e-05	0.000331
APEX2	0.257093	3.8634	206127	0	0
APH1A	0.124392	6.36428	176991	1e-05	4.2e-05
APH1B	-0.666626	2.45816	72942	0	0
API5	0.092845	4.63362	167994	0.006348	0.01566
API5P1	0.013022	0.040121	170019	0.001826	0.005106
API5P2	0.003983	0	157834	0.313481	0.429064
APIP	0.046682	2.12027	157548	0.442567	0.555591
APLN	0.061596	1.6424	159342	0.269323	0.379421
APLNR	-0.193853	3.37869	133140	0.000136	0.000478
APLP1	0.204722	1.26168	173560	0.00016	0.000557
APLP2	-0.026902	6.29974	148747	0.376444	0.491262
APMAP	-0.040854	6.51787	147878	0.294806	0.408177
APOA1	-0.0428	0.123335	140084	0.012007	0.027434
APOA1-AS	-0.025423	0.160404	122034	0	0
APOA2	0.007263	0	181006	0	0
APOA4	-0.003613	0	155094	0.304017	0.418863
APOA5	0.006253	0.009992	152092	0.786491	0.847619
APOB	-0.025443	0.009634	131597	4e-05	0.000153
APOBEC1	0.01264	0	157989	0.269969	0.380146
APOBEC2	0.032796	0.09916	156653	0.548584	0.65545
APOBEC3A	0.227121	0.266936	188096	0	0
APOBEC3AP1	0.031676	0	155244	0.640672	0.734317
APOBEC3B	0.68936	1.60949	214021	0	0
APOBEC3B-AS1	0.001937	0	161619	0.004071	0.010546
APOBEC3C	-0.098399	3.29373	144019	0.076358	0.13616
APOBEC3D	-0.002731	0.14496	149086	0.41175	0.526239
APOBEC3F	-0.019727	1.50612	149856	0.498831	0.609595
APOBEC3G	0.030246	1.6676	155486	0.70343	0.783773
APOBEC3H	0.074256	0.550506	167069	0.010601	0.024593
APOBEC4	-0.015645	0	135938	0.000426	0.001361
APOBR	-0.279642	2.09469	128412	3e-06	1.2e-05
APOC1	0.225145	3.86804	172791	0.000283	0.000939
APOC1P1	0.013497	0.14019	164048	0.046743	0.089625
APOC2	0.002641	0.019702	155844	0.644362	0.737355
APOC3	-0.01471	0	149152	0.284407	0.396414
APOC4	0.000537	0	154042	0.676337	0.76131
APOC4-APOC2	0.000592	0	148917	0.273024	0.383525
APOD	-0.245589	5.7108	138660	0.005462	0.013704
APOE	0.128004	6.55731	164220	0.043318	0.084074
APOF	-0.150182	0.155944	114054	0	0
APOH	-0.001779	0	163690	0.005553	0.013915
APOL1	-0.028961	4.55463	153752	0.956052	0.978376
APOL2	-0.029346	3.85719	152757	0.895356	0.931671
APOL3	-0.152361	2.7359	139363	0.008134	0.019456
APOL4	0.00503	1.72552	150276	0.550257	0.656768
APOL5	-0.008646	0.031113	125190	0	1e-06
APOL6	0.080792	3.24476	160668	0.175864	0.269366
APOLD1	-0.309491	2.19245	122843	0	0
APOM	-0.242757	1.27742	109466	0	0
APONP	-0.000324	0	152911	0.595838	0.694744
APOO	0.169749	3.01072	181264	0	1e-06
APOOL	-0.013197	2.42527	148230	0.326279	0.438486
APOOP1	0.002844	0	156498	0.102235	0.173441
APOOP2	0.007576	0	158181	0.119781	0.197882
APOOP3	0.001485	0	154317	0.546159	0.65317
APOOP4	0.001384	0	157644	0.105528	0.178093
APOOP5	0.00259	0	159978	0.061731	0.113468
APP	-0.087813	7.46399	138766	0.005806	0.014486
APP-DT	0.006252	0.127831	141592	0.025883	0.053675
APPBP2	-0.056988	2.90813	139108	0.007051	0.017168
APPBP2-DT	0.067868	0.244339	181915	0	1e-06
APPL1	-0.125945	3.54239	129320	6e-06	2.6e-05
APPL2	-0.234974	3.56108	118500	0	0
APRG1	0.042271	0.141498	150529	0.582408	0.682898
APRT	0.209545	5.42271	186913	0	0
APTR	-0.090825	1.52947	136433	0.001391	0.003985
APTX	0.09081	1.75208	172777	0.000286	0.000947
AQP1	-0.496261	4.70787	109992	0	0
AQP10	-0.008265	0.010278	132646	4.8e-05	0.000182
AQP11	0.01167	0.97695	147594	0.270954	0.38124
AQP12A	0.005659	0	163157	0.000449	0.001428
AQP12B	0.01104	0	167387	1.4e-05	5.7e-05
AQP2	0.002352	0.005688	152842	0.90453	0.938799
AQP3	-0.121433	3.15462	145460	0.133163	0.215789
AQP4	0.042822	0.07238	150234	0.544927	0.652006
AQP4-AS1	-0.005245	0.045583	124606	0	0
AQP5	0.306167	0.470979	157432	0.455669	0.568594
AQP5-AS1	0.104195	0.078746	158239	0.366884	0.48129
AQP6	-0.004208	0.034357	166026	0.018281	0.039631
AQP7	-0.251964	0.24306	124056	0	0
AQP7B	-0.027382	0.035342	137798	0.00261	0.007066
AQP7P1	-0.041929	0.040472	133227	0.000114	0.000406
AQP7P2	-0.023797	0	134466	2e-05	8.3e-05
AQP7P3	-0.00313	0	143918	0.000196	0.000667
AQP7P4	-0.000965	0	149282	0.054253	0.101883
AQP8	-0.005146	0.057208	139098	0.00696	0.01697
AQP9	0.415719	0.543892	206625	0	0
AQR	-0.055207	2.73772	138652	0.005435	0.013646
AR	-0.715338	3.96479	122428	0	0
ARAF	-0.095571	4.46969	137853	0.00339	0.00895
ARAFP1	0.001681	0	154320	0.558609	0.664518
ARAFP2	0.000697	0	154012	0.317529	0.432306
ARAFP3	0.000223	0	153738	0.651222	0.74289
ARAP1	-0.142025	3.21967	127550	1e-06	6e-06
ARAP1-AS1	0.00028	0	153738	0.805293	0.86179
ARAP1-AS2	0.068299	0.096936	174148	0.000102	0.000366
ARAP2	0.059652	1.20721	162256	0.098581	0.168366
ARAP3	-0.036575	1.70465	145407	0.130635	0.212451
ARC	-0.160178	0.328951	135064	0.000553	0.001726
AREG	-0.53911	3.01832	131068	2.6e-05	0.000104
AREL1	0.139374	2.92998	180229	0	3e-06
ARF1	0.151508	7.7851	185527	0	0
ARF1P1	0.001469	0	155416	0.328895	0.441268
ARF1P2	0.042561	0	148756	0.337149	0.450071
ARF1P3	0.00707	0	164697	1.5e-05	6.3e-05
ARF3	-0.136993	5.70808	129156	5e-06	2.3e-05
ARF4	-0.102544	6.72414	133771	0.000219	0.000739
ARF4-AS1	0.029225	0.114367	164474	0.038583	0.076065
ARF4P1	0.003106	0.057	154458	0.848622	0.89505
ARF4P2	0.059617	0.076764	187833	0	0
ARF4P3	0.001347	0	153494	0.984613	1
ARF4P4	0.007932	0	155369	0.340518	0.453788
ARF5	0.157422	5.77366	184104	0	0
ARF6	0.039776	5.72636	162434	0.091933	0.158621
ARFGAP1	0.246311	3.91344	192080	0	0
ARFGAP2	-0.033135	4.31804	146532	0.193443	0.290444
ARFGAP3	-0.023819	4.05828	149839	0.496866	0.607691
ARFGEF1	0.166427	3.72695	170264	0.001602	0.004532
ARFGEF2	0.105396	3.92015	160318	0.197755	0.295808
ARFGEF3	-0.25447	3.40179	133904	0.000241	0.000807
ARFIP1	-0.130604	3.90323	130753	2e-05	8.2e-05
ARFIP2	-0.299509	4.32819	114623	0	0
ARFRP1	0.084376	2.56323	169370	0.002812	0.00756
ARG1	0.028933	2.53499	154622	0.82714	0.879093
ARG2	0.142732	0.808056	176566	1.4e-05	5.9e-05
ARGFX	0.002347	0	166247	0.003681	0.00964
ARGFXP1	-6.4e-05	0	141760	0.001433	0.004095
ARGFXP2	0.049901	0.07519	170407	0.001419	0.004059
ARGLU1	0.124079	3.74929	164711	0.034616	0.069185
ARHGAP1	-0.138182	5.07694	128982	4e-06	2e-05
ARHGAP10	0.272066	2.8649	178362	3e-06	1.4e-05
ARHGAP11A	0.664423	1.70182	237212	0	0
ARHGAP11B	0.078697	0.106817	217658	0	0
ARHGAP12	-0.044268	3.32765	142735	0.044082	0.08536
ARHGAP15	-0.001688	1.01603	150550	0.585051	0.685202
ARHGAP17	0.120858	2.8368	182890	0	0
ARHGAP18	-0.153862	3.16463	127653	1e-06	6e-06
ARHGAP19	-0.008355	2.00177	152102	0.799025	0.85692
ARHGAP19-SLIT1	0.00814	0	159642	0.177458	0.271252
ARHGAP20	-0.126794	0.373008	117870	0	0
ARHGAP22	0.107169	0.740884	167188	0.009942	0.023237
ARHGAP22-IT1	0.028449	0	156498	0.303764	0.418585
ARHGAP23	-0.010643	1.97321	148320	0.334723	0.447594
ARHGAP23P1	-0.000837	0	148253	0.170849	0.263081
ARHGAP24	-0.082246	0.874954	133691	0.000206	0.000699
ARHGAP25	0.053149	1.65161	159542	0.253303	0.361043
ARHGAP26	-0.136415	1.05179	137936	0.003563	0.009359
ARHGAP26-AS1	0.000102	0	139390	0.004466	0.011454
ARHGAP26-IT1	0.036383	0	148618	0.210833	0.311371
ARHGAP27	0.232368	1.79042	192564	0	0
ARHGAP27P1	0.056833	0.230449	180818	0	2e-06
ARHGAP27P2	0.064714	0.071214	159755	0.232596	0.337275
ARHGAP28	-0.044761	0.604594	145061	0.114894	0.191106
ARHGAP29	-0.140052	2.60695	137058	0.002076	0.005743
ARHGAP29-AS1	-0.126928	0.114634	100812	0	0
ARHGAP30	0.144227	2.61874	170012	0.001882	0.005247
ARHGAP31	-0.037329	2.28305	146220	0.174192	0.26724
ARHGAP31-AS1	0.224737	0.414352	195128	0	0
ARHGAP32	-0.181708	3.08143	130486	1.6e-05	6.6e-05
ARHGAP33	0.260199	1.66202	185642	0	0
ARHGAP35	-0.248712	4.07673	121526	0	0
ARHGAP36	-0.2363	0.027012	143587	0.059807	0.110448
ARHGAP39	0.340116	2.6447	198457	0	0
ARHGAP4	0.117084	2.12281	168868	0.00381	0.009939
ARHGAP40	-0.096501	0.66889	152983	0.929005	0.957634
ARHGAP42	-0.111623	1.0878	130473	1.6e-05	6.5e-05
ARHGAP42-AS1	0.014308	0.067914	155530	0.69723	0.779141
ARHGAP42P1	0.00428	0	155506	0.573159	0.674245
ARHGAP42P2	0.002633	0.014498	140377	0.011526	0.026456
ARHGAP42P3	0.000158	0	152646	0.537498	0.645275
ARHGAP42P4	0.000126	0	151076	0.272127	0.38253
ARHGAP42P5	7.9e-05	0	152675	0.714289	0.791549
ARHGAP44	0.045664	0.795684	156968	0.50986	0.620166
ARHGAP44-AS1	0.002363	0.005472	152728	0.884789	0.923124
ARHGAP45	-0.100746	2.62472	143182	0.053695	0.100999
ARHGAP5	-0.06767	2.19788	139252	0.007644	0.018424
ARHGAP5-AS1	0.024288	0.737687	154434	0.854742	0.89958
ARHGAP6	-0.104358	0.452384	111076	0	0
ARHGAP8	0.102399	0.600032	167322	0.009239	0.021786
ARHGAP9	0.024955	1.1124	156368	0.584922	0.685151
ARHGDIA	0.099374	5.71248	170169	0.001703	0.004791
ARHGDIB	-0.403899	6.9018	114639	0	0
ARHGDIG	0.154546	0.096397	175674	3e-05	0.000118
ARHGEF1	0.071721	3.33613	164598	0.036473	0.072422
ARHGEF10	0.015939	0.089024	143110	0.052017	0.098217
ARHGEF10L	0.09364	2.76559	165094	0.028908	0.059218
ARHGEF11	0.153944	3.51221	176760	1.2e-05	5.1e-05
ARHGEF12	-0.249053	3.28927	116342	0	0
ARHGEF15	-0.299583	1.69484	110802	0	0
ARHGEF16	-0.112433	2.53889	138318	0.004475	0.011473
ARHGEF17	-0.19052	2.94878	119822	0	0
ARHGEF17-AS1	-0.141238	0.390173	103602	0	0
ARHGEF18-AS1	-0.048214	0.313361	129214	5e-06	2.4e-05
ARHGEF19	0.19241	2.90646	175170	4.6e-05	0.000174
ARHGEF2	0.063726	3.74772	161178	0.147237	0.23445
ARHGEF2-AS1	0.002473	0.193898	155130	0.752505	0.822574
ARHGEF2-AS2	0.082006	0.418244	167078	0.010553	0.024497
ARHGEF25	-0.035954	0.822159	140381	0.014076	0.03155
ARHGEF26	0.221279	2.41946	175681	3e-05	0.000118
ARHGEF26-AS1	0.140354	0.218347	192529	0	0
ARHGEF28	-0.148464	1.15701	123968	0	0
ARHGEF3	-0.247687	3.09457	120236	0	0
ARHGEF3-AS1	0.0452	0	149724	0.318443	0.430072
ARHGEF33	0.037166	0.124262	157960	0.397985	0.513257
ARHGEF34P	-0.000706	0.876802	153122	0.949845	0.973677
ARHGEF35	-0.005252	1.67048	152834	0.906803	0.9407
ARHGEF37	-0.18917	2.8166	132613	9.1e-05	0.000328
ARHGEF38	-0.490799	1.33465	104836	0	0
ARHGEF38-IT1	-0.066184	0.203953	124744	0	0
ARHGEF39	0.451717	0.802731	246978	0	0
ARHGEF4	0.211763	0.401521	180710	0	2e-06
ARHGEF4-AS1	0.059998	0.011568	195954	0	0
ARHGEF40	-0.217387	2.73627	120928	0	0
ARHGEF5	-0.021822	2.04422	148730	0.374724	0.489429
ARHGEF6	-0.256599	3.35762	128992	4e-06	2e-05
ARHGEF7-AS1	0.012714	0	157229	0.302363	0.416982
ARHGEF7-AS2	-0.005782	0.015141	135180	0.000279	0.000924
ARHGEF7-IT1	0.011089	0	148655	0.239288	0.345442
ARHGEF9	0.162098	1.53027	176621	1.4e-05	5.7e-05
ARHGEF9-IT1	0.048886	0	161760	0.06442	0.117847
ARID1A	-0.031338	3.5153	144791	0.10368	0.175333
ARID1B	0.021424	1.72253	149509	0.458456	0.571173
ARID2	-0.066046	2.48785	139668	0.009623	0.022575
ARID3A	0.177714	1.3961	187007	0	0
ARID3B	0.080914	1.01789	173671	0.000148	0.000515
ARID3C	0.101256	0.1125	188350	0	0
ARID4A	-0.118279	2.24793	129266	6e-06	2.5e-05
ARID4B	0.007834	3.12324	154271	0.878746	0.91836
ARID5A	-0.247128	3.39194	129244	5e-06	2.4e-05
ARID5B	-0.077249	3.23079	139334	0.008002	0.019178
ARIH1	0.009071	2.33473	149175	0.421337	0.534451
ARIH2	0.12145	3.00466	177864	5e-06	2.1e-05
ARIH2OS	-0.102528	1.20104	135256	0.000632	0.001949
ARIH2P1	0.004475	0	172129	0.000166	0.000575
ARL1	0.298938	0.173511	164734	0.034236	0.068529
ARL10	0.034572	0.831674	152948	0.923786	0.953665
ARL11	-0.014482	1.01435	153183	0.958894	0.980589
ARL13A	0.043576	0.165558	157412	0.457941	0.570654
ARL13B	-0.004353	1.95514	146938	0.220937	0.323503
ARL14	0.066128	0.017922	180618	0	1e-06
ARL14EP	-0.122287	2.83254	124923	0	0
ARL14EPL	0.002399	0	170060	6.9e-05	0.000255
ARL14EPP1	0.032616	0	166546	0.004981	0.012614
ARL15	-0.431738	2.93932	99397	0	0
ARL16	0.162495	3.19554	182052	0	0
ARL17A	0.027841	0.21574	155408	0.714259	0.791538
ARL17B	0.04646	0.146786	164790	0.033373	0.067073
ARL2	-0.035136	3.39511	151636	0.732411	0.806566
ARL2-SNX15	0.00023	0	156596	0.336533	0.449515
ARL2BP	0.0112	0.135075	157089	0.495373	0.606452
ARL2BPP1	0.001545	0	153797	0.829115	0.88059
ARL2BPP2	0.000151	0	151528	0.052083	0.098332
ARL2BPP3	0.002622	0	155428	0.181164	0.275075
ARL2BPP4	0.009721	0	144191	0.059099	0.109336
ARL2BPP5	0.003952	0	155136	0.103614	0.175257
ARL2BPP6	0.002205	0	156207	0.066425	0.12106
ARL2BPP7	0.00125	0	154291	0.314688	0.430184
ARL2BPP8	0.001782	0	154862	0.241233	0.347672
ARL3	-0.418049	3.64139	96417.5	0	0
ARL4A	-0.060113	2.47453	148344	0.336939	0.449894
ARL4AP1	0.050587	0	156064	0.487762	0.599003
ARL4AP2	-0.011927	0.259483	150360	0.560824	0.666271
ARL4AP3	0.016544	0	157716	0.168736	0.260412
ARL4AP4	0.061808	0.171591	152539	0.862763	0.906039
ARL4AP5	0.064678	0.044674	186726	0	0
ARL4C	0.222506	3.70941	169614	0.002418	0.006592
ARL4D	-0.083532	2.24988	141898	0.029978	0.061107
ARL5A	-0.028777	2.49545	143440	0.059993	0.110727
ARL5AP1	0.001894	0	154013	0.525033	0.633946
ARL5AP2	0.006073	0	155065	0.522167	0.631618
ARL5AP3	-0.008889	0	140055	0.003834	0.009994
ARL5AP4	0.00076	0	154072	0.82758	0.879445
ARL5B	0.349582	2.62425	198922	0	0
ARL5C	0.004093	0.006119	160440	0.167916	0.259385
ARL6	-0.039442	1.43653	141073	0.020052	0.042969
ARL6IP1	0.275482	6.43119	192763	0	0
ARL6IP1P1	0.001266	0	155710	0.157163	0.246736
ARL6IP1P2	0.010411	0.03682	160410	0.171137	0.263463
ARL6IP1P3	0.007139	0	157148	0.40388	0.518692
ARL6IP4	0.010904	0.069014	171204	0.000862	0.002588
ARL6IP5	-0.256682	6.24742	109618	0	0
ARL6IP6	0.192842	2.35963	186868	0	0
ARL8A	0.058053	5.28253	167476	0.008491	0.020198
ARL8B	-0.037049	5.27181	148714	0.373109	0.487793
ARL9	0.498665	0.473475	203960	0	0
ARLNC1	0.004238	0	172590	7.8e-05	0.000284
ARMC1	0.356221	4.04519	207898	0	0
ARMC10	0.088666	3.45468	169630	0.002395	0.006535
ARMC10P1	0.001526	0.121281	151044	0.650427	0.742277
ARMC12	0.036738	0.30906	157030	0.502533	0.61321
ARMC2	0.079346	0.873576	166360	0.01542	0.034183
ARMC2-AS1	0.03098	0.175046	149042	0.382358	0.497678
ARMC3	-0.012114	0.276794	150886	0.629143	0.724308
ARMC5	-0.146476	1.91611	133320	0.000156	0.000542
ARMC6	0.259139	3.20163	198666	0	0
ARMC7	-0.065861	2.98245	142262	0.035551	0.070826
ARMC8	0.108799	2.41481	177688	5e-06	2.4e-05
ARMC8P1	0.004652	0	143286	0.021017	0.044779
ARMC9	-0.237349	1.8357	107147	0	0
ARMCX1	-0.497253	3.9295	105964	0	0
ARMCX2	-0.552021	3.87328	103565	0	0
ARMCX3	-0.24395	4.39804	116858	0	0
ARMCX3-AS1	-0.000505	0	152206	0.645175	0.738055
ARMCX4	-0.205362	0.8255	117558	0	0
ARMCX5	-0.100795	1.91715	128166	2e-06	1e-05
ARMCX5-GPRASP2	0.000448	0	152372	0.800382	0.85808
ARMCX6	-0.089253	2.82878	137320	0.002445	0.006661
ARMCX7P	-0.023042	0.023042	142091	0.028239	0.057981
ARMH1	0.008741	0.531868	149692	0.479548	0.591035
ARMH2	0.011953	0	178654	0	0
ARMH3	-0.081237	3.17703	130892	2.3e-05	9.1e-05
ARMH4	-0.142648	0.834225	125948	0	1e-06
ARMS2	-0.001517	0.025312	144278	0.071004	0.127986
ARMT1	-0.507418	4.81895	119399	0	0
ARNILA	0.117657	0.288418	175836	2.7e-05	0.000105
ARNT	-0.056689	3.77654	138960	0.006485	0.015952
ARNT2	-0.688762	2.77928	107316	0	0
ARPC1A	0.165124	3.33379	179953	1e-06	3e-06
ARPC1AP1	0.002339	0	155685	0.083619	0.146389
ARPC1B	0.061989	0.264596	184310	0	0
ARPC1BP1	0.022437	0	170872	0	0
ARPC2	0.081408	5.28016	170563	0.00132	0.003801
ARPC3	0.014086	5.75086	158942	0.303237	0.418002
ARPC3P1	0.085469	0.294194	179068	2e-06	7e-06
ARPC3P2	0.006677	0.05589	151507	0.710229	0.788327
ARPC3P5	0.015052	0.05165	165545	0.020846	0.044445
ARPC4	0.068523	4.79871	172613	0.000322	0.001055
ARPC4-TTLL3	0.000232	0	156844	0.398711	0.514029
ARPC5	0.206094	4.30686	194392	0	0
ARPC5L	0.238932	3.8977	196724	0	0
ARPIN	-0.072789	2.60509	140549	0.01536	0.034067
ARPP19	-0.144574	4.87971	128434	3e-06	1.2e-05
ARPP21	-0.024891	0.006047	125634	0	1e-06
ARPP21-AS1	-0.001502	0	150683	0.177089	0.270861
ARR3	-0.017969	0.24817	128492	3e-06	1.3e-05
ARRB1	-0.246461	2.41007	121231	0	0
ARRB2	0.120687	3.32778	173788	0.000135	0.000474
ARRDC1	0.073941	3.62814	162918	0.07569	0.135161
ARRDC1-AS1	0.052108	1.88778	162878	0.076967	0.137066
ARRDC2	-0.029216	2.82021	147342	0.250893	0.358214
ARRDC3	-0.03836	4.16454	146126	0.168636	0.260268
ARRDC3-AS1	-0.003082	0.086036	121877	0	0
ARRDC4	-0.259731	2.73435	122379	0	0
ARRDC5	0.037458	0.141694	166333	0.015632	0.034594
ARSA	-0.192001	3.5341	131204	2.9e-05	0.000115
ARSB	0.496999	0.143328	205744	0	0
ARSD	-0.36719	3.97763	111594	0	0
ARSDP1	-0.000351	0	145832	0.094065	0.161774
ARSF	0.054716	0.015997	157138	0.484166	0.595293
ARSFP1	0.000358	0	154012	0.157487	0.246717
ARSG	-0.417396	1.87655	104270	0	0
ARSH	0.003354	0.381948	145618	0.141023	0.226141
ARSI	-0.069053	1.23079	144644	0.097951	0.167509
ARSJ	-0.087686	0.87137	137958	0.003612	0.009478
ARSK	-0.050501	1.32011	141524	0.025052	0.052244
ARSL	-0.060643	0.779049	139166	0.007289	0.017674
ARSLP1	-0.008219	0	138660	0.001963	0.005455
ART1	0.014563	0.022545	151108	0.6521	0.743472
ART2BP	0.000605	0	153463	0.99624	1
ART2P	0.003055	0	155804	0.54983	0.656434
ART3	0.617002	0.057624	195123	0	0
ART5	-0.024388	0.3236	139606	0.009297	0.021905
ARTN	-0.06392	1.05214	146766	0.208994	0.309175
ARV1	-0.149968	3.96321	132799	0.000105	0.000375
ARVCF	0.051947	2.13055	159822	0.232148	0.336783
ARX	0.065876	0.063365	165450	0.024134	0.050601
AS3MT	0.000338	0	149861	0.347899	0.461812
ASAH1	-0.604817	4.20913	98660	0	0
ASAH1-AS1	-0.041827	0.262132	116252	0	0
ASAH2	0.00257	0.169156	150277	0.55038	0.656896
ASAH2B	0.078268	0.873656	171172	0.000881	0.00264
ASAP1	0.279925	3.13724	188656	0	0
ASAP1-IT2	0.072541	0.09356	170832	0.001105	0.003237
ASAP2	0.270486	1.92966	185144	0	0
ASAP3	-0.103652	3.48709	137870	0.003425	0.009035
ASB1	-0.094697	1.95244	132574	8.8e-05	0.000319
ASB10	0.0028	0	166920	2.8e-05	0.00011
ASB11	0.002808	0.0054	159086	0.259593	0.368023
ASB12	0.036089	0.09356	158060	0.387305	0.502645
ASB13	-0.359128	4.61395	118120	0	0
ASB14	-0.001776	0.276497	129392	6e-06	2.7e-05
ASB15	-0.007302	0.006334	133447	0.000117	0.000415
ASB15-AS1	0.000915	0	147470	0.085519	0.149178
ASB16	-0.088027	0.779302	132922	0.000115	0.000409
ASB16-AS1	-0.039655	1.88027	143758	0.068558	0.124292
ASB17	0.002618	0	154836	0.577329	0.678262
ASB18	0.010334	0	162177	0.025747	0.053422
ASB2	0.039931	0.329411	162756	0.080871	0.142791
ASB3	-0.019205	0.545952	144861	0.935717	0.962957
ASB4	-0.002637	0.030265	145294	0.124587	0.204534
ASB5	-0.012604	0	151830	0.734338	0.808226
ASB6	0.08276	2.79623	172481	0.000355	0.001151
ASB7	-0.002053	2.42346	147520	0.264872	0.374351
ASB8	-0.122123	3.46524	128653	3e-06	1.5e-05
ASB9	0.004942	0.793063	150892	0.630078	0.725095
ASB9P1	0.047296	0.069564	164182	0.04309	0.083681
ASCC1	0.153922	2.5438	186011	0	0
ASCC2	0.144508	3.77828	183788	0	0
ASCC3	0.136609	2.6387	169843	0.002095	0.005791
ASCL1	-0.165841	0.028074	148313	0.328498	0.440867
ASCL2	0.341871	1.09822	180942	0	1e-06
ASCL3	0.013191	0	157432	0.391896	0.507462
ASCL4	0.049915	0.027084	146178	0.167581	0.258996
ASCL5	0.030086	0.054292	185714	0	0
ASDURF	0.00142	0	155879	0.299615	0.413743
ASF1A	0.203857	3.30886	183233	0	0
ASF1B	0.807253	3.77337	230069	0	0
ASGR1	0.045662	0.259785	176128	2.1e-05	8.4e-05
ASGR2	-0.029553	0.214809	146980	0.223926	0.327121
ASH1L	-0.083207	3.5133	139049	0.006822	0.016671
ASH1L-AS1	0.110058	1.22481	174521	7.7e-05	0.000281
ASH1L-IT1	0.067069	0.047259	170860	0.000641	0.001975
ASH2L	0.064433	3.67942	154676	0.819177	0.872926
ASH2LP1	0.002656	0	159663	0.038383	0.075715
ASH2LP2	0.000782	0	157574	0.036647	0.072709
ASH2LP3	0.01639	0	181132	0	0
ASIC1	0.126876	0.867936	173289	0.000196	0.00067
ASIC3	0.097584	0.634826	163773	0.052782	0.099498
ASIC4	0.023187	0.029135	182560	0	0
ASIC5	0.021926	0	169425	0.000597	0.001852
ASIP	0.058515	0.17594	179050	2e-06	7e-06
ASL	-0.03691	1.69417	148597	0.361436	0.475842
ASLP1	0.067735	0.280006	172350	0.000389	0.001254
ASNS	0.055339	0.170246	176533	1.5e-05	6.1e-05
ASNSD1	0.00735	3.00986	151029	0.648399	0.740527
ASNSP1	0.120366	0	189533	0	0
ASNSP3	0.03225	0.043834	169982	0.001745	0.004897
ASNSP4	0.009576	0	162392	0.000219	0.000741
ASNSP6	0.003645	0	155798	0.321917	0.43372
ASPA	-0.114621	0.20658	104984	0	0
ASPDH	0.009661	0.107487	151354	0.692925	0.77536
ASPG	0.0313	0.059216	159670	0.243478	0.35009
ASPH	-0.114221	3.68789	141876	0.02966	0.060544
ASPHD1	0.013283	0.982692	150524	0.581764	0.682362
ASPHD2	-0.042501	0.923986	143844	0.071077	0.128094
ASPM	0.900362	1.77043	243794	0	0
ASPN	-0.800187	4.89467	113142	0	0
ASPRV1	-0.033575	0.696973	140625	0.015975	0.035255
ASPSCR1	0.136917	1.86235	176990	1e-05	4.2e-05
ASRGL1	0.076069	0.785216	159849	0.230173	0.334482
ASS1	0.378967	4.69851	175649	3.1e-05	0.000121
ASS1P1	0.053121	0.114367	181692	0	1e-06
ASS1P10	0.002011	0.021693	145615	0.132532	0.214931
ASS1P11	0.011187	0	160612	0.146495	0.233499
ASS1P13	0.008151	0.025738	153011	0.932287	0.960185
ASS1P14	0.007104	0	173392	8e-06	3.3e-05
ASS1P2	0.037389	0.127171	176729	1.2e-05	5.2e-05
ASS1P3	0.007783	0	163562	0.031382	0.063545
ASS1P4	0.001492	0	159662	0.025952	0.053799
ASS1P5	0.002736	0	161042	0.043468	0.084322
ASS1P6	0.000853	0	158044	0.066343	0.120927
ASS1P7	0.003953	0	163594	0.007258	0.017609
ASS1P8	0.006022	0	161650	0.009081	0.021458
ASS1P9	0.006938	0	167912	0.002286	0.006264
ASTE1	-0.058634	1.84882	135577	0.000787	0.002382
ASTL	-0.018318	0.20858	139812	0.010405	0.024183
ASTN1	-0.036289	0.078679	132217	6.7e-05	0.000246
ASTN2	-0.545117	1.58487	101606	0	0
ASTN2-AS1	0.029578	0	148878	0.319308	0.430895
ASXL1	0.202592	2.84478	194790	0	0
ASXL2	0.011258	2.41773	148376	0.340066	0.45329
ASXL3	0.00243	0.042364	129236	5e-06	2.4e-05
ASXL3-DT	0.000614	0	151824	0.304609	0.419435
ASZ1	0.023049	0	169985	0.000104	0.000371
ATAD1	-0.108001	3.72443	138246	0.004288	0.011045
ATAD2	0.85913	3.51292	232771	0	0
ATAD2B	0.244401	1.67773	200966	0	0
ATAD3A	0.35269	2.80125	198524	0	0
ATAD3B	0.344	1.45972	200756	0	0
ATAD3C	-0.190686	1.2253	133252	0.000148	0.000517
ATAD5	0.440295	1.06454	233146	0	0
ATAT1	0.28165	2.29684	198900	0	0
ATCAY	0.011739	0.004753	166794	0.010021	0.023397
ATD	-0.047832	1.60931	138858	0.00612	0.015163
ATE1	-0.163818	3.03655	118134	0	0
ATE1-AS1	0.026989	0.496769	149656	0.475415	0.587393
ATF1	-0.058633	3.17962	138720	0.005653	0.014139
ATF1P1	0.001678	0	153206	0.882408	0.921044
ATF2	-0.037649	3.45601	139035	0.006768	0.016554
ATF3	-0.083229	2.89736	152087	0.796922	0.855165
ATF4	0.190804	6.61032	183462	0	0
ATF4P1	0.000495	0	154882	0.641128	0.734611
ATF4P2	0.000623	0	156080	0.399558	0.514892
ATF4P3	0.040163	0.203577	176934	1e-05	4.4e-05
ATF4P4	0.019606	0.096869	176026	2.3e-05	9.1e-05
ATF5	0.110147	3.84887	169366	0.002819	0.007578
ATF6	-0.08951	3.97351	136384	0.001346	0.00387
ATF6B	0.126951	4.95371	180847	0	1e-06
ATF7	-0.113389	2.631	121784	0	0
ATF7-NPFF	-0.008276	0.0782	143856	0.071398	0.128598
ATF7IP	0.17009	3.35816	178648	2e-06	1.1e-05
ATF7IP2	0.098156	1.22916	164474	0.0386	0.076092
ATG10	-0.024963	1.27795	142870	0.046826	0.089745
ATG10-AS1	0.038596	0	155413	0.472056	0.584333
ATG10-IT1	0.018432	0	152762	0.816573	0.870771
ATG101	0.060873	2.69527	166916	0.011506	0.026422
ATG12	-0.09068	2.63141	131044	2.6e-05	0.000102
ATG12P2	0.054511	0.058109	152726	0.886955	0.925026
ATG13	-0.03326	3.88919	145621	0.141177	0.226353
ATG14	-0.127107	2.82463	124698	0	0
ATG16L1	-0.067557	3.22473	141818	0.028846	0.059103
ATG16L2	0.045749	1.60504	157832	0.411591	0.526119
ATG2A	-0.025489	2.5722	144420	0.08971	0.155356
ATG2B	-0.193916	2.11137	116162	0	0
ATG3	0.13576	3.19583	188808	0	0
ATG3P1	0.00366	0	153508	0.972728	0.991449
ATG4A	-0.038436	2.8135	144506	0.092787	0.159931
ATG4AP1	-0.000783	0	151542	0.193308	0.290296
ATG4B	0.110963	3.03958	174952	5.4e-05	0.000204
ATG4C	0.06319	2.39508	163727	0.053847	0.101242
ATG4D	0.017842	2.82915	156999	0.50619	0.616741
ATG5	0.186339	3.03431	183180	0	0
ATG7	-0.012159	2.17406	150254	0.547566	0.654484
ATG9A	0.106471	2.73092	168928	0.003678	0.009633
ATG9B	0.148797	0.381837	193961	0	0
ATIC	0.059452	5.07394	166279	0.016073	0.035433
ATL1	-0.107681	1.09187	131892	5.1e-05	0.000194
ATL2	0.473018	3.48141	208174	0	0
ATL3	-0.040848	4.27352	143349	0.057693	0.107275
ATMIN	0.111624	3.76207	174155	0.000102	0.000365
ATN1	0.061107	5.52847	163253	0.065905	0.120233
ATOH1	0.000865	0	155825	0.399364	0.514724
ATOH7	0.065872	0.030266	182911	0	0
ATOH8	-0.148	0.204579	118724	0	0
ATOSA	-0.565126	3.09761	101750	0	0
ATOSB	-0.039553	2.19719	142464	0.039008	0.07679
ATOSBP1	0.003454	0	158070	0.322048	0.433883
ATOX1	-0.063893	3.54096	148390	0.341351	0.454703
ATP10A	-0.078275	0.933874	134636	0.000409	0.001312
ATP10B	0.039424	0.019631	181784	0	1e-06
ATP10D	-0.159921	1.78946	127400	1e-06	5e-06
ATP11A	0.283011	1.61817	183016	0	0
ATP11A-AS1	0.03263	0	163604	0.016678	0.036594
ATP11AUN	0.001491	0	157124	0.407239	0.521944
ATP11B	0.31914	2.61645	188010	0	0
ATP11C	0.356178	2.16845	202852	0	0
ATP12A	0.041546	0.014641	170883	0.000987	0.002927
ATP13A1	0.122155	3.60053	178910	2e-06	8e-06
ATP13A2	-0.146242	3.87732	136969	0.001962	0.005453
ATP13A3	0.208455	3.29897	181190	0	1e-06
ATP13A3-DT	-0.002357	0.481247	145694	0.144945	0.231411
ATP13A4	0.004907	0.338396	149080	0.41111	0.525654
ATP13A4-AS1	0.027516	0	167952	0.000377	0.001218
ATP13A5	0.330183	0.172168	187618	0	0
ATP13A5-AS1	0.049251	0	188953	0	0
ATP1A1	0.021892	4.82152	149653	0.475009	0.587017
ATP1A1-AS1	-0.034137	0.518132	129682	8e-06	3.5e-05
ATP1A2	-0.203835	0.30492	105815	0	0
ATP1A3	0.01641	0.038225	162879	0.076896	0.136957
ATP1A4	-0.33516	0.370834	108640	0	0
ATP1B1	-0.499774	5.97607	115006	0	0
ATP1B1P1	0.043701	0.072037	163777	0.052446	0.098944
ATP1B2	-0.123569	0.615605	118031	0	0
ATP1B3	0.338605	4.99206	198744	0	0
ATP1B3-AS1	0.097799	0.375346	170944	0.001025	0.003027
ATP1B3P1	0.011096	0	170269	0.000627	0.001937
ATP1B4	-0.002813	0	156818	0.460311	0.573077
ATP23	0.170917	1.54878	193306	0	0
ATP2A1	0.128621	0.343067	198250	0	0
ATP2A1-AS1	0.189153	0.44212	192578	0	0
ATP2A2	0.151906	4.54441	173592	0.000157	0.000544
ATP2A3	-0.234313	3.53075	136382	0.001345	0.003866
ATP2B1	0.003291	2.8308	153530	0.989214	1
ATP2B1-AS1	-0.022932	0.451646	142476	0.039213	0.077134
ATP2B2	0.045925	0.03991	163539	0.058388	0.108264
ATP2B2-IT1	0.001412	0	154564	0.343157	0.456694
ATP2B2-IT2	0.001636	0	153751	0.872415	0.913303
ATP2B3	0.034056	0.004322	191633	0	0
ATP2B4	-0.041068	4.11932	146167	0.17103	0.263309
ATP2C1	0.232327	4.17283	189457	0	0
ATP2C2	0.032389	1.4822	159506	0.256162	0.364206
ATP2C2-AS1	0.059469	0.104068	190062	0	0
ATP4A	0.015032	0.007626	171230	0.000646	0.001989
ATP4B	0.029714	0.016996	171346	0.000549	0.001716
ATP5F1A	-0.084658	5.43435	138185	0.004135	0.010695
ATP5F1AP1	0.003471	0	156908	0.264689	0.374132
ATP5F1AP10	-5.6e-05	0	150562	0.200186	0.298781
ATP5F1AP2	0.011863	0.041453	159304	0.25159	0.359044
ATP5F1AP3	0.007003	0.056653	165356	0.025413	0.052812
ATP5F1AP4	0.00075	0	151526	0.231442	0.336012
ATP5F1AP7	0.000156	0	152501	0.67017	0.756327
ATP5F1AP8	0.000144	0	154051	0.765563	0.832143
ATP5F1B	0.068343	7.93494	171054	0.000954	0.002836
ATP5F1BP1	0.001798	0	157036	0.312503	0.428045
ATP5F1C	0.32967	6.21475	206273	0	0
ATP5F1CP1	0.024432	0.036468	181268	0	1e-06
ATP5F1D	-0.184588	4.23258	139966	0.011305	0.026004
ATP5F1E	0.102859	5.48839	173425	0.000178	0.000611
ATP5F1EP1	-0.007756	0	141955	0.009822	0.022983
ATP5F1EP2	0.065116	1.09923	161971	0.109964	0.184195
ATP5IF1	-0.109195	5.09101	138994	0.006615	0.016225
ATP5MC1	0.201653	4.3668	174989	5.3e-05	0.000199
ATP5MC1P1	0.028976	0	162610	0.054567	0.102376
ATP5MC1P3	0.009261	0	149439	0.400235	0.515485
ATP5MC1P4	0.243871	0.538886	200992	0	0
ATP5MC1P5	0.003809	0	156052	0.448313	0.561322
ATP5MC1P6	0.047816	0	165334	0.008322	0.019849
ATP5MC1P7	0.003123	0	157929	0.233116	0.337871
ATP5MC1P8	0.003103	0	157898	0.066235	0.120769
ATP5MC2	-0.255574	6.14465	116856	0	0
ATP5MC2P1	-0.001056	0.038436	145571	0.114373	0.190388
ATP5MC2P3	0.046098	0	156308	0.541665	0.648909
ATP5MC2P4	-0.014792	0.117096	142320	0.035923	0.071474
ATP5MC3	0.169869	5.20305	192041	0	0
ATP5ME	-0.052358	3.21943	153118	0.949172	0.973357
ATP5MF	0.205354	3.71044	182602	0	0
ATP5MF-PTCD1	0.010318	0.016068	187824	0	0
ATP5MFP1	0.023582	0	167666	7e-06	3e-05
ATP5MFP3	-0.002065	0	149040	0.001562	0.004431
ATP5MFP4	0.041008	0.14019	157264	0.4715	0.583806
ATP5MFP5	0.043816	0.076149	178614	1e-06	4e-06
ATP5MFP6	0.028648	0	154353	0.704893	0.784731
ATP5MG	-0.072307	2.87889	139072	0.006913	0.016867
ATP5MGL	0.022252	0.028711	160002	0.20602	0.305693
ATP5MGP2	0.007822	0	157280	0.399151	0.514498
ATP5MGP3	0.011352	0	162056	0.069751	0.126105
ATP5MGP4	0.007192	0	155992	0.28054	0.392078
ATP5MGP5	0.000759	0	153191	0.788477	0.848989
ATP5MGP6	0.025185	0	159687	0.007605	0.018343
ATP5MGP7	0.004503	0	155960	0.160494	0.250157
ATP5MJ	0.081422	4.12986	169698	0.002294	0.006283
ATP5MK	0.162405	5.68516	180686	0	2e-06
ATP5MKP1	0.070662	0.170246	167574	0.007316	0.017733
ATP5PB	0.018457	5.45948	156938	0.513544	0.62369
ATP5PBP1	0.04184	0	158695	0.229973	0.334299
ATP5PBP2	0.004249	0	160152	0.001128	0.003296
ATP5PBP3	0.029611	0	169999	9e-05	0.000326
ATP5PBP4	0.000357	0	153183	0.764067	0.830965
ATP5PBP6	0.001517	0	151762	0.64882	0.74082
ATP5PBP7	0.012938	0	150066	0.422673	0.535928
ATP5PBP8	0.014642	0.031254	147351	0.225476	0.32891
ATP5PD	0.078553	4.71674	167057	0.01067	0.024734
ATP5PDP1	0.006607	0	160282	0.083173	0.14574
ATP5PDP2	0.019975	0.0321	167244	0.005692	0.014225
ATP5PDP3	0.013632	0	170043	4e-06	1.8e-05
ATP5PDP4	0.169119	0.462262	174756	6.4e-05	0.000236
ATP5PF	0.033852	4.69853	162993	0.073414	0.131702
ATP5PFP1	0.006774	0	160442	0.110726	0.185271
ATP5PO	0.015009	3.03574	160005	0.218995	0.321137
ATP5POP1	0.001554	0	155458	0.620456	0.716943
ATP6	0.063779	11.6186	166648	0.013263	0.029943
ATP6AP1	-0.133809	5.7357	138222	0.004228	0.010908
ATP6AP1-DT	-0.152833	3.31101	140232	0.013021	0.029444
ATP6AP1L	-0.143569	0.991172	115431	0	0
ATP6AP2	-0.180125	4.54619	122584	0	0
ATP6V0A1	-0.139075	2.91117	130062	1.1e-05	4.7e-05
ATP6V0A2	0.104896	1.30323	177564	6e-06	2.7e-05
ATP6V0A4	0.499312	0.588613	191066	0	0
ATP6V0B	0.018345	5.47653	160916	0.161408	0.251359
ATP6V0C	0.015738	0.117828	161129	0.149781	0.23777
ATP6V0CP1	0.034328	0	159750	0.180478	0.274291
ATP6V0CP2	0.010907	0	149738	0.158096	0.24704
ATP6V0CP3	-0.001994	0.05596	149052	0.397883	0.513159
ATP6V0CP4	0.072516	0.047748	174665	3.3e-05	0.00013
ATP6V0D1	-0.034828	3.62871	151704	0.741899	0.813953
ATP6V0D1-DT	0.046025	0.488926	171034	0.000967	0.002871
ATP6V0D2	-0.051545	0.282143	147798	0.287937	0.400367
ATP6V0E1	-0.198956	6.80184	119093	0	0
ATP6V0E1P1	0.071484	0	153109	0.932871	0.960664
ATP6V0E1P2	-0.00672	0.069358	142078	0.023128	0.048755
ATP6V0E1P3	0.036077	0	170400	2e-06	8e-06
ATP6V0E1P4	0.003504	0	152712	0.709947	0.788056
ATP6V0E2	-0.051547	3.0267	150160	0.535876	0.643806
ATP6V0E2-AS1	0.029251	0.716595	155740	0.668302	0.754915
ATP6V1A	0.008213	4.5407	153369	0.986742	1
ATP6V1B1	0.014991	0.175812	155487	0.703286	0.783655
ATP6V1B1-AS1	0.026868	0	174530	2.1e-05	8.5e-05
ATP6V1B2	-0.075233	3.85973	141690	0.027131	0.055937
ATP6V1C1	0.187454	4.05647	178391	3e-06	1.3e-05
ATP6V1C2	0.586142	0.497332	221808	0	0
ATP6V1D	-0.136904	4.05094	124964	0	1e-06
ATP6V1E1	-0.097744	5.22413	135264	0.000635	0.001958
ATP6V1E1P1	0.009778	0.027579	157014	0.479752	0.591088
ATP6V1E2	0.182582	1.19295	186234	0	0
ATP6V1F	0.140089	6.20395	179842	1e-06	4e-06
ATP6V1FNB	0.0318	0.201571	169634	0.002388	0.006518
ATP6V1G1	-0.130894	5.5219	132458	8e-05	0.000294
ATP6V1G1P2	0.006529	0	151088	0.626121	0.721652
ATP6V1G1P3	0.020831	0	167404	0.000125	0.000441
ATP6V1G1P4	0.031568	0	158618	0.208398	0.308498
ATP6V1G1P5	0.001091	0	156204	0.084445	0.147567
ATP6V1G1P6	0.029129	0	158188	0.063486	0.116334
ATP6V1G1P7	0.001317	0	153460	0.998821	1
ATP6V1G2	-0.139924	0.532716	120530	0	0
ATP6V1G3	-0.000231	0	144468	0.027606	0.056808
ATP6V1H	0.02953	3.88762	159296	0.273085	0.38357
ATP7A	-0.117865	1.86192	132530	8.5e-05	0.00031
ATP7B	-0.232208	1.12965	120621	0	0
ATP7BP1	0.000779	0	154021	0.629569	0.724737
ATP8	0.147469	9.75058	164632	0.035906	0.071442
ATP8A1	0.042797	1.08325	158196	0.373714	0.488505
ATP8A1-DT	0.015679	0	174632	3e-06	1.5e-05
ATP8A2	0.013185	0.287236	139374	0.008184	0.019566
ATP8A2P1	-1.76194	4.03119	88793	0	0
ATP8A2P2	0.031551	0	144994	0.07982	0.141274
ATP8A2P3	0.007385	0	157454	0.374233	0.489041
ATP8B1	-0.456744	3.71212	111002	0	0
ATP8B1-AS1	0.053203	0.616122	162711	0.082335	0.1449
ATP8B2	-0.273765	2.69889	120840	0	0
ATP8B3	-0.077902	0.400756	123386	0	0
ATP8B4	-0.066309	0.421641	119644	0	0
ATP8B5P	0.015449	0.030407	158146	0.378725	0.493729
ATP9A	0.244092	4.17384	180450	0	2e-06
ATP9B	-0.108708	1.39031	117804	0	0
ATPAF1	-0.164673	3.56232	118742	0	0
ATPAF2	-0.119751	1.60032	126518	0	2e-06
ATPSCKMT	-0.022152	2.52297	149728	0.4837	0.59481
ATR	-0.000604	0	149251	0.207863	0.307885
ATRAID	-0.069316	5.6272	142962	0.048759	0.092887
ATRIP	-0.168865	2.24184	121510	0	0
ATRN	-0.007257	3.71235	149216	0.425851	0.539195
ATRNL1	-0.137769	0.234378	130517	1.7e-05	6.8e-05
ATRX	-0.055846	2.52376	139340	0.008031	0.019239
ATXN1	-0.168714	2.06797	121942	0	0
ATXN10	-0.061203	4.62481	140704	0.016636	0.036513
ATXN1L	0.140025	2.83098	170152	0.001722	0.004841
ATXN2	0.031863	1.993	155064	0.763066	0.830479
ATXN2-AS	0.064325	0.345283	172174	0.000441	0.001405
ATXN2L	0.248789	4.35846	197856	0	0
ATXN3	0.004379	1.83879	148478	0.3498	0.463909
ATXN3L	0.001736	0	155123	0.295523	0.408987
ATXN7	0.018654	1.72803	149270	0.431656	0.544992
ATXN7L1	0.030414	1.25481	152330	0.832337	0.882829
ATXN7L2	0.255433	0.993674	205153	0	0
ATXN7L3	0.089131	3.98848	171120	0.000912	0.002725
ATXN7L3-AS1	-0.079331	1.13754	137651	0.002998	0.008004
ATXN7L3B	0.095863	4.38661	168456	0.004862	0.012348
ATXN7L3P1	0.000165	0	152912	0.766749	0.832917
ATXN8OS	-0.02367	0	145380	0.05119	0.096887
AUH	-0.234208	2.79714	107775	0	0
AUNIP	0.66017	1.28354	241701	0	0
AUP1	0.124512	5.80431	181295	0	1e-06
AURKA	1.18798	3.05728	259034	0	0
AURKAIP1	-0.020531	5.18752	156714	0.541083	0.648385
AURKAP1	0.020917	0.019275	175970	1.2e-05	4.9e-05
AURKAP2	0.035841	0	162424	0.03262	0.065743
AURKB	1.22054	2.43838	254270	0	0
AURKBP1	0.005691	0	171101	2e-06	1.1e-05
AURKC	0.019578	0.54582	159452	0.260432	0.369056
AUTS2	-0.014437	2.2345	151620	0.73001	0.804602
AVEN	0.129256	1.87038	180238	0	3e-06
AVIL	0.084036	0.844225	167506	0.008349	0.019906
AVL9	0.118127	2.65551	168859	0.003832	0.00999
AVP	0.000224	0	155564	0.539117	0.646739
AVPI1	-0.134726	2.86917	131866	5e-05	0.00019
AVPR1A	-0.061772	0.905852	142210	0.034688	0.069305
AVPR1B	0.014787	0.005759	175492	2.3e-05	9.3e-05
AVPR2	-0.205643	0.334225	115494	0	0
AWAT1	-0.013205	0.014927	132914	5.5e-05	0.000205
AWAT2	0.107112	0.016924	190448	0	0
AXDND1	0.010089	0.043694	145698	0.145122	0.231667
AXIN1	0.160748	3.00361	180438	0	2e-06
AXIN2	-0.231662	1.35887	114946	0	0
AXL	-0.284138	3.60606	119015	0	0
AZGP1	-0.991735	8.18422	106575	0	0
AZGP1P1	-0.547091	1.84543	111293	0	0
AZGP1P2	-0.198557	0.237073	112421	0	0
AZI2	0.045031	1.86207	158300	0.363266	0.477567
AZIN1	0.378952	5.44209	199104	0	0
AZU1	-0.106922	0.251749	122042	0	0
AZU1P1	0.000138	0	153458	1	1
B2M	-0.045101	8.54625	151104	0.658558	0.746957
B3GALNT1	0.096233	2.2836	168470	0.004823	0.012265
B3GALNT1P1	0.041173	0	156290	0.540641	0.648029
B3GALNT2	0.24216	1.85092	202679	0	0
B3GALNT2P1	0.001914	0	155990	0.332329	0.445063
B3GALT1	-0.017143	0.040752	139618	0.009358	0.022029
B3GALT1-AS1	0.027317	0	166080	0.00831	0.01983
B3GALT2	0.043011	0.085085	146842	0.214209	0.315482
B3GALT4	-0.188269	2.56011	131184	2.9e-05	0.000114
B3GALT5	0.035167	0.630124	158260	0.367293	0.481749
B3GALT5-AS1	0.015018	0.216983	150394	0.565206	0.66847
B3GALT6	-0.15785	3.55501	129726	8e-06	3.6e-05
B3GALT9	0.003752	1.21238	149717	0.48247	0.593641
B3GAT1	0.104107	0.064538	181512	0	1e-06
B3GAT1-DT	-0.020466	0.010637	150767	0.611724	0.70949
B3GAT2	0.029284	0.072586	168866	0.003815	0.00995
B3GAT3	0.041228	4.20841	161966	0.110153	0.184457
B3GAT3P1	0.010705	0.122474	163370	0.062713	0.115063
B3GLCT	-0.014712	2.0245	148871	0.389136	0.504599
B3GNT2	0.050402	4.16381	161067	0.153116	0.242066
B3GNT2P1	0.001292	0	156584	0.099406	0.169616
B3GNT3	0.387408	0.882938	183353	0	0
B3GNT4	0.134927	0.113634	214230	0	0
B3GNT5	0.40299	0.568324	184278	0	0
B3GNT6	-0.002836	0	152142	0.779516	0.842595
B3GNT7	0.423495	1.06877	193970	0	0
B3GNT8	-0.215827	1.14936	122750	0	0
B3GNT9	-0.225955	2.33242	120760	0	0
B3GNTL1	0.115231	0.798258	179506	1e-06	5e-06
B3GNTL1P1	0.020067	0	155862	0.479283	0.590817
B3GNTL1P2	0.002136	0	154578	0.336864	0.449809
B4GALNT1	0.225983	0.385486	183995	0	0
B4GALNT2P1	0.00203	0	155662	0.086933	0.151166
B4GALNT3	-0.221409	2.2068	133482	0.000176	0.000607
B4GALNT4	0.042448	2.99819	159431	0.262106	0.371051
B4GALT1	-0.128215	5.94179	143044	0.050549	0.095857
B4GALT1-AS1	-0.006433	0.27041	143690	0.06664	0.121399
B4GALT2	0.219209	3.66641	187573	0	0
B4GALT3	0.209657	4.34938	184025	0	0
B4GALT4	0.113165	2.16795	177386	7e-06	3.1e-05
B4GALT4-AS1	0.021661	0	159444	0.169987	0.261982
B4GALT5	0.433506	4.26486	207560	0	0
B4GALT6	0.072528	0.678252	159890	0.227197	0.331014
B4GALT7	-0.115282	2.74529	134408	0.000348	0.00113
B4GAT1	-0.261118	3.67189	115261	0	0
B4GAT1-DT	0.014443	0.650948	149394	0.445473	0.558406
B9D1	-0.163957	1.17642	123500	0	0
B9D2	-0.2382	1.93376	115629	0	0
BAALC	0.053931	0.378456	155106	0.75706	0.825968
BAALC-AS1	0.112972	0.368489	187480	0	0
BAALC-AS2	0.02666	0.087259	163862	0.049392	0.093954
BAAT	0.00027	0.029347	168181	0.005701	0.014245
BABAM1	0.12634	3.06032	181684	0	1e-06
BABAM2	-0.06886	3.4366	136524	0.001475	0.004205
BACE1	-0.076038	1.83677	135481	0.000737	0.002244
BACE1-AS	0.021593	0.906044	155827	0.656521	0.745903
BACE2	0.162485	3.11456	167945	0.006527	0.01604
BACH1	0.433358	0.972509	223735	0	0
BACH1-AS1	-0.074512	0.236952	138802	0.005924	0.014745
BACH1-IT2	0.058446	0.114966	158098	0.383613	0.498991
BACH1-IT3	0.061617	0	157369	0.257246	0.365336
BACH2	-0.026914	0.525668	147998	0.30527	0.420102
BAD	-0.137117	2.60126	139552	0.009026	0.021346
BAG1	-0.438855	3.65406	102990	0	0
BAG2	0.194128	1.07252	165730	0.021214	0.04515
BAG3	-0.034329	4.94474	147774	0.285898	0.398094
BAG4	0.011223	2.96464	149368	0.442623	0.555644
BAG5	0.032142	3.76966	155740	0.668302	0.754894
BAG6	0.137184	5.26176	183606	0	0
BAGE2	0.042224	0	165070	0.004693	0.01197
BAHCC1	0.066392	1.3374	157520	0.445697	0.5586
BAHD1	-0.01316	2.8707	147006	0.225719	0.329205
BAIAP2	-0.015855	2.4929	151282	0.682919	0.76701
BAIAP2-DT	-0.245519	3.03629	121671	0	0
[truncated: 38,409 more rows]
