# Supplementary material for: Discovery of epigenetically silenced tumour suppressor genes in aggressive breast cancer through a computational approach
Source: NAR Cancer. 2025 Jun 18;7(2):zcaf020. doi: 10.1093/narcan/zcaf020 (PMC12203794; doi:10.1093/narcan/zcaf020)
Supplement: zcaf020_Supplemental_Files [file zcaf020_supplemental_files.zip › Supplementary_Table_S6.xlsx]

## Sheet: Clinical data
id_sample	source	dataset_type	technology	organism	sex	sample_type	sample_condition	tissue	molecular_subtype
EPSM01	CRB-CLB BB-0033-00050	Validation cohort	RNA-seq	Homo sapiens	F	Breast cancer	Frozen	Breast	Luminal-A
EPSM02	CRB-CLB BB-0033-00050	Validation cohort	RNA-seq	Homo sapiens	F	Breast cancer	Frozen	Breast	Luminal-B
EPSM03	CRB-CLB BB-0033-00050	Validation cohort	RNA-seq	Homo sapiens	F	Breast cancer	Frozen	Breast	Luminal-A
EPSM04	CRB-CLB BB-0033-00050	Validation cohort	RNA-seq	Homo sapiens	F	Breast cancer	Frozen	Breast	Luminal-A
EPSM05	CRB-CLB BB-0033-00050	Validation cohort	RNA-seq	Homo sapiens	F	Breast cancer	Frozen	Breast	Luminal-B
EPSM06	CRB-CLB BB-0033-00050	Validation cohort	RNA-seq	Homo sapiens	F	Breast cancer	Frozen	Breast	Luminal-A
EPSM07	CRB-CLB BB-0033-00050	Validation cohort	RNA-seq	Homo sapiens	F	Breast cancer	Frozen	Breast	HER2-enriched
EPSM08	CRB-CLB BB-0033-00050	Validation cohort	RNA-seq	Homo sapiens	F	Breast cancer	Frozen	Breast	Luminal-A
EPSM09	CRB-CLB BB-0033-00050	Validation cohort	RNA-seq	Homo sapiens	F	Breast cancer	Frozen	Breast	Luminal-A
EPSM10	CRB-CLB BB-0033-00050	Validation cohort	RNA-seq	Homo sapiens	F	Breast cancer	Frozen	Breast	Luminal-B
EPSM11	CRB-CLB BB-0033-00050	Validation cohort	RNA-seq	Homo sapiens	F	Breast cancer	Frozen	Breast	Luminal-B
EPSM12	CRB-CLB BB-0033-00050	Validation cohort	RNA-seq	Homo sapiens	F	Breast cancer	Frozen	Breast	Basal-like
EPSM13	CRB-CLB BB-0033-00050	Validation cohort	RNA-seq	Homo sapiens	F	Breast cancer	Frozen	Breast	HER2-enriched
EPSM14	CRB-CLB BB-0033-00050	Validation cohort	RNA-seq	Homo sapiens	F	Breast cancer	Frozen	Breast	Luminal-A
EPSM15	CRB-CLB BB-0033-00050	Validation cohort	RNA-seq	Homo sapiens	F	Breast cancer	Frozen	Breast	Luminal-A
EPSM16	CRB-CLB BB-0033-00050	Validation cohort	RNA-seq	Homo sapiens	F	Breast cancer	Frozen	Breast	Luminal-B
EPSM17	CRB-CLB BB-0033-00050	Validation cohort	RNA-seq	Homo sapiens	F	Breast cancer	Frozen	Breast	HER2-enriched
EPSM18	CRB-CLB BB-0033-00050	Validation cohort	RNA-seq	Homo sapiens	F	Breast cancer	Frozen	Breast	Luminal-A
EPSM19	CRB-CLB BB-0033-00050	Validation cohort	RNA-seq	Homo sapiens	F	Breast cancer	Frozen	Breast	Luminal-A

## Sheet: Expression data read counts
id_sample	ABAT	ABCC8	ACOX2	ADCY1	ADGRB2	AFF3	BCL2	BHLHE40	BMERB1	BNIPL	BPIFB2	C14orf132	C3orf18	C5AR2	CAPN8	CARTPT	CBLN2	CCDC170	CCN5	CDHR3	CFB	CHAD	CHRD	CIDEA	CIDEC	CLDN11	CMYA5	COL14A1	COX7A1	CPLX1	CST3	CT62	CYP4X1	DCDC2	DDO	DIRAS3	DNALI1	DNMT3B	DOK1	DPY19L2P4	DUSP4	ECM1	ECRG4	EFCC1	EGR3	FAM83E	FBP1	FGF10	FMOD
EPSM01	906	127	539	1049	359	11444	1116	6049	138	290	4	690	84	104	230	0	5	242	51	34	786	977	921	18	177	252	1639	493	24	366	4129	2	596	96	20	9	680	74	182	8	4536	333	37	31	1452	44	1280	4	760
EPSM02	978	8	110	10421	1797	9641	1490	11190	66	836	7	177	47	428	546	0	1	317	288	4	276	190	92	60	466	53	554	1067	38	75	8574	3	38	0	65	2	7	158	126	0	14467	62174	4	156	131	514	2351	4	1412
EPSM03	2186	270	685	13028	813	15518	3377	9826	121	291	5	449	345	301	205	0	1	264	225	111	650	1185	69	15	31	58	2107	1052	13	127	11802	10	148	66	39	3	812	65	569	13	701	593	7	46	358	56	3372	68	635
EPSM04	1889	119	146	6016	901	7283	2557	9233	1032	1055	15	1031	239	201	195	0	2	636	525	30	3209	436	761	118	901	1189	1279	6464	121	257	9861	3	446	67	46	24	862	88	442	29	13124	19562	436	41	3069	470	2456	763	2965
EPSM05	209	465	257	223	909	7401	2477	10997	1341	809	49	458	135	282	118	0	1901	328	16	17	6132	140	886	4	8	423	1012	847	323	255	4557	1	46	113	10	13	494	142	180	13	3837	9142	23	694	220	181	2700	5	2278
EPSM06	2613	390	104	459	657	2338	4667	6089	1150	1335	16	974	180	336	585	0	1648	566	1983	86	5940	531	327	40	181	258	2316	2386	94	422	6429	8	1373	458	55	45	766	66	492	123	2306	1180	27	131	1166	96	1595	39	2411
EPSM07	74	14	7	7	319	229	565	8202	38	54	0	41	62	25	2	0	2	129	2	26	6645	7	7	0	13	58	255	132	5	30	10024	0	392	25	29	25	10	459	235	0	492	405	4	2	4938	24	2317	3	212
EPSM08	5259	863	386	259	2137	10120	3839	11837	1622	438	1807	639	272	254	184	193	17	200	751	347	13636	6963	1574	0	0	11	1141	2158	40	383	110469	7	2028	293	9	58	848	59	946	154	20849	3289	1	231	725	301	2422	224	15788
EPSM09	1471	222	142	1036	3149	6247	2977	15353	691	110	3	1287	123	334	118	1	163	509	360	141	6122	806	339	17	125	484	927	4690	71	160	14174	4	6827	184	86	106	839	77	516	60	14548	1201	65	184	824	45	2133	16	2409
EPSM10	142	298	64	955	675	20288	2091	15598	674	70	8	494	205	37	14	0	0	354	5	196	19	49	53	0	7	243	783	1308	22	148	6615	1	67	222	21	18	2264	92	131	38	711	179	23	24	133	2	2999	0	1079
EPSM11	574	55	105	285	610	2411	2104	7757	495	114	14	859	114	72	38	0	19	150	522	29	924	24	265	15	83	397	769	3052	87	174	11690	2	75	1	17	19	132	123	327	0	2879	2385	79	52	1008	117	690	21	2851
EPSM12	253	39	8	492	668	189	233	4233	107	12	4	790	45	19	19	0	1	48	62	30	415	0	134	0	12	104	149	305	11	135	4158	0	139	20	7	5	19	292	291	6	486	478	14	13	637	174	277	7	502
EPSM13	110	22	81	1185	2693	1114	387	5324	470	224	54	1752	88	237	48	0	2	32	1185	0	279	1	418	56	272	41	79	278	127	137	8611	0	14	36	5	53	7	517	510	0	8345	1696	2	200	91	1105	329	14	844
EPSM14	2929	232	1291	493	1124	2521	690	4311	3630	2057	91	796	322	96	857	0	0	66	300	55	10082	419	742	24	42	125	1156	1220	104	72	8080	0	3164	74	89	12	559	197	855	51	2289	4787	7	903	238	854	1245	17	3458
EPSM15	2612	1074	443	3882	1500	4688	2934	15734	1297	402	1	1096	134	523	458	0	63	617	459	38	4132	608	3569	35	134	196	3675	2140	58	62	16096	5	187	281	18	19	733	112	927	125	1640	1118	3	224	2497	305	1472	7	1654
EPSM16	928	323	77	365	399	7878	1184	9757	1007	136	9	2256	148	105	125	0	136	659	186	24	1807	59	2269	29	111	237	918	5475	81	166	5204	10	41	379	18	30	417	92	255	774	2355	1736	24	39	388	497	1155	38	5360
EPSM17	318	44	308	198	188	1001	460	5766	326	25	6	564	98	45	10	0	8	98	1362	11	390	2	280	1	24	111	634	924	99	88	9533	0	39	8	41	26	272	468	379	5	3128	3370	0	83	184	83	1887	9	3207
EPSM18	1554	167	117	6914	2643	13141	1648	2146	1506	337	7074	1058	161	61	1336	0	6	248	541	222	3553	4703	185	200	970	552	2784	3751	66	303	16712	4	1034	627	35	23	9569	53	215	23	6509	801	237	296	976	323	1077	75	11886
EPSM19	6730	257	738	1906	1749	14899	3257	10070	2809	328	158	231	157	520	378	1033	9	803	87	184	19736	1906	388	21	108	128	3665	772	40	260	11591	3	683	232	168	11	636	112	556	0	888	12202	1	87	360	441	3572	5	7910
[truncated: 105 more columns]

## Sheet: Expression data log2(1+RPKM)
id_sample	ABAT	ABCC8	ACOX2	ADCY1	ADGRB2	AFF3	BCL2	BHLHE40	BMERB1	BNIPL	BPIFB2	C14orf132	C3orf18	C5AR2	CAPN8	CARTPT	CBLN2	CCDC170	CCN5	CDHR3	CFB	CHAD	CHRD	CIDEA	CIDEC	CLDN11	CMYA5	COL14A1	COX7A1	CPLX1	CST3	CT62	CYP4X1	DCDC2	DDO	DIRAS3	DNALI1	DNMT3B	DOK1	DPY19L2P4	DUSP4	ECM1	ECRG4	EFCC1	EGR3	FAM83E	FBP1	FGF10	FMOD
EPSM01	3.62138	1.48913	4.0479	2.7743	2.49818	7.5335	3.51101	6.93365	2.32154	3.38555	0.198799	6.50761	1.67999	1.051	2.93452	0	0.161203	2.06516	1.68825	0.69861	4.48226	5.28714	4.2707	1.33361	3.49995	3.18386	3.30412	2.6644	1.67849	3.66523	6.46683	0.106142	4.22243	1.27545	0.726167	0.386731	4.23913	1.13268	2.57563	0.351607	5.85766	3.71013	2.0964	0.850533	4.6022	1.37416	5.93451	0.172441	4.08535
EPSM02	3.26053	0.111107	1.69168	5.38576	4.11834	6.78362	3.42829	7.31046	1.22952	4.3334	0.241015	4.10716	0.900983	2.03647	3.59616	0	0.0237911	1.97593	3.29672	0.0725022	2.64903	2.63306	1.19264	2.19026	4.32876	1.13498	1.637	3.19016	1.78688	1.42445	7.00795	0.111746	0.8417	0	1.31921	0.0676991	0.175647	1.48068	1.77209	0	7.00918	10.6331	0.320882	1.94199	1.30894	3.81558	6.29841	0.123384	4.45104
EPSM03	4.41276	1.94818	3.97229	5.7809	3.14327	7.54635	4.60986	7.20508	1.85154	3.01018	0.185763	5.47809	2.95167	1.72621	2.43486	0	0.0251611	1.84207	3.05251	1.32957	3.82153	5.14315	1.01456	0.958084	1.229	1.25402	3.24667	3.24463	0.916165	2.00628	7.54689	0.360694	2.09237	0.788106	0.962951	0.106016	4.07819	0.83149	3.64865	0.41544	2.91708	4.0889	0.547189	0.915951	2.39851	1.32645	6.89394	1.38187	3.45048
EPSM04	3.77015	0.932201	1.70381	4.24544	2.85971	5.99764	3.78454	6.64754	4.09066	4.28093	0.375336	6.19209	2.12553	1.07803	2.00775	0	0.0361326	2.45655	3.73024	0.37272	5.57746	3.33718	3.18756	2.66569	4.86574	4.42393	2.23737	5.26861	2.79727	2.43327	6.82036	0.0859944	3.01625	0.615225	0.853622	0.52575	3.71799	0.816123	2.89958	0.6197	6.48268	8.5768	4.44006	0.6505	4.77609	3.33934	5.97519	3.80621	5.10542
EPSM05	1.36671	2.32344	2.45553	0.808731	3.02263	6.1925	3.90428	7.07066	4.6159	4.08396	1.0673	5.21552	1.65276	1.46437	1.61523	0	4.81797	1.85314	0.508009	0.249185	6.66996	2.10438	3.54319	0.268439	0.358573	3.20433	2.11032	2.71215	4.24259	2.56769	5.89294	0.0329561	0.868201	1.00883	0.260637	0.343458	3.14804	1.25418	1.98918	0.346489	4.91548	7.65728	1.15887	3.57092	1.64887	2.31166	6.28195	0.132334	4.90613
EPSM06	4.5816	2.29417	1.63678	1.48459	2.80471	4.78074	4.98193	6.44083	4.61149	4.98236	0.501622	6.49787	2.11216	1.78104	3.68838	0	4.82861	2.64176	5.94969	1.07631	6.83956	3.95879	2.47822	1.75579	3.07389	2.77098	3.29661	4.26174	2.82074	3.38967	6.59703	0.280798	4.88929	2.52834	1.18007	1.05764	3.92361	0.806062	3.38357	1.99476	4.41845	4.96056	1.42343	1.76044	3.82357	1.78416	5.74806	0.903795	5.19604
EPSM07	0.649065	0.166794	0.16885	0.0341889	1.8245	1.70863	2.08384	6.67442	0.746222	1.05843	0	2.10085	1.00066	0.212295	0.0503952	0	0.0413717	1.0317	0.0753598	0.370795	6.80798	0.223677	0.118464	0	0.55189	1.10107	0.887292	0.91039	0.358498	0.668409	7.04017	0	3.02658	0.295862	0.663222	0.609157	0.216367	2.47279	2.30483	0	2.26385	3.3283	0.284408	0.0452731	5.63589	0.617565	6.08737	0.0821332	1.90362
EPSM08	5.17802	2.92349	2.801	0.826668	3.98602	6.46602	4.33554	7.00292	4.71196	3.11372	5.20158	5.5141	2.27154	1.26558	1.94536	3.15222	0.281657	1.27008	4.21375	2.14079	7.64151	7.19417	4.15193	0	0	0.250171	2.10928	3.75879	1.56925	2.91828	10.2946	0.193233	5.05503	1.73371	0.211524	1.0445	3.69628	0.594581	3.89062	1.94468	7.14458	6.02316	0.0669448	2.07385	2.85539	2.77443	5.95551	2.2671	7.48382
EPSM09	3.49336	1.46772	1.71744	2.07889	4.57279	5.83865	4.04511	7.43479	3.60787	1.58681	0.086701	6.56718	1.48759	1.54813	1.53887	0.0601937	1.65731	2.24623	3.28837	1.28928	6.55394	4.21298	2.25268	0.850099	2.34235	3.2754	1.9285	4.87748	2.214	1.94702	7.39925	0.118163	6.83444	1.33466	1.3632	1.59644	3.73711	0.760182	3.14775	1.10904	6.68882	4.66499	2.07636	1.87372	3.06825	0.933742	5.83386	0.360513	4.87308
EPSM10	1.17398	2.00225	1.20673	2.25403	2.84758	7.86168	3.88897	7.79862	3.89193	1.38806	0.274387	5.54456	2.26714	0.345248	0.363733	0	0	2.10526	0.207247	1.82613	0.449846	1.23437	0.804607	0	0.366425	2.70679	2.00237	3.46511	1.28113	2.1211	6.64855	0.0385235	1.26784	1.73517	0.572409	0.521949	5.43341	1.03646	1.82034	0.948118	2.87432	2.48706	1.28917	0.526892	1.329	0.0721838	6.65716	0	4.09415
EPSM11	2.42363	0.562591	1.5083	0.976072	2.53964	4.62393	3.69471	6.58114	3.28395	1.7066	0.395178	6.1141	1.49719	0.538272	0.738995	0	0.349081	1.13942	3.89365	0.404661	4.02635	0.650336	2.07348	0.825408	1.98077	3.13157	1.82298	4.40213	2.55134	2.13278	7.24676	0.0656038	1.23558	0.0129524	0.421019	0.480772	1.63949	1.14275	2.68525	0	4.52612	5.74833	2.39585	0.86471	3.43987	1.83992	4.37586	0.491784	5.22952
EPSM12	1.78144	0.514465	0.236434	1.63935	2.94106	1.74399	1.42032	6.05542	1.76285	0.380651	0.155834	6.33173	0.934845	0.203138	0.509758	0	0.026098	0.573089	1.62581	0.510318	3.2785	0	1.61159	0	0.622769	1.83869	0.698728	1.828	0.830922	2.11372	6.10837	0	2.06391	0.296921	0.234855	0.178698	0.470727	2.21208	2.83278	0.213882	2.5145	3.84759	0.968743	0.333467	3.15185	2.55118	3.46616	0.228408	3.19326
EPSM13	0.914552	0.265216	1.32511	2.39342	4.5537	3.6512	1.73337	6.12505	3.28975	2.51249	1.1927	7.21238	1.31538	1.36447	0.921446	0	0.0433229	0.346517	5.09985	0	2.55723	0.0357716	2.66788	2.01764	3.48762	0.886159	0.351451	1.55634	3.08884	1.9336	6.88965	0	0.342027	0.425956	0.144622	1.11577	0.161805	2.67167	3.3165	0	6.09986	5.34652	0.155971	2.11785	0.956737	4.74292	3.45528	0.36342	3.63655
EPSM14	4.60075	1.63278	4.62581	1.45798	3.3597	4.74606	2.34838	5.80722	6.08623	5.44839	1.65038	6.06761	2.67303	0.70466	4.0668	0	0	0.634872	3.22051	0.714873	7.45369	3.50904	3.37634	1.19543	1.35474	1.82909	2.31757	3.23415	2.8217	1.30052	6.78027	0	5.92343	0.762987	1.51243	0.33443	3.37253	1.5949	3.98492	1.08389	4.27071	6.80207	0.479751	3.99003	1.77798	4.3693	5.25705	0.425912	5.56257
EPSM15	4.43377	3.41464	3.1821	3.87471	3.73169	5.6068	4.19295	7.64687	4.63016	3.21475	0.0333071	6.51386	1.68861	2.14035	3.2276	0	0.957458	2.61693	3.77072	0.526311	6.16939	3.99744	5.51875	1.52069	2.56975	2.3154	3.76409	3.96865	2.12541	1.17108	7.75868	0.164385	2.17157	1.85981	0.456619	0.496091	3.7214	1.09856	4.08566	1.8979	3.81027	4.73667	0.224015	2.22333	4.71831	2.99616	5.48371	0.189659	4.52256
EPSM16	2.94083	1.86809	1.18917	1.11908	1.9928	6.2124	2.88028	6.83008	4.15593	1.83019	0.253014	7.41504	1.69581	0.699646	1.62414	0	1.51313	2.58525	2.5045	0.326045	4.87311	1.2172	4.75498	1.27052	2.24174	2.42924	1.95131	5.13733	2.4015	2.02027	6.01257	0.287033	0.76626	2.08219	0.421746	0.66988	2.87273	0.891464	2.32439	4.03541	4.17485	5.22259	1.15416	0.66237	2.19807	3.50727	5.01364	0.761751	6.04375
EPSM17	1.44598	0.347172	2.28056	0.564724	1.04129	3.00069	1.51742	5.67865	2.3518	0.437254	0.13264	5.04274	1.08233	0.264895	0.17062	0	0.113956	0.641933	4.74378	0.121115	2.4863	0.0480179	1.77307	0.0520006	0.684956	1.34932	1.31739	2.41918	2.30598	1.1512	6.47144	0	0.587221	0.0723751	0.662467	0.47084	2.03863	2.09679	2.45664	0.104271	4.17602	5.75903	0	0.951901	1.19053	1.20481	5.30516	0.168811	4.92087
EPSM18	3.55657	1.21364	1.52237	4.48372	4.32217	6.88832	3.25186	4.63685	4.65677	2.82717	7.19029	6.27797	1.74216	0.431934	4.48721	0	0.109365	1.49151	3.81648	1.70398	5.77026	6.6819	1.60449	3.37541	5.01685	3.43754	3.22819	4.55786	2.12433	2.6715	7.62568	0.117382	4.17116	2.62088	0.709807	0.522198	7.1366	0.559931	2.08868	0.52654	5.53593	4.09937	3.66112	2.39433	3.27651	2.90466	4.86297	1.21508	7.12615
EPSM19	5.46309	1.52465	3.57553	2.68885	3.65852	6.95586	4.05138	6.70882	5.41882	2.6975	1.99838	4.04123	1.6391	1.90735	2.72371	5.37207	0.149554	2.68356	1.55887	1.44913	8.10948	5.28908	2.30968	0.933908	2.0807	1.63625	3.48405	2.40379	1.52752	2.39544	6.98884	0.0824057	3.50999	1.46592	1.9339	0.254436	3.26094	0.946026	3.13419	0	2.74985	7.83511	0.0641285	1.10902	1.98688	3.20025	6.44583	0.112984	6.43203
[truncated: 105 more columns]

## Sheet: Methylation beta-values GATA3
methylation_position	EPSM01	EPSM02	EPSM03	EPSM04	EPSM05	EPSM06	EPSM07	EPSM08	EPSM09	EPSM10	EPSM11	EPSM12	EPSM13	EPSM14	EPSM15	EPSM16	EPSM17	EPSM18	EPSM19
cg25988034	0.229884	0.609429	0.119945	0.132428	0.0754382	0.155681	0.51303	0.456856	0.133154	0.263893	0.167854	0.556307	0.605011	0.113943	0.37243	0.0902784	0.524634	0.176673	0.0613645
cg11100386	0.313995	0.682321	0.112777	0.173188	0.0554632	0.175231	0.608345	0.611233	0.168638	0.466157	0.180086	0.574414	0.668433	0.108524	0.459909	0.0789264	0.545791	0.229691	0.0834369
cg03672342	0.183503	0.736247	0.148553	0.147626	0.0342724	0.116101	0.623992	0.656711	0.111185	0.454266	0.154923	0.643041	0.735341	0.116049	0.451443	0.0783513	0.621472	0.255513	0.0844098
cg25536137	0.196266	0.640382	0.129339	0.227651	0.116685	0.162103	0.565264	0.588167	0.197314	0.429258	0.187193	0.565566	0.631326	0.179895	0.444695	0.113072	0.56524	0.324402	0.157172
cg17611674	0.284091	0.69114	0.379838	0.314549	0.179997	0.249025	0.600932	0.602618	0.239966	0.470809	0.26415	0.590321	0.670668	0.357254	0.463753	0.254386	0.589189	0.422523	0.259155
cg04729913	0.455096	0.649736	0.426474	0.338722	0.189999	0.311502	0.587255	0.570377	0.279627	0.492206	0.392124	0.539991	0.657021	0.420875	0.460262	0.289076	0.572116	0.424088	0.336389
cg24039697	0.264648	0.685173	0.444132	0.27249	0.0842983	0.177281	0.598036	0.618159	0.189459	0.558076	0.222858	0.620222	0.642227	0.196428	0.538781	0.0334312	0.605565	0.412229	0.140894
cg00779924	0.0910413	0.607815	0.141745	0.13504	0.0790345	0.0791861	0.529582	0.511486	0.0887138	0.282826	0.148432	0.517347	0.603397	0.0661609	0.29985	0.0455094	0.500838	0.237561	0.0986504
cg04765277	0.293023	0.716641	0.363722	0.262513	0.135933	0.229724	0.58891	0.616848	0.216341	0.462654	0.303146	0.611797	0.639937	0.182622	0.495341	0.122506	0.606157	0.393779	0.39493
cg00407546	0.214477	0.786714	0.243053	0.222538	0.0822548	0.212039	0.62858	0.624814	0.136888	0.334742	0.28246	0.607383	0.72098	0.106964	0.434946	0.057965	0.698652	0.341363	0.139603
cg16267979	0.445653	0.357878	0.423286	0.446367	0.335089	0.473698	0.902496	0.333561	0.5633	0.287893	0.752705	0.818131	0.417582	0.418128	0.537244	0.386837	0.796539	0.590124	0.583844
cg10089865	0.421742	0.33078	0.422128	0.427628	0.336649	0.478286	0.898892	0.348257	0.440573	0.262773	0.678335	0.795099	0.423044	0.461115	0.508658	0.382211	0.77513	0.536809	0.537805
cg03935183	0.368239	0.394592	0.384786	0.491617	0.359504	0.524881	0.927095	0.377154	0.538867	0.308747	0.628428	0.893259	0.425603	0.526754	0.529545	0.420068	0.892495	0.582045	0.525418
cg11679455	0.440778	0.414002	0.437706	0.451177	0.325046	0.516043	0.88049	0.364919	0.529587	0.341498	0.70035	0.836256	0.393697	0.419316	0.53726	0.384578	0.845924	0.559564	0.455592
cg22770911	0.286803	0.246585	0.290924	0.334817	0.239494	0.372886	0.620096	0.265719	0.372139	0.21116	0.512233	0.675557	0.303225	0.371753	0.4148	0.312889	0.640244	0.431094	0.38649
cg10163955	0.422009	0.349111	0.373914	0.443765	0.349002	0.481109	0.746623	0.33842	0.477219	0.325228	0.642707	0.85789	0.454778	0.445211	0.522596	0.436991	0.834774	0.564296	0.50908
cg04492228	0.15759	0.0794102	0.183552	0.1845	0.0891705	0.212826	0.492857	0.120141	0.225305	0.116884	0.343864	0.53469	0.185909	0.256088	0.279683	0.150622	0.599317	0.260184	0.300444
